# Supplementary material for: Assessment of Habitat Suitability and Identification of Conservation Priority Areas for Endangered Marco Polo Sheep Throughout Khunjerab National Park (Pakistan) and Tashkurgan Natural Reserve (China)
Source: Animals (Basel). 2025 Jun 28;15(13):1907. doi: 10.3390/ani15131907 (PMC12248910; doi:10.3390/ani15131907)
Supplement: Supplementary file 1 [file animals-15-01907-s001.zip]

Archive with 996 entries (996 files):
- plots/Marcopolo_Sheep_0.png
- plots/Marcopolo_Sheep_0.png.aux.xml
- plots/Marcopolo_Sheep_0.png.ovr
- plots/Marcopolo_Sheep_0_dam.dat
- plots/Marcopolo_Sheep_0_dam.png
- plots/Marcopolo_Sheep_0_dam_only.dat
- plots/Marcopolo_Sheep_0_dam_only.png
- plots/Marcopolo_Sheep_0_dam_only_thumb.png
- plots/Marcopolo_Sheep_0_dam_thumb.png
- plots/Marcopolo_Sheep_0_hillshad.dat
- plots/Marcopolo_Sheep_0_hillshad.png
- plots/Marcopolo_Sheep_0_hillshad_only.dat
- plots/Marcopolo_Sheep_0_hillshad_only.png
- plots/Marcopolo_Sheep_0_hillshad_only_thumb.png
- plots/Marcopolo_Sheep_0_hillshad_thumb.png
- plots/Marcopolo_Sheep_0_jacknife.png
- plots/Marcopolo_Sheep_0_jacknife_auc.png
- plots/Marcopolo_Sheep_0_jacknife_test.png
- plots/Marcopolo_Sheep_0_land.dat
- plots/Marcopolo_Sheep_0_land.png
- plots/Marcopolo_Sheep_0_land_only.dat
- plots/Marcopolo_Sheep_0_land_only.png
- plots/Marcopolo_Sheep_0_land_only_thumb.png
- plots/Marcopolo_Sheep_0_land_thumb.png
- plots/Marcopolo_Sheep_0_omission.png
- plots/Marcopolo_Sheep_0_precaug.dat
- plots/Marcopolo_Sheep_0_precaug.png
- plots/Marcopolo_Sheep_0_precaug_only.dat
- plots/Marcopolo_Sheep_0_precaug_only.png
- plots/Marcopolo_Sheep_0_precaug_only_thumb.png
- plots/Marcopolo_Sheep_0_precaug_thumb.png
- plots/Marcopolo_Sheep_0_precjuly.dat
- plots/Marcopolo_Sheep_0_precjuly.png
- plots/Marcopolo_Sheep_0_precjuly_only.dat
- plots/Marcopolo_Sheep_0_precjuly_only.png
- plots/Marcopolo_Sheep_0_precjuly_only_thumb.png
- plots/Marcopolo_Sheep_0_precjuly_thumb.png
- plots/Marcopolo_Sheep_0_precsep.dat
- plots/Marcopolo_Sheep_0_precsep.png
- plots/Marcopolo_Sheep_0_precsep_only.dat
- plots/Marcopolo_Sheep_0_precsep_only.png
- plots/Marcopolo_Sheep_0_precsep_only_thumb.png
- plots/Marcopolo_Sheep_0_precsep_thumb.png
- plots/Marcopolo_Sheep_0_roc.png
- plots/Marcopolo_Sheep_0_slop.dat
- plots/Marcopolo_Sheep_0_slop.png
- plots/Marcopolo_Sheep_0_slop_only.dat
- plots/Marcopolo_Sheep_0_slop_only.png
- plots/Marcopolo_Sheep_0_slop_only_thumb.png
- plots/Marcopolo_Sheep_0_slop_thumb.png
- plots/Marcopolo_Sheep_0_tamxaug.dat
- plots/Marcopolo_Sheep_0_tamxaug.png
- plots/Marcopolo_Sheep_0_tamxaug_only.dat
- plots/Marcopolo_Sheep_0_tamxaug_only.png
- plots/Marcopolo_Sheep_0_tamxaug_only_thumb.png
- plots/Marcopolo_Sheep_0_tamxaug_thumb.png
- plots/Marcopolo_Sheep_0_tmaxjuly.dat
- plots/Marcopolo_Sheep_0_tmaxjuly.png
- plots/Marcopolo_Sheep_0_tmaxjuly_only.dat
- plots/Marcopolo_Sheep_0_tmaxjuly_only.png
- plots/Marcopolo_Sheep_0_tmaxjuly_only_thumb.png
- plots/Marcopolo_Sheep_0_tmaxjuly_thumb.png
- plots/Marcopolo_Sheep_0_tmaxsep.dat
- plots/Marcopolo_Sheep_0_tmaxsep.png
- plots/Marcopolo_Sheep_0_tmaxsep_only.dat
- plots/Marcopolo_Sheep_0_tmaxsep_only.png
- plots/Marcopolo_Sheep_0_tmaxsep_only_thumb.png
- plots/Marcopolo_Sheep_0_tmaxsep_thumb.png
- plots/Marcopolo_Sheep_0_tminaug.dat
- plots/Marcopolo_Sheep_0_tminaug.png
- plots/Marcopolo_Sheep_0_tminaug_only.dat
- plots/Marcopolo_Sheep_0_tminaug_only.png
- plots/Marcopolo_Sheep_0_tminaug_only_thumb.png
- plots/Marcopolo_Sheep_0_tminaug_thumb.png
- plots/Marcopolo_Sheep_0_tminjuly.dat
- plots/Marcopolo_Sheep_0_tminjuly.png
- plots/Marcopolo_Sheep_0_tminjuly_only.dat
- plots/Marcopolo_Sheep_0_tminjuly_only.png
- plots/Marcopolo_Sheep_0_tminjuly_only_thumb.png
- plots/Marcopolo_Sheep_0_tminjuly_thumb.png
- plots/Marcopolo_Sheep_0_tminsep.dat
- plots/Marcopolo_Sheep_0_tminsep.png
- plots/Marcopolo_Sheep_0_tminsep_only.dat
- plots/Marcopolo_Sheep_0_tminsep_only.png
- plots/Marcopolo_Sheep_0_tminsep_only_thumb.png
- plots/Marcopolo_Sheep_0_tminsep_thumb.png
- plots/Marcopolo_Sheep_0_viewshed.dat
- plots/Marcopolo_Sheep_0_viewshed.png
- plots/Marcopolo_Sheep_0_viewshed_only.dat
- plots/Marcopolo_Sheep_0_viewshed_only.png
- plots/Marcopolo_Sheep_0_viewshed_only_thumb.png
- plots/Marcopolo_Sheep_0_viewshed_thumb.png
- plots/Marcopolo_Sheep_1.png
- plots/Marcopolo_Sheep_1_dam.dat
- plots/Marcopolo_Sheep_1_dam.png
- plots/Marcopolo_Sheep_1_dam_only.dat
- plots/Marcopolo_Sheep_1_dam_only.png
- plots/Marcopolo_Sheep_1_dam_only_thumb.png
- plots/Marcopolo_Sheep_1_dam_thumb.png
- plots/Marcopolo_Sheep_1_hillshad.dat
- plots/Marcopolo_Sheep_1_hillshad.png
- plots/Marcopolo_Sheep_1_hillshad_only.dat
- plots/Marcopolo_Sheep_1_hillshad_only.png
- plots/Marcopolo_Sheep_1_hillshad_only_thumb.png
- plots/Marcopolo_Sheep_1_hillshad_thumb.png
- plots/Marcopolo_Sheep_1_jacknife.png
- plots/Marcopolo_Sheep_1_jacknife_auc.png
- plots/Marcopolo_Sheep_1_jacknife_test.png
- plots/Marcopolo_Sheep_1_land.dat
- plots/Marcopolo_Sheep_1_land.png
- plots/Marcopolo_Sheep_1_land_only.dat
- plots/Marcopolo_Sheep_1_land_only.png
- plots/Marcopolo_Sheep_1_land_only_thumb.png
- plots/Marcopolo_Sheep_1_land_thumb.png
- plots/Marcopolo_Sheep_1_omission.png
- plots/Marcopolo_Sheep_1_precaug.dat
- plots/Marcopolo_Sheep_1_precaug.png
- plots/Marcopolo_Sheep_1_precaug_only.dat
- plots/Marcopolo_Sheep_1_precaug_only.png
- plots/Marcopolo_Sheep_1_precaug_only_thumb.png
- plots/Marcopolo_Sheep_1_precaug_thumb.png
- plots/Marcopolo_Sheep_1_precjuly.dat
- plots/Marcopolo_Sheep_1_precjuly.png
- plots/Marcopolo_Sheep_1_precjuly_only.dat
- plots/Marcopolo_Sheep_1_precjuly_only.png
- plots/Marcopolo_Sheep_1_precjuly_only_thumb.png
- plots/Marcopolo_Sheep_1_precjuly_thumb.png
- plots/Marcopolo_Sheep_1_precsep.dat
- plots/Marcopolo_Sheep_1_precsep.png
- plots/Marcopolo_Sheep_1_precsep_only.dat
- plots/Marcopolo_Sheep_1_precsep_only.png
- plots/Marcopolo_Sheep_1_precsep_only_thumb.png
- plots/Marcopolo_Sheep_1_precsep_thumb.png
- plots/Marcopolo_Sheep_1_roc.png
- plots/Marcopolo_Sheep_1_slop.dat
- plots/Marcopolo_Sheep_1_slop.png
- plots/Marcopolo_Sheep_1_slop_only.dat
- plots/Marcopolo_Sheep_1_slop_only.png
- plots/Marcopolo_Sheep_1_slop_only_thumb.png
- plots/Marcopolo_Sheep_1_slop_thumb.png
- plots/Marcopolo_Sheep_1_tamxaug.dat
- plots/Marcopolo_Sheep_1_tamxaug.png
- plots/Marcopolo_Sheep_1_tamxaug_only.dat
- plots/Marcopolo_Sheep_1_tamxaug_only.png
- plots/Marcopolo_Sheep_1_tamxaug_only_thumb.png
- plots/Marcopolo_Sheep_1_tamxaug_thumb.png
- plots/Marcopolo_Sheep_1_tmaxjuly.dat
- plots/Marcopolo_Sheep_1_tmaxjuly.png
- plots/Marcopolo_Sheep_1_tmaxjuly_only.dat
- plots/Marcopolo_Sheep_1_tmaxjuly_only.png
- plots/Marcopolo_Sheep_1_tmaxjuly_only_thumb.png
- plots/Marcopolo_Sheep_1_tmaxjuly_thumb.png
- plots/Marcopolo_Sheep_1_tmaxsep.dat
- plots/Marcopolo_Sheep_1_tmaxsep.png
- plots/Marcopolo_Sheep_1_tmaxsep_only.dat
- plots/Marcopolo_Sheep_1_tmaxsep_only.png
- plots/Marcopolo_Sheep_1_tmaxsep_only_thumb.png
- plots/Marcopolo_Sheep_1_tmaxsep_thumb.png
- plots/Marcopolo_Sheep_1_tminaug.dat
- plots/Marcopolo_Sheep_1_tminaug.png
- plots/Marcopolo_Sheep_1_tminaug_only.dat
- plots/Marcopolo_Sheep_1_tminaug_only.png
- plots/Marcopolo_Sheep_1_tminaug_only_thumb.png
- plots/Marcopolo_Sheep_1_tminaug_thumb.png
- plots/Marcopolo_Sheep_1_tminjuly.dat
- plots/Marcopolo_Sheep_1_tminjuly.png
- plots/Marcopolo_Sheep_1_tminjuly_only.dat
- plots/Marcopolo_Sheep_1_tminjuly_only.png
- plots/Marcopolo_Sheep_1_tminjuly_only_thumb.png
- plots/Marcopolo_Sheep_1_tminjuly_thumb.png
- plots/Marcopolo_Sheep_1_tminsep.dat
- plots/Marcopolo_Sheep_1_tminsep.png
- plots/Marcopolo_Sheep_1_tminsep_only.dat
- plots/Marcopolo_Sheep_1_tminsep_only.png
- plots/Marcopolo_Sheep_1_tminsep_only_thumb.png
- plots/Marcopolo_Sheep_1_tminsep_thumb.png
- plots/Marcopolo_Sheep_1_viewshed.dat
- plots/Marcopolo_Sheep_1_viewshed.png
- plots/Marcopolo_Sheep_1_viewshed_only.dat
- plots/Marcopolo_Sheep_1_viewshed_only.png
- plots/Marcopolo_Sheep_1_viewshed_only_thumb.png
- plots/Marcopolo_Sheep_1_viewshed_thumb.png
- plots/Marcopolo_Sheep_2.png
- plots/Marcopolo_Sheep_2_dam.dat
- plots/Marcopolo_Sheep_2_dam.png
- plots/Marcopolo_Sheep_2_dam_only.dat
- plots/Marcopolo_Sheep_2_dam_only.png
- plots/Marcopolo_Sheep_2_dam_only_thumb.png
- plots/Marcopolo_Sheep_2_dam_thumb.png
- plots/Marcopolo_Sheep_2_hillshad.dat
- plots/Marcopolo_Sheep_2_hillshad.png
- plots/Marcopolo_Sheep_2_hillshad_only.dat
- plots/Marcopolo_Sheep_2_hillshad_only.png
- plots/Marcopolo_Sheep_2_hillshad_only_thumb.png
- plots/Marcopolo_Sheep_2_hillshad_thumb.png
- plots/Marcopolo_Sheep_2_jacknife.png
- plots/Marcopolo_Sheep_2_jacknife_auc.png
- plots/Marcopolo_Sheep_2_jacknife_test.png
- plots/Marcopolo_Sheep_2_land.dat
- plots/Marcopolo_Sheep_2_land.png
- plots/Marcopolo_Sheep_2_land_only.dat
- plots/Marcopolo_Sheep_2_land_only.png
- plots/Marcopolo_Sheep_2_land_only_thumb.png
- plots/Marcopolo_Sheep_2_land_thumb.png
- plots/Marcopolo_Sheep_2_omission.png
- plots/Marcopolo_Sheep_2_precaug.dat
- plots/Marcopolo_Sheep_2_precaug.png
- plots/Marcopolo_Sheep_2_precaug_only.dat
- plots/Marcopolo_Sheep_2_precaug_only.png
- plots/Marcopolo_Sheep_2_precaug_only_thumb.png
- plots/Marcopolo_Sheep_2_precaug_thumb.png
- plots/Marcopolo_Sheep_2_precjuly.dat
- plots/Marcopolo_Sheep_2_precjuly.png
- plots/Marcopolo_Sheep_2_precjuly_only.dat
- plots/Marcopolo_Sheep_2_precjuly_only.png
- plots/Marcopolo_Sheep_2_precjuly_only_thumb.png
- plots/Marcopolo_Sheep_2_precjuly_thumb.png
- plots/Marcopolo_Sheep_2_precsep.dat
- plots/Marcopolo_Sheep_2_precsep.png
- plots/Marcopolo_Sheep_2_precsep_only.dat
- plots/Marcopolo_Sheep_2_precsep_only.png
- plots/Marcopolo_Sheep_2_precsep_only_thumb.png
- plots/Marcopolo_Sheep_2_precsep_thumb.png
- plots/Marcopolo_Sheep_2_roc.png
- plots/Marcopolo_Sheep_2_slop.dat
- plots/Marcopolo_Sheep_2_slop.png
- plots/Marcopolo_Sheep_2_slop_only.dat
- plots/Marcopolo_Sheep_2_slop_only.png
- plots/Marcopolo_Sheep_2_slop_only_thumb.png
- plots/Marcopolo_Sheep_2_slop_thumb.png
- plots/Marcopolo_Sheep_2_tamxaug.dat
- plots/Marcopolo_Sheep_2_tamxaug.png
- plots/Marcopolo_Sheep_2_tamxaug_only.dat
- plots/Marcopolo_Sheep_2_tamxaug_only.png
- plots/Marcopolo_Sheep_2_tamxaug_only_thumb.png
- plots/Marcopolo_Sheep_2_tamxaug_thumb.png
- plots/Marcopolo_Sheep_2_tmaxjuly.dat
- plots/Marcopolo_Sheep_2_tmaxjuly.png
- plots/Marcopolo_Sheep_2_tmaxjuly_only.dat
- plots/Marcopolo_Sheep_2_tmaxjuly_only.png
- plots/Marcopolo_Sheep_2_tmaxjuly_only_thumb.png
- plots/Marcopolo_Sheep_2_tmaxjuly_thumb.png
- plots/Marcopolo_Sheep_2_tmaxsep.dat
- plots/Marcopolo_Sheep_2_tmaxsep.png
- plots/Marcopolo_Sheep_2_tmaxsep_only.dat
- plots/Marcopolo_Sheep_2_tmaxsep_only.png
- plots/Marcopolo_Sheep_2_tmaxsep_only_thumb.png
- plots/Marcopolo_Sheep_2_tmaxsep_thumb.png
- plots/Marcopolo_Sheep_2_tminaug.dat
- plots/Marcopolo_Sheep_2_tminaug.png
- plots/Marcopolo_Sheep_2_tminaug_only.dat
- plots/Marcopolo_Sheep_2_tminaug_only.png
- plots/Marcopolo_Sheep_2_tminaug_only_thumb.png
- plots/Marcopolo_Sheep_2_tminaug_thumb.png
- plots/Marcopolo_Sheep_2_tminjuly.dat
- plots/Marcopolo_Sheep_2_tminjuly.png
- plots/Marcopolo_Sheep_2_tminjuly_only.dat
- plots/Marcopolo_Sheep_2_tminjuly_only.png
- plots/Marcopolo_Sheep_2_tminjuly_only_thumb.png
- plots/Marcopolo_Sheep_2_tminjuly_thumb.png
- plots/Marcopolo_Sheep_2_tminsep.dat
- plots/Marcopolo_Sheep_2_tminsep.png
- plots/Marcopolo_Sheep_2_tminsep_only.dat
- plots/Marcopolo_Sheep_2_tminsep_only.png
- plots/Marcopolo_Sheep_2_tminsep_only_thumb.png
- plots/Marcopolo_Sheep_2_tminsep_thumb.png
- plots/Marcopolo_Sheep_2_viewshed.dat
- plots/Marcopolo_Sheep_2_viewshed.png
- plots/Marcopolo_Sheep_2_viewshed_only.dat
- plots/Marcopolo_Sheep_2_viewshed_only.png
- plots/Marcopolo_Sheep_2_viewshed_only_thumb.png
- plots/Marcopolo_Sheep_2_viewshed_thumb.png
- plots/Marcopolo_Sheep_3.png
- plots/Marcopolo_Sheep_3_dam.dat
- plots/Marcopolo_Sheep_3_dam.png
- plots/Marcopolo_Sheep_3_dam_only.dat
- plots/Marcopolo_Sheep_3_dam_only.png
- plots/Marcopolo_Sheep_3_dam_only_thumb.png
- plots/Marcopolo_Sheep_3_dam_thumb.png
- plots/Marcopolo_Sheep_3_hillshad.dat
- plots/Marcopolo_Sheep_3_hillshad.png
- plots/Marcopolo_Sheep_3_hillshad_only.dat
- plots/Marcopolo_Sheep_3_hillshad_only.png
- plots/Marcopolo_Sheep_3_hillshad_only_thumb.png
- plots/Marcopolo_Sheep_3_hillshad_thumb.png
- plots/Marcopolo_Sheep_3_jacknife.png
- plots/Marcopolo_Sheep_3_jacknife_auc.png
- plots/Marcopolo_Sheep_3_jacknife_test.png
- plots/Marcopolo_Sheep_3_land.dat
- plots/Marcopolo_Sheep_3_land.png
- plots/Marcopolo_Sheep_3_land_only.dat
- plots/Marcopolo_Sheep_3_land_only.png
- plots/Marcopolo_Sheep_3_land_only_thumb.png
- plots/Marcopolo_Sheep_3_land_thumb.png
- plots/Marcopolo_Sheep_3_omission.png
- plots/Marcopolo_Sheep_3_precaug.dat
- plots/Marcopolo_Sheep_3_precaug.png
- plots/Marcopolo_Sheep_3_precaug_only.dat
- plots/Marcopolo_Sheep_3_precaug_only.png
- plots/Marcopolo_Sheep_3_precaug_only_thumb.png
[truncated: 696 more entries]
