# Supplementary material for: Assessment of Habitat Suitability and Identification of Conservation Priority Areas for Endangered Marco Polo Sheep Throughout Khunjerab National Park (Pakistan) and Tashkurgan Natural Reserve (China)
Source: Animals (Basel). 2025 Jun 28;15(13):1907. doi: 10.3390/ani15131907 (PMC12248910; doi:10.3390/ani15131907)
Supplement: Supplementary file 1 [file animals-15-01907-s001.zip › plots/Marcopolo_Sheep_0_dam.dat]

variable	x	y
dam	3054.8	0.0
dam	3061.6208	0.0
dam	3068.4416	0.0
dam	3075.2624	0.0
dam	3082.0832	0.0
dam	3088.904	0.0
dam	3095.7248	0.0
dam	3102.5456000000004	0.0
dam	3109.3664000000003	0.0
dam	3116.1872000000003	0.0
dam	3123.0080000000003	0.0
dam	3129.8288000000002	0.0
dam	3136.6496	0.0
dam	3143.4704	0.0
dam	3150.2912	0.0
dam	3157.112	0.0
dam	3163.9328	0.0
dam	3170.7536	0.0
dam	3177.5744	0.0
dam	3184.3952	0.0
dam	3191.2160000000003	0.0
dam	3198.0368000000003	0.0
dam	3204.8576000000003	0.0
dam	3211.6784000000002	0.0
dam	3218.4992	0.0
dam	3225.32	0.0
dam	3232.1408	0.0
dam	3238.9616	0.0
dam	3245.7824	0.0
dam	3252.6032	0.0
dam	3259.424	0.0
dam	3266.2448000000004	0.0
dam	3273.0656000000004	0.0
dam	3279.8864000000003	0.0
dam	3286.7072000000003	0.0
dam	3293.5280000000002	0.0
dam	3300.3488	0.0
dam	3307.1696	0.0
dam	3313.9904	0.0
dam	3320.8112	0.0
dam	3327.632	0.0
dam	3334.4528	0.0
dam	3341.2736	99.38693410158157
dam	3348.0944	99.35678362846375
dam	3354.9152000000004	99.32663077116013
dam	3361.736	99.29647547006607
dam	3368.5568000000003	99.26631772518158
dam	3375.3776000000003	99.23615765571594
dam	3382.1984	99.20599514245987
dam	3389.0192	99.17583018541336
dam	3395.84	99.14566284418106
dam	3402.6608	99.11549311876297
dam	3409.4816	99.08532094955444
dam	3416.3024	99.05514639616013
dam	3423.1232	99.02496945858002
dam	3429.944	98.99479007720947
dam	3436.7648	98.96460831165314
dam	3443.5856000000003	98.93442416191101
dam	3450.4064000000003	98.9042375087738
dam	3457.2272000000003	98.8740485906601
dam	3464.0480000000002	98.8438571691513
dam	3470.8688	98.81366336345673
dam	3477.6896	98.78346717357635
dam	3484.5104	98.7532684803009
dam	3491.3312	98.72306752204895
dam	3498.152	98.69286406040192
dam	3504.9728	98.66265821456909
dam	3511.7936	98.63244998455048
dam	3518.6144000000004	98.60223925113678
dam	3525.4352	98.57202625274658
dam	3532.2560000000003	98.5418107509613
dam	3539.0768000000003	98.51159286499023
dam	3545.8976000000002	98.48581063747406
dam	3552.7184	98.46449732780457
dam	3559.5392	98.44318151473999
dam	3566.36	98.42186331748962
dam	3573.1808	98.40054273605347
dam	3580.0016	98.37921977043152
dam	3586.8224	98.35789430141449
dam	3593.6432	98.33656644821167
dam	3600.464	98.31523633003235
dam	3607.2848000000004	98.29390370845795
dam	3614.1056000000003	98.27256858348846
dam	3620.9264000000003	98.25123119354248
dam	3627.7472000000002	98.22989130020142
dam	3634.568	98.20854902267456
dam	3641.3888	98.18720436096191
dam	3648.2096	98.16585731506348
dam	3655.0304	98.14450788497925
dam	3661.8512	98.12315595149994
dam	3668.672	98.10180163383484
dam	3675.4928	98.08044493198395
dam	3682.3136000000004	98.05908584594727
dam	3689.1344	98.03772437572479
dam	3695.9552000000003	98.01636123657227
dam	3702.776	97.99499487876892
dam	3709.5968000000003	97.97362613677979
dam	3716.4176	98.88370478153229
dam	3723.2384	99.06222826242447
dam	3730.0592	99.04085230827332
dam	3736.88	99.01947396993637
dam	3743.7008	98.99809312820435
dam	3750.5216	98.97670996189117
dam	3757.3424	98.95532441139221
dam	3764.1632	98.93393647670746
dam	3770.984	98.91254603862762
dam	3777.8048	98.891153216362
dam	3784.6256000000003	98.86975800991058
dam	3791.4464	98.84836041927338
dam	3798.2672000000002	98.82696044445038
dam	3805.088	98.8055579662323
dam	3811.9088	98.78415310382843
dam	3818.7296	98.76274585723877
dam	3825.5504	98.74133622646332
dam	3832.3712	98.71992421150208
dam	3839.192	98.69850969314575
dam	3846.0128	98.67709279060364
dam	3852.8336	98.65567362308502
dam	3859.6544000000004	98.63425183296204
dam	3866.4752	98.61282777786255
dam	3873.2960000000003	98.59140133857727
dam	3880.1168000000002	98.56997239589691
dam	3886.9376	98.54854106903076
dam	3893.7584	98.52710735797882
dam	3900.5792	98.50567126274109
dam	3907.4	98.48423266410828
dam	3914.2208	98.46279180049896
dam	3921.0416	98.44134843349457
dam	3927.8624	98.41990268230438
dam	3934.6832000000004	98.3984545469284
dam	3941.504	98.37700390815735
dam	3948.3248000000003	98.35555100440979
dam	3955.1456	98.33409559726715
dam	3961.9664000000002	98.31263780593872
dam	3968.7872	98.2911776304245
dam	3975.608	98.2697149515152
dam	3982.4288	98.2482500076294
dam	3989.2496	98.22678256034851
dam	3996.0704	98.20531272888184
dam	4002.8912	98.18384051322937
dam	4009.712	98.16236591339111
dam	4016.5328	98.14088881015778
dam	4023.3536	98.11940944194794
dam	4030.1744	98.09792757034302
dam	4036.9952000000003	98.07644331455231
dam	4043.816	98.05495655536652
dam	4050.6368	98.03346753120422
dam	4057.4576	98.01197600364685
dam	4064.2784	97.99048209190369
dam	4071.0992	97.96898579597473
dam	4077.92	97.94748711585999
dam	4084.7408	97.92598605155945
dam	4091.5616	97.90448260307312
dam	4098.3824	97.88297653198242
dam	4105.2032	97.86146831512451
dam	4112.024	97.83995747566223
dam	4118.8448	97.81844425201416
dam	4125.6656	97.79692888259888
dam	4132.4864	97.77541089057922
dam	4139.3072	97.75389051437378
dam	4146.128000000001	97.73236775398254
dam	4152.9488	97.71084260940552
dam	4159.7696	97.68931484222412
dam	4166.5904	97.66778492927551
dam	4173.4112000000005	97.64625263214111
dam	4180.232	97.62471771240234
dam	4187.0527999999995	97.60318040847778
dam	4193.8736	97.58164095878601
dam	4200.6944	97.56009888648987
dam	4207.5152	97.53855443000793
dam	4214.336	97.51700758934021
dam	4221.1568	97.4954583644867
dam	4227.9776	97.47390675544739
dam	4234.7984	97.45235252380371
dam	4241.6192	97.43079614639282
dam	4248.4400000000005	97.40923738479614
dam	4255.2608	97.38767600059509
dam	4262.0815999999995	97.36611223220825
dam	4268.9024	97.3445463180542
dam	4275.7232	97.32297778129578
dam	4282.544	97.30140686035156
dam	4289.3648	97.27983355522156
dam	4296.1856	97.25825762748718
dam	4303.0064	97.2366795539856
dam	4309.8272	97.21509909629822
dam	4316.648	97.19351601600647
dam	4323.468800000001	97.17193078994751
dam	4330.2896	97.15034294128418
dam	4337.1104	97.12875294685364
dam	4343.9312	97.10716032981873
dam	4350.752	97.08556532859802
dam	4357.5728	97.06396794319153
dam	4364.3936	97.04236817359924
dam	4371.2144	97.02076601982117
dam	4378.0352	96.99916124343872
dam	4384.856	96.97755432128906
dam	4391.6768	96.95594477653503
dam	4398.497600000001	96.9343330860138
dam	4405.3184	96.91271877288818
dam	4412.1392	96.89110207557678
dam	4418.96	96.86948299407959
dam	4425.7808	96.8478615283966
dam	4432.6016	96.82623767852783
dam	4439.4224	96.80461144447327
dam	4446.2432	96.78298282623291
dam	4453.064	96.76135182380676
dam	4459.8848	96.73971819877625
dam	4466.7056	96.71808242797852
dam	4473.526400000001	96.69644403457642
dam	4480.3472	96.67480325698853
dam	4487.168	96.65316033363342
dam	4493.9888	96.63151478767395
dam	4500.8096000000005	96.60986685752869
dam	4507.6304	96.58821630477905
dam	4514.4512	96.5665636062622
dam	4521.272	96.54490852355957
dam	4528.0928	96.52325105667114
dam	4534.9136	96.50159096717834
dam	4541.7344	96.47992873191833
dam	4548.555200000001	96.45826387405396
dam	4555.376	96.43659663200378
dam	4562.1968	96.41492700576782
dam	4569.0176	96.39325499534607
dam	4575.838400000001	96.37158060073853
dam	4582.6592	96.34990382194519
dam	4589.48	96.32822465896606
dam	4596.3008	96.30654287338257
dam	4603.1216	96.28485894203186
dam	4609.9424	96.26317238807678
dam	4616.763199999999	96.24148368835449
dam	4623.584	96.21979236602783
dam	4630.4048	96.19809865951538
dam	4637.2256	96.17640256881714
dam	4644.0464	96.1547040939331
dam	4650.8672	96.13300323486328
dam	4657.688	96.11129999160767
dam	4664.5088	96.08959436416626
dam	4671.3296	96.06788611412048
dam	4678.1504	96.0461757183075
dam	4684.9712	96.02446269989014
dam	4691.7919999999995	96.00274753570557
dam	4698.6128	95.98102951049805
dam	4705.4336	95.9593095779419
dam	4712.2544	95.93758726119995
dam	4719.0752	95.91586208343506
dam	4725.896	95.89413452148438
dam	4732.7168	95.87240505218506
dam	4739.5376	95.8506727218628
dam	4746.3584	95.82893800735474
dam	4753.1792	95.80720138549805
dam	4760.0	95.78546190261841
dam	4766.8207999999995	95.7664647102356
dam	4773.6416	95.74472045898438
dam	4780.4624	95.72297382354736
dam	4787.2832	95.70122480392456
dam	4794.104	95.67947340011597
dam	4800.9248	95.65771961212158
dam	4807.7456	95.6359634399414
dam	4814.5664	95.61420440673828
dam	4821.3872	95.59244346618652
dam	4828.208	95.57068014144897
dam	4835.0288	95.54891443252563
dam	4841.8496	95.52714586257935
dam	4848.6704	95.50537538528442
dam	4855.4912	95.48360204696655
dam	4862.312	95.00456476211548
dam	4869.1328	94.98278713226318
dam	4875.9536	94.96100664138794
dam	4882.7744	94.9392237663269
dam	4889.5952	94.91743898391724
dam	4896.416	94.89565134048462
dam	4903.2368	94.87386131286621
dam	4910.0576	94.85206890106201
dam	4916.8784	94.83027410507202
dam	4923.6992	94.80847692489624
dam	4930.52	94.78667736053467
dam	4937.3408	94.7648754119873
dam	4944.1616	94.74307107925415
dam	4950.9824	94.7212643623352
dam	4957.8032	94.69945526123047
dam	4964.624	94.67764377593994
dam	4971.4448	94.65582942962646
dam	4978.2656	94.63401317596436
dam	4985.0864	94.61219453811646
dam	4991.9072	94.5903730392456
dam	4998.728	94.56854963302612
dam	5005.5488000000005	94.54672336578369
dam	5012.3696	94.52489519119263
dam	5019.1904	94.50306415557861
dam	5026.0112	94.48123073577881
dam	5032.832	94.45939493179321
dam	5039.6528	94.43755722045898
dam	5046.4736	94.4157166481018
dam	5053.2944	94.39387369155884
dam	5060.1152	94.37202835083008
dam	5066.936	94.35018062591553
dam	5073.7568	94.32833051681519
dam	5080.5776000000005	94.30647802352905
dam	5087.3984	94.28462314605713
dam	5094.2192	94.26276588439941
dam	5101.04	94.24090623855591
dam	5107.8608	94.21904373168945
dam	5114.6816	94.19717931747437
dam	5121.502399999999	94.17531251907349
dam	5128.3232	94.15344285964966
dam	5135.144	94.1315712928772
dam	5141.9648	94.10969686508179
dam	5148.7856	94.08782052993774
dam	5155.606400000001	94.06594133377075
dam	5162.4272	94.04406023025513
dam	5169.248	94.02217626571655
dam	5176.0688	94.00028991699219
dam	5182.8896	93.97840166091919
dam	5189.7104	93.95651054382324
dam	5196.531199999999	93.9346170425415
dam	5203.352000000001	93.91272115707397
dam	5210.1728	93.89082288742065
dam	5216.9936	93.86892223358154
dam	5223.8144	93.84701919555664
dam	5230.6352	93.82511377334595
dam	5237.456	93.80320596694946
dam	5244.2768	93.78129577636719
dam	5251.097599999999	93.75938272476196
dam	5257.9184000000005	93.7374677658081
dam	5264.7392	93.71555042266846
dam	5271.5599999999995	93.69363021850586
dam	5278.3808	93.67170810699463
dam	5285.2016	93.64978313446045
dam	5292.0224	93.62785625457764
dam	5298.843199999999	93.60592651367188
dam	5305.664	93.58399486541748
dam	5312.4848	93.56206035614014
dam	5319.3056	93.540123462677
dam	5326.1264	93.51818418502808
dam	5332.9472000000005	93.49624300003052
dam	5339.768	93.47429895401001
dam	5346.5887999999995	93.45235252380371
dam	5353.4096	93.43040370941162
dam	5360.2304	93.40845251083374
dam	5367.0512	93.38649892807007
dam	5373.871999999999	93.3645429611206
dam	5380.6928	93.34258460998535
dam	5387.5136	93.32062339782715
dam	5394.3344	93.29866027832031
dam	5401.155199999999	93.27669477462769
dam	5407.976	93.25472688674927
dam	5414.7968	93.2327561378479
dam	5421.6176	93.2107834815979
dam	5428.4384	93.18880796432495
dam	5435.2592	93.16683053970337
dam	5442.08	93.14485025405884
dam	5448.900799999999	93.12286758422852
dam	5455.7216	93.10088300704956
dam	5462.5424	93.07889556884766
dam	5469.3632	93.05690574645996
dam	5476.183999999999	93.03491353988647
dam	5483.004800000001	93.01291942596436
dam	5489.8256	92.99092245101929
dam	5496.6464	92.96892309188843
dam	5503.4672	92.94692134857178
dam	5510.288	92.92491722106934
dam	5517.1088	92.9029107093811
dam	5523.9295999999995	92.88090133666992
dam	5530.7504	92.85889005661011
dam	5537.5712	92.8368763923645
dam	5544.392	92.8148603439331
dam	5551.212799999999	92.79284143447876
dam	5558.0336	92.77082061767578
dam	5564.8544	92.74879741668701
dam	5571.6752	92.7267713546753
dam	5578.495999999999	92.70474338531494
dam	5585.3168000000005	92.68271255493164
dam	5592.1376	92.66067934036255
dam	5598.9583999999995	92.63864421844482
dam	5605.7792	92.61660623550415
dam	5612.6	92.59456586837769
dam	5619.4208	92.57252311706543
dam	5626.241599999999	92.55047798156738
dam	5633.062400000001	92.5284309387207
dam	5639.8832	92.50638103485107
dam	5646.704	92.48432874679565
dam	5653.5248	92.46227407455444
dam	5660.3456	92.44021654129028
dam	5667.1664	92.41815710067749
dam	5673.9872	92.3960952758789
dam	5680.807999999999	92.37403106689453
dam	5687.6288	92.35196447372437
dam	5694.4496	92.32989501953125
dam	5701.270399999999	92.3078236579895
dam	5708.0912	92.2857494354248
dam	5714.912	92.26367330551147
dam	5721.7328	92.2415943145752
dam	5728.553599999999	92.21951341629028
dam	5735.374400000001	92.19742965698242
dam	5742.1952	92.17534399032593
dam	5749.016	92.15325546264648
dam	5755.8368	92.13116455078125
dam	5762.6576000000005	92.10907125473022
dam	5769.4784	92.08697557449341
dam	5776.2991999999995	92.0648775100708
dam	5783.12	92.0427770614624
dam	5789.9408	92.02067422866821
dam	5796.7616	91.99856948852539
dam	5803.5824	91.97646141052246
dam	5810.4032	91.9543514251709
dam	5817.224	91.93223857879639
dam	5824.0448	91.91012382507324
dam	5830.865599999999	91.88800716400146
dam	5837.6864000000005	91.86588764190674
dam	5844.5072	91.84376525878906
dam	5851.3279999999995	91.82164096832275
dam	5858.1488	91.7995138168335
dam	5864.9696	91.7773847579956
dam	5871.7904	91.75525283813477
dam	5878.611199999999	91.7331190109253
dam	5885.432	91.71098232269287
dam	5892.2528	91.6888427734375
dam	5899.0736	91.6667013168335
dam	5905.8944	91.64455795288086
dam	5912.715200000001	91.62241172790527
dam	5919.536	91.60026359558105
dam	5926.3568	91.57811260223389
dam	5933.1776	91.55595874786377
dam	5939.9984	91.53380298614502
dam	5946.8192	91.51164531707764
dam	5953.639999999999	91.4894847869873
dam	5960.4608	91.46732139587402
dam	5967.2816	91.44515609741211
dam	5974.1024	91.42298793792725
dam	5980.923199999999	91.40081787109375
dam	5987.744	91.3786449432373
dam	5994.5648	91.35647010803223
dam	6001.3856	91.3342924118042
dam	6008.2064	91.31211280822754
dam	6015.0272	91.28993034362793
dam	6021.848	91.26774597167969
dam	6028.6687999999995	91.2455587387085
dam	6035.4896	91.22336959838867
dam	6042.3104	91.2011775970459
dam	6049.1312	91.17898273468018
dam	6055.951999999999	91.15678691864014
dam	6062.772800000001	91.13458728790283
dam	6069.5936	91.1123857498169
dam	6076.4144	91.09018230438232
dam	6083.2352	91.0679759979248
dam	6090.056	91.04576683044434
dam	6096.8768	91.02355575561523
dam	6103.6975999999995	91.00134181976318
dam	6110.518399999999	90.9791259765625
dam	6117.3392	90.95690822601318
dam	6124.16	90.9346866607666
dam	6130.980799999999	90.9124641418457
dam	6137.8016	90.89023780822754
dam	6144.6224	90.86801052093506
dam	6151.4432	90.84577941894531
dam	6158.263999999999	90.82354736328125
dam	6165.0848000000005	90.80131149291992
dam	6171.9056	90.77907466888428
dam	6178.7264	90.75683403015137
dam	6185.5472	0.0
dam	6192.368	0.0
dam	6199.1888	0.0
dam	6206.009599999999	0.0
dam	6212.8304	0.0
dam	6219.6512	0.0
dam	6226.472	0.0
dam	6233.2928	0.0
dam	6240.1136	0.0
dam	6246.9344	0.0
dam	6253.7552	0.0
dam	6260.575999999999	0.0
dam	6267.3968	0.0
dam	6274.2176	0.0
dam	6281.0383999999995	0.0
dam	6287.8592	0.0
dam	6294.68	0.0
dam	6301.5008	0.0
dam	6308.321599999999	0.0
dam	6315.1424	0.0
dam	6321.9632	0.0
dam	6328.784	0.0
dam	6335.6048	0.0
dam	6342.4256000000005	0.0
dam	6349.2464	0.0
dam	6356.0671999999995	0.0
dam	6362.888	0.0
dam	6369.7088	0.0
dam	6376.5296	0.0
dam	6383.350399999999	0.0
dam	6390.1712	0.0
dam	6396.992	0.0
dam	6403.8128	0.0
dam	6410.633599999999	0.0
dam	6417.4544	0.0
dam	6424.2752	0.0
dam	6431.096	0.0
dam	6437.9168	0.0
dam	6444.7376	0.0
dam	6451.5584	0.0
dam	6458.379199999999	0.0
dam	6465.2	0.0
