# Supplementary material for: Assessment of Habitat Suitability and Identification of Conservation Priority Areas for Endangered Marco Polo Sheep Throughout Khunjerab National Park (Pakistan) and Tashkurgan Natural Reserve (China)
Source: Animals (Basel). 2025 Jun 28;15(13):1907. doi: 10.3390/ani15131907 (PMC12248910; doi:10.3390/ani15131907)
Supplement: Supplementary file 1 [file animals-15-01907-s001.zip › plots/Marcopolo_Sheep_0_dam_only.dat]

variable	x	y
dam	3054.8	0.0
dam	3061.6208	0.0
dam	3068.4416	0.0
dam	3075.2624	0.0
dam	3082.0832	0.0
dam	3088.904	0.0
dam	3095.7248	0.0
dam	3102.5456000000004	0.0
dam	3109.3664000000003	0.0
dam	3116.1872000000003	0.0
dam	3123.0080000000003	0.0
dam	3129.8288000000002	0.0
dam	3136.6496	0.0
dam	3143.4704	0.0
dam	3150.2912	0.0
dam	3157.112	0.0
dam	3163.9328	0.0
dam	3170.7536	0.0
dam	3177.5744	0.0
dam	3184.3952	0.0
dam	3191.2160000000003	0.0
dam	3198.0368000000003	0.0
dam	3204.8576000000003	0.0
dam	3211.6784000000002	0.0
dam	3218.4992	0.0
dam	3225.32	0.0
dam	3232.1408	0.0
dam	3238.9616	0.0
dam	3245.7824	0.0
dam	3252.6032	0.0
dam	3259.424	0.0
dam	3266.2448000000004	0.0
dam	3273.0656000000004	0.0
dam	3279.8864000000003	0.0
dam	3286.7072000000003	0.0
dam	3293.5280000000002	0.0
dam	3300.3488	0.0
dam	3307.1696	0.0
dam	3313.9904	0.0
dam	3320.8112	0.0
dam	3327.632	0.0
dam	3334.4528	0.0
dam	3341.2736	100.00690110819414
dam	3348.0944	99.94208883866668
dam	3354.9152000000004	99.87726653367281
dam	3361.736	99.812434181571
dam	3368.5568000000003	99.75792187452316
dam	3375.3776000000003	99.73832604289055
dam	3382.1984	99.71872019767761
dam	3389.0192	99.69910430908203
dam	3395.84	99.6794783771038
dam	3402.6608	99.65984240174294
dam	3409.4816	99.64019638299942
dam	3416.3024	99.62054035067558
dam	3423.1232	99.6008742749691
dam	3429.944	99.58119812607765
dam	3436.7648	99.9044968932867
dam	3443.5856000000003	99.88480069488287
dam	3450.4064000000003	99.86509445309639
dam	3457.2272000000003	99.845378190279
dam	3464.0480000000002	99.82565186917782
dam	3470.8688	99.80591551959515
dam	3477.6896	99.78616912662983
dam	3484.5104	99.76641270518303
dam	3491.3312	99.74664622545242
dam	3498.152	99.7268697321415
dam	3504.9728	99.70708319544792
dam	3511.7936	99.6872866153717
dam	3518.6144000000004	99.66747999191284
dam	3525.4352	99.64766332507133
dam	3532.2560000000003	99.6278366446495
dam	3539.0768000000003	99.46801084280014
dam	3545.8976000000002	99.4481640458107
dam	3552.7184	99.42830723524094
dam	3559.5392	99.40844041109085
dam	3566.36	99.3885635137558
dam	3573.1808	99.36867660284042
dam	3580.0016	99.34877961874008
dam	3586.8224	99.32887262105942
dam	3593.6432	99.30895560979843
dam	3600.464	99.28902852535248
dam	3607.2848000000004	99.2690914273262
dam	3614.1056000000003	99.24914425611496
dam	3620.9264000000003	99.2291870713234
dam	3627.7472000000002	99.20921981334686
dam	3634.568	99.18924254179001
dam	3641.3888	99.16925525665283
dam	3648.2096	99.14925789833069
dam	3655.0304	99.12925052642822
dam	3661.8512	99.10923314094543
dam	3668.672	99.08920568227768
dam	3675.4928	99.06916815042496
dam	3682.3136000000004	99.04912060499191
dam	3689.1344	99.02906304597855
dam	3695.9552000000003	99.0089961886406
dam	3702.776	98.98891854286194
dam	3709.5968000000003	98.96883082389832
dam	3716.4176	99.27043443918228
dam	3723.2384	99.25032669305801
dam	3730.0592	99.23020887374878
dam	3736.88	99.21008104085922
dam	3743.7008	99.18994319438934
dam	3750.5216	99.1697952747345
dam	3757.3424	99.14963728189468
dam	3764.1632	99.15057456493378
dam	3770.984	99.13039654493332
dam	3777.8048	99.11020851135254
dam	3784.6256000000003	99.09001040458679
dam	3791.4464	99.06980222463608
dam	3798.2672000000002	99.04958403110504
dam	3805.088	99.02935582399368
dam	3811.9088	99.009117603302
dam	3818.7296	98.98886930942535
dam	3825.5504	98.96861100196838
dam	3832.3712	98.9483425617218
dam	3839.192	98.9280641078949
dam	3846.0128	98.90777575969696
dam	3852.8336	98.88747727870941
dam	3859.6544000000004	98.86716866493225
dam	3866.4752	98.84685015678406
dam	3873.2960000000003	98.82652151584625
dam	3880.1168000000002	98.80618286132812
dam	3886.9376	98.78583419322968
dam	3893.7584	98.7654755115509
dam	3900.5792	98.74510669708252
dam	3907.4	98.7247279882431
dam	3914.2208	98.70433914661407
dam	3921.0416	98.68394029140472
dam	3927.8624	98.66353130340576
dam	3934.6832000000004	98.64311242103577
dam	3941.504	98.62268340587616
dam	3948.3248000000003	98.60224437713623
dam	3955.1456	98.58179533481598
dam	3961.9664000000002	98.5613362789154
dam	3968.7872	98.54086709022522
dam	3975.608	98.52038788795471
dam	3982.4288	98.49989867210388
dam	3989.2496	98.47939944267273
dam	3996.0704	98.45889019966125
dam	4002.8912	98.43837082386017
dam	4009.712	98.41784143447876
dam	4016.5328	98.39730203151703
dam	4023.3536	98.37675261497498
dam	4030.1744	98.330730676651
dam	4036.9952000000003	98.31016111373901
dam	4043.816	98.2895815372467
dam	4050.6368	98.26899194717407
dam	4057.4576	98.24839234352112
dam	4064.2784	98.22778272628784
dam	4071.0992	98.20716297626495
dam	4077.92	98.18653321266174
dam	4084.7408	98.16589343547821
dam	4091.5616	98.14524364471436
dam	4098.3824	98.12458372116089
dam	4105.2032	98.10391390323639
dam	4112.024	98.08323395252228
dam	4118.8448	98.06254398822784
dam	4125.6656	98.04184401035309
dam	4132.4864	98.02113389968872
dam	4139.3072	98.00041377544403
dam	4146.128000000001	97.97968363761902
dam	4152.9488	97.95894360542297
dam	4159.7696	97.93819332122803
dam	4166.5904	97.91743302345276
dam	4173.4112000000005	97.89666271209717
dam	4180.232	97.87588238716125
dam	4187.0527999999995	97.85509204864502
dam	4193.8736	97.83429169654846
dam	4200.6944	97.81348133087158
dam	4207.5152	97.7926607131958
dam	4214.336	97.77183032035828
dam	4221.1568	97.75098967552185
dam	4227.9776	97.73013925552368
dam	4234.7984	97.70927858352661
dam	4241.6192	97.68840789794922
dam	4248.4400000000005	97.6675271987915
dam	4255.2608	97.64663648605347
dam	4262.0815999999995	97.62573575973511
dam	4268.9024	97.60482478141785
dam	4275.7232	97.58390402793884
dam	4282.544	97.56297302246094
dam	4289.3648	97.54203224182129
dam	4296.1856	97.52108120918274
dam	4303.0064	97.50012016296387
dam	4309.8272	97.47914910316467
dam	4316.648	97.45816802978516
dam	4323.468800000001	97.43717694282532
dam	4330.2896	97.41617584228516
dam	4337.1104	97.39516472816467
dam	4343.9312	97.37414336204529
dam	4350.752	97.35311222076416
dam	4357.5728	97.33207082748413
dam	4364.3936	97.31101942062378
dam	4371.2144	97.2899580001831
dam	4378.0352	97.26888656616211
dam	4384.856	97.24780511856079
dam	4391.6768	97.22671365737915
dam	4398.497600000001	97.20561218261719
dam	4405.3184	97.18450045585632
dam	4412.1392	97.16337895393372
dam	4418.96	97.1422472000122
dam	4425.7808	97.12110567092896
dam	4432.6016	97.0999538898468
dam	4439.4224	97.07879209518433
dam	4446.2432	97.05762028694153
dam	4453.064	97.03643846511841
dam	4459.8848	97.01524662971497
dam	4466.7056	96.99404454231262
dam	4473.526400000001	96.97283267974854
dam	4480.3472	96.95161080360413
dam	4487.168	96.93037867546082
dam	4493.9888	96.90913653373718
dam	4500.8096000000005	96.88788437843323
dam	4507.6304	96.86662244796753
dam	4514.4512	96.84535026550293
dam	4521.272	96.82406783103943
dam	4528.0928	96.80277562141418
dam	4534.9136	96.78147339820862
dam	4541.7344	96.76016092300415
dam	4548.555200000001	96.73883867263794
dam	4555.376	96.71750617027283
dam	4562.1968	96.69616365432739
dam	4569.0176	96.67481136322021
dam	4575.838400000001	96.65344882011414
dam	4582.6592	96.63207626342773
dam	4589.48	96.61069345474243
dam	4596.3008	96.58930087089539
dam	4603.1216	96.56789827346802
dam	4609.9424	96.54648542404175
dam	4616.763199999999	96.52506279945374
dam	4623.584	96.50362992286682
dam	4630.4048	96.48218703269958
dam	4637.2256	96.4607343673706
dam	4644.0464	96.47696590423584
dam	4650.8672	96.45549297332764
dam	4657.688	96.43401002883911
dam	4664.5088	96.41251707077026
dam	4671.3296	96.39101386070251
dam	4678.1504	96.36950087547302
dam	4684.9712	96.34797763824463
dam	4691.7919999999995	96.32644462585449
dam	4698.6128	96.30490136146545
dam	4705.4336	96.2833480834961
dam	4712.2544	96.26178479194641
dam	4719.0752	96.2402114868164
dam	4725.896	96.21862816810608
dam	4732.7168	96.19703459739685
dam	4739.5376	96.17543125152588
dam	4746.3584	96.25426006317139
dam	4753.1792	96.23263645172119
dam	4760.0	96.21100306510925
dam	4766.8207999999995	96.41003966331482
dam	4773.6416	96.38838601112366
dam	4780.4624	96.36672234535217
dam	4787.2832	96.34504866600037
dam	4794.104	96.32336497306824
dam	4800.9248	96.30167126655579
dam	4807.7456	96.27996730804443
dam	4814.5664	96.25825357437134
dam	4821.3872	96.23652958869934
dam	4828.208	96.21479558944702
dam	4835.0288	96.19305157661438
dam	4841.8496	96.17129755020142
dam	4848.6704	96.14953351020813
dam	4855.4912	96.12775945663452
dam	4862.312	95.44053554534912
dam	4869.1328	95.41874122619629
dam	4875.9536	95.3969373703003
dam	4882.7744	95.37512302398682
dam	4889.5952	95.35329866409302
dam	4896.416	95.3314642906189
dam	4903.2368	95.30961990356445
dam	4910.0576	95.28776550292969
dam	4916.8784	95.2659010887146
dam	4923.6992	95.24402666091919
dam	4930.52	95.22214221954346
dam	4937.3408	95.2002477645874
dam	4944.1616	95.17834281921387
dam	4950.9824	95.15642833709717
dam	4957.8032	95.13450384140015
dam	4964.624	95.11256885528564
dam	4971.4448	95.09062433242798
dam	4978.2656	95.06866931915283
dam	4985.0864	95.04670476913452
dam	4991.9072	95.02472972869873
dam	4998.728	95.00274467468262
dam	5005.5488000000005	94.98075008392334
dam	5012.3696	94.95874500274658
dam	5019.1904	94.9367299079895
dam	5026.0112	94.9147047996521
dam	5032.832	94.89266967773438
dam	5039.6528	94.87062454223633
dam	5046.4736	94.84856939315796
dam	5053.2944	94.82650423049927
dam	5060.1152	94.80442905426025
dam	5066.936	94.78234386444092
dam	5073.7568	94.76024866104126
dam	5080.5776000000005	94.73814296722412
dam	5087.3984	94.71602773666382
dam	5094.2192	94.6939024925232
dam	5101.04	94.67176675796509
dam	5107.8608	94.64962148666382
dam	5114.6816	94.62746572494507
dam	5121.502399999999	94.60530042648315
dam	5128.3232	94.58312463760376
dam	5135.144	94.56093883514404
dam	5141.9648	94.538743019104
dam	5148.7856	94.5165376663208
dam	5155.606400000001	94.49432182312012
dam	5162.4272	94.47209596633911
dam	5169.248	94.44986009597778
dam	5176.0688	94.42761421203613
dam	5182.8896	94.40535831451416
dam	5189.7104	94.38309240341187
dam	5196.531199999999	94.36081647872925
dam	5203.352000000001	94.33853006362915
dam	5210.1728	94.31623411178589
dam	5216.9936	94.2939281463623
dam	5223.8144	94.27161169052124
dam	5230.6352	94.24928569793701
dam	5237.456	94.22694969177246
dam	5244.2768	94.20460319519043
dam	5251.097599999999	94.18224668502808
dam	5257.9184000000005	94.15988063812256
dam	5264.7392	94.13750410079956
dam	5271.5599999999995	94.11511754989624
dam	5278.3808	94.09272146224976
dam	5285.2016	94.07031488418579
dam	5292.0224	94.0478982925415
dam	5298.843199999999	94.0254716873169
dam	5305.664	94.00303506851196
dam	5312.4848	93.98058843612671
dam	5319.3056	93.95813179016113
dam	5326.1264	93.93566513061523
dam	5332.9472000000005	93.91318845748901
dam	5339.768	93.89070129394531
dam	5346.5887999999995	93.86820459365845
dam	5353.4096	93.84569787979126
dam	5360.2304	93.82318067550659
dam	5367.0512	93.80065393447876
dam	5373.871999999999	93.77811670303345
dam	5380.6928	93.75556993484497
dam	5387.5136	93.73301267623901
dam	5394.3344	93.71044540405273
dam	5401.155199999999	93.68786859512329
dam	5407.976	93.66528129577637
dam	5414.7968	93.64268398284912
dam	5421.6176	93.62007665634155
dam	5428.4384	93.59745931625366
dam	5435.2592	93.57483196258545
dam	5442.08	93.55219459533691
dam	5448.900799999999	93.52954721450806
dam	5455.7216	93.50688982009888
dam	5462.5424	93.48422241210938
dam	5469.3632	93.46154499053955
dam	5476.183999999999	93.4388575553894
dam	5483.004800000001	93.41615962982178
dam	5489.8256	93.39345216751099
dam	5496.6464	93.37073421478271
dam	5503.4672	93.34800672531128
dam	5510.288	93.32526874542236
dam	5517.1088	93.30252122879028
dam	5523.9295999999995	93.27976322174072
dam	5530.7504	93.256995677948
dam	5537.5712	93.2342176437378
dam	5544.392	93.21142959594727
dam	5551.212799999999	93.18863153457642
dam	5558.0336	93.16582345962524
dam	5564.8544	93.14300537109375
dam	5571.6752	93.12017726898193
dam	5578.495999999999	93.0973391532898
dam	5585.3168000000005	93.07449102401733
dam	5592.1376	93.05163288116455
dam	5598.9583999999995	93.02876472473145
dam	5605.7792	93.00588655471802
dam	5612.6	92.98299789428711
dam	5619.4208	92.96009969711304
dam	5626.241599999999	92.93719148635864
dam	5633.062400000001	92.91427278518677
dam	5639.8832	92.89134454727173
dam	5646.704	92.86840581893921
dam	5653.5248	92.84545707702637
dam	5660.3456	92.82249879837036
dam	5667.1664	92.79953002929688
dam	5673.9872	92.77655124664307
dam	5680.807999999999	92.75356245040894
dam	5687.6288	92.73056411743164
dam	5694.4496	92.70755529403687
dam	5701.270399999999	92.68453645706177
dam	5708.0912	92.66150760650635
dam	5714.912	92.6384687423706
dam	5721.7328	92.61541938781738
dam	5728.553599999999	92.592360496521
dam	5735.374400000001	92.56929159164429
dam	5742.1952	92.54621267318726
dam	5749.016	92.52312326431274
dam	5755.8368	92.50002431869507
dam	5762.6576000000005	92.47691535949707
dam	5769.4784	92.45379590988159
dam	5776.2991999999995	92.43066692352295
dam	5783.12	92.40752744674683
dam	5789.9408	92.38437795639038
dam	5796.7616	92.36121892929077
dam	5803.5824	92.33804941177368
dam	5810.4032	92.31486988067627
dam	5817.224	92.29168033599854
dam	5824.0448	92.26848077774048
dam	5830.865599999999	92.2452712059021
dam	5837.6864000000005	92.2220516204834
dam	5844.5072	92.19882202148438
dam	5851.3279999999995	92.17558240890503
dam	5858.1488	92.15233278274536
dam	5864.9696	92.12907314300537
dam	5871.7904	92.10580348968506
dam	5878.611199999999	92.08252334594727
dam	5885.432	92.05923366546631
dam	5892.2528	92.03593349456787
dam	5899.0736	92.01262378692627
dam	5905.8944	91.98930358886719
dam	5912.715200000001	91.96597385406494
dam	5919.536	91.94263362884521
dam	5926.3568	91.91928386688232
dam	5933.1776	91.89592361450195
dam	5939.9984	91.87255382537842
dam	5946.8192	91.8491735458374
dam	5953.639999999999	91.8257827758789
dam	5960.4608	91.80238246917725
dam	5967.2816	91.77897262573242
dam	5974.1024	91.75555229187012
dam	5980.923199999999	91.73212146759033
dam	5987.744	91.70868110656738
dam	5994.5648	91.68523025512695
dam	6001.3856	91.66176986694336
dam	6008.2064	91.6382999420166
dam	6015.0272	91.61481952667236
dam	6021.848	91.59132862091064
dam	6028.6687999999995	91.56782817840576
dam	6035.4896	91.5443172454834
dam	6042.3104	91.52079677581787
dam	6049.1312	91.49726581573486
dam	6055.951999999999	91.47372436523438
dam	6062.772800000001	91.45017433166504
dam	6069.5936	91.4266128540039
dam	6076.4144	91.40304183959961
dam	6083.2352	91.37946128845215
dam	6090.056	91.3558702468872
dam	6096.8768	91.33226871490479
dam	6103.6975999999995	91.3086576461792
dam	6110.518399999999	91.28503704071045
dam	6117.3392	91.26140594482422
dam	6124.16	91.23776435852051
dam	6130.980799999999	91.21411323547363
dam	6137.8016	91.1904525756836
dam	6144.6224	91.16678047180176
dam	6151.4432	91.14309978485107
dam	6158.263999999999	91.1194076538086
dam	6165.0848000000005	91.09570693969727
dam	6171.9056	91.07199478149414
dam	6178.7264	91.04827404022217
dam	6185.5472	0.0
dam	6192.368	0.0
dam	6199.1888	0.0
dam	6206.009599999999	0.0
dam	6212.8304	0.0
dam	6219.6512	0.0
dam	6226.472	0.0
dam	6233.2928	0.0
dam	6240.1136	0.0
dam	6246.9344	0.0
dam	6253.7552	0.0
dam	6260.575999999999	0.0
dam	6267.3968	0.0
dam	6274.2176	0.0
dam	6281.0383999999995	0.0
dam	6287.8592	0.0
dam	6294.68	0.0
dam	6301.5008	0.0
dam	6308.321599999999	0.0
dam	6315.1424	0.0
dam	6321.9632	0.0
dam	6328.784	0.0
dam	6335.6048	0.0
dam	6342.4256000000005	0.0
dam	6349.2464	0.0
dam	6356.0671999999995	0.0
dam	6362.888	0.0
dam	6369.7088	0.0
dam	6376.5296	0.0
dam	6383.350399999999	0.0
dam	6390.1712	0.0
dam	6396.992	0.0
dam	6403.8128	0.0
dam	6410.633599999999	0.0
dam	6417.4544	0.0
dam	6424.2752	0.0
dam	6431.096	0.0
dam	6437.9168	0.0
dam	6444.7376	0.0
dam	6451.5584	0.0
dam	6458.379199999999	0.0
dam	6465.2	0.0
