# Supplementary material for: Assessment of Habitat Suitability and Identification of Conservation Priority Areas for Endangered Marco Polo Sheep Throughout Khunjerab National Park (Pakistan) and Tashkurgan Natural Reserve (China)
Source: Animals (Basel). 2025 Jun 28;15(13):1907. doi: 10.3390/ani15131907 (PMC12248910; doi:10.3390/ani15131907)
Supplement: Supplementary file 1 [file animals-15-01907-s001.zip › plots/Marcopolo_Sheep_0_hillshad.dat]

variable	x	y
hillshad	-24.3	0.0
hillshad	-23.692800000000002	0.0
hillshad	-23.0856	0.0
hillshad	-22.4784	0.0
hillshad	-21.8712	0.0
hillshad	-21.264	0.0
hillshad	-20.6568	0.0
hillshad	-20.049599999999998	0.0
hillshad	-19.4424	0.0
hillshad	-18.8352	0.0
hillshad	-18.228	0.0
hillshad	-17.6208	0.0
hillshad	-17.0136	0.0
hillshad	-16.4064	0.0
hillshad	-15.799199999999999	0.0
hillshad	-15.192	0.0
hillshad	-14.5848	0.0
hillshad	-13.977599999999999	0.0
hillshad	-13.3704	0.0
hillshad	-12.7632	0.0
hillshad	-12.156	0.0
hillshad	-11.5488	0.0
hillshad	-10.9416	0.0
hillshad	-10.3344	0.0
hillshad	-9.7272	0.0
hillshad	-9.12	0.0
hillshad	-8.5128	0.0
hillshad	-7.9056	0.0
hillshad	-7.298399999999997	0.0
hillshad	-6.6911999999999985	0.0
hillshad	-6.084	0.0
hillshad	-5.476800000000001	0.0
hillshad	-4.869599999999998	0.0
hillshad	-4.2623999999999995	0.0
hillshad	-3.655199999999997	0.0
hillshad	-3.048000000000002	0.0
hillshad	-2.4407999999999994	0.0
hillshad	-1.8336000000000006	0.0
hillshad	-1.2263999999999982	0.0
hillshad	-0.6191999999999993	0.0
hillshad	-0.012000000000000455	0.0
hillshad	0.5951999999999984	0.0
hillshad	1.2024000000000008	96.42275762557983
hillshad	1.8096000000000032	96.42819333076477
hillshad	2.416800000000002	96.43362879753113
hillshad	3.0240000000000045	96.43906426429749
hillshad	3.6311999999999998	96.44449996948242
hillshad	4.238400000000002	96.44993543624878
hillshad	4.845600000000001	96.45537114143372
hillshad	5.452800000000003	96.46080660820007
hillshad	6.060000000000002	96.46624207496643
hillshad	6.667200000000001	96.47167778015137
hillshad	7.2744	96.47711324691772
hillshad	7.881600000000002	96.48254895210266
hillshad	8.488800000000001	96.48798441886902
hillshad	9.096	96.49342012405396
hillshad	9.703200000000006	96.49885559082031
hillshad	10.310399999999998	96.50429105758667
hillshad	10.917600000000004	96.5097267627716
hillshad	11.524800000000003	96.51516222953796
hillshad	12.132000000000001	96.5205979347229
hillshad	12.7392	96.52603340148926
hillshad	13.3464	96.5314691066742
hillshad	13.953600000000005	96.53690457344055
hillshad	14.560800000000004	96.54234004020691
hillshad	15.168000000000003	96.54777574539185
hillshad	15.775200000000002	96.5532112121582
hillshad	16.3824	96.55864691734314
hillshad	16.989600000000006	96.5640823841095
hillshad	17.596800000000005	96.56951808929443
hillshad	18.203999999999997	96.57495355606079
hillshad	18.811200000000003	96.58038902282715
hillshad	19.418400000000002	96.58582472801208
hillshad	20.025600000000008	96.59126019477844
hillshad	20.6328	96.59669589996338
hillshad	21.24	96.60213136672974
hillshad	21.847200000000004	96.60756707191467
hillshad	22.454400000000003	96.61300253868103
hillshad	23.061600000000002	96.61843800544739
hillshad	23.6688	96.62387371063232
hillshad	24.276	96.62930917739868
hillshad	24.883200000000006	96.63474488258362
hillshad	25.490399999999998	96.64018034934998
hillshad	26.097600000000003	96.64561605453491
hillshad	26.704800000000002	96.65105152130127
hillshad	27.31200000000001	96.65648698806763
hillshad	27.919200000000007	96.66192269325256
hillshad	28.5264	96.66735816001892
hillshad	29.133600000000005	96.67279386520386
hillshad	29.740800000000004	96.67822933197021
hillshad	30.34800000000001	96.68366503715515
hillshad	30.9552	96.68910050392151
hillshad	31.5624	96.69453597068787
hillshad	32.1696	96.6999716758728
hillshad	32.77680000000001	96.70540714263916
hillshad	33.384	96.7108428478241
hillshad	33.991200000000006	96.71627831459045
hillshad	34.5984	96.72171401977539
hillshad	35.205600000000004	96.72714948654175
hillshad	35.812799999999996	96.7325849533081
hillshad	36.42	96.73802065849304
hillshad	37.02720000000001	96.7434561252594
hillshad	37.6344	96.74889183044434
hillshad	38.241600000000005	96.7543272972107
hillshad	38.8488	96.75976300239563
hillshad	39.456	96.76519846916199
hillshad	40.06320000000001	96.77063393592834
hillshad	40.6704	96.77606964111328
hillshad	41.27760000000001	96.78150510787964
hillshad	41.88480000000001	96.78694081306458
hillshad	42.492000000000004	96.79237627983093
hillshad	43.09920000000001	96.79781198501587
hillshad	43.706400000000016	96.80324745178223
hillshad	44.31360000000001	96.80868291854858
hillshad	44.9208	96.81411862373352
hillshad	45.528000000000006	96.81955409049988
hillshad	46.13520000000001	96.82498979568481
hillshad	46.74240000000002	96.83042526245117
hillshad	47.34960000000001	96.83586096763611
hillshad	47.9568	96.84129643440247
hillshad	48.56400000000001	96.84673190116882
hillshad	49.17120000000001	96.85216760635376
hillshad	49.778400000000005	96.85760307312012
hillshad	50.38560000000001	96.86303877830505
hillshad	50.9928	96.86847424507141
hillshad	51.60000000000001	96.87390971183777
hillshad	52.207200000000014	96.8793454170227
hillshad	52.814400000000006	96.88478088378906
hillshad	53.42160000000001	96.890216588974
hillshad	54.028800000000004	96.89565205574036
hillshad	54.63600000000001	96.9010877609253
hillshad	55.243200000000016	96.90652322769165
hillshad	55.85040000000001	96.91195869445801
hillshad	56.45760000000001	96.91739439964294
hillshad	57.064800000000005	96.9228298664093
hillshad	57.672	96.92826557159424
hillshad	58.27920000000002	96.9337010383606
hillshad	58.88640000000001	96.93913674354553
hillshad	59.493600000000015	96.94457221031189
hillshad	60.10080000000001	96.95000767707825
hillshad	60.708	96.95544338226318
hillshad	61.31520000000002	96.96087884902954
hillshad	61.92240000000001	96.08684229850769
hillshad	62.5296	96.09227776527405
hillshad	63.13680000000001	96.09771347045898
hillshad	63.744	96.10314893722534
hillshad	64.35120000000002	96.1085844039917
hillshad	64.95840000000001	96.11402010917664
hillshad	65.5656	96.119455575943
hillshad	66.17280000000001	96.12489128112793
hillshad	66.78	96.13032674789429
hillshad	67.38720000000002	96.13576245307922
hillshad	67.99440000000001	96.14119791984558
hillshad	68.6016	96.14663362503052
hillshad	69.20880000000001	96.15206909179688
hillshad	69.816	96.15750479698181
hillshad	70.42320000000001	96.16294026374817
hillshad	71.03040000000001	96.16837573051453
hillshad	71.6376	96.17381143569946
hillshad	72.24480000000001	96.17924690246582
hillshad	72.852	96.18468236923218
hillshad	73.45920000000001	96.19011807441711
hillshad	74.06640000000002	96.19555354118347
hillshad	74.67360000000001	96.20098924636841
hillshad	75.2808	96.20642471313477
hillshad	75.88800000000002	96.2118604183197
hillshad	76.49520000000001	96.21729588508606
hillshad	77.10240000000002	96.222731590271
hillshad	77.70960000000001	96.22816705703735
hillshad	78.3168	96.23360276222229
hillshad	78.92400000000002	96.23903822898865
hillshad	79.53120000000001	96.244473695755
hillshad	80.13840000000002	96.24990940093994
hillshad	80.74560000000001	96.2553448677063
hillshad	81.3528	96.26078033447266
hillshad	81.96000000000002	96.26621603965759
hillshad	82.56720000000001	96.27165150642395
hillshad	83.1744	96.27708721160889
hillshad	83.78160000000001	96.28252267837524
hillshad	84.3888	96.28795838356018
hillshad	84.99600000000002	96.29339385032654
hillshad	85.60320000000002	96.29882955551147
hillshad	86.2104	96.30426502227783
hillshad	86.81760000000001	96.30970048904419
hillshad	87.4248	96.31513619422913
hillshad	88.03200000000001	96.32057166099548
hillshad	88.63920000000002	96.32600736618042
hillshad	89.24640000000001	96.33144283294678
hillshad	89.85360000000001	96.33687853813171
hillshad	90.4608	96.34231400489807
hillshad	91.06800000000001	96.34774947166443
hillshad	91.67520000000002	96.35318517684937
hillshad	92.28240000000001	96.35862064361572
hillshad	92.88960000000002	96.36405634880066
hillshad	93.49680000000001	96.36949181556702
hillshad	94.10400000000001	96.37492728233337
hillshad	94.71120000000002	96.38036298751831
hillshad	95.31840000000001	96.38579845428467
hillshad	95.9256	96.3912341594696
hillshad	96.53280000000001	96.39666962623596
hillshad	97.14000000000001	96.4021053314209
hillshad	97.74720000000002	96.40754079818726
hillshad	98.35440000000001	96.41297650337219
hillshad	98.9616	96.41841197013855
hillshad	99.56880000000001	96.42384743690491
hillshad	100.17600000000002	96.42928314208984
hillshad	100.78320000000001	96.4347186088562
hillshad	101.39040000000001	96.44015431404114
hillshad	101.9976	96.4455897808075
hillshad	102.60480000000001	96.45102524757385
hillshad	103.21200000000002	96.45646095275879
hillshad	103.81920000000001	96.46189641952515
hillshad	104.42640000000002	96.46733212471008
hillshad	105.03360000000002	96.47276759147644
hillshad	105.6408	96.47820329666138
hillshad	106.248	96.48363876342773
hillshad	106.85520000000001	96.48907446861267
hillshad	107.46240000000002	96.49450993537903
hillshad	108.06960000000002	96.49994540214539
hillshad	108.67680000000003	96.50538110733032
hillshad	109.284	96.51081657409668
hillshad	109.89120000000001	96.51625204086304
hillshad	110.49840000000002	96.52168774604797
hillshad	111.1056	96.52712321281433
hillshad	111.71280000000003	96.53255891799927
hillshad	112.32000000000001	96.53799438476562
hillshad	112.92720000000001	96.54343008995056
hillshad	113.53440000000002	96.54886555671692
hillshad	114.1416	96.55430126190186
hillshad	114.74880000000003	97.31009197235107
hillshad	115.35600000000001	97.31552743911743
hillshad	115.96320000000001	97.32096314430237
hillshad	116.57040000000002	97.32639861106873
hillshad	117.1776	97.33183407783508
hillshad	117.78480000000003	97.33726978302002
hillshad	118.39200000000001	97.34270524978638
hillshad	118.99920000000002	97.34814095497131
hillshad	119.60640000000002	97.35357642173767
hillshad	120.2136	97.35901212692261
hillshad	120.82080000000003	97.36444759368896
hillshad	121.42800000000001	97.3698832988739
hillshad	122.03520000000002	97.37531876564026
hillshad	122.64240000000002	97.38075423240662
hillshad	123.2496	97.38618993759155
hillshad	123.8568	97.39162540435791
hillshad	124.46400000000001	97.39706087112427
hillshad	125.07120000000002	97.4024965763092
hillshad	125.67840000000002	97.40793204307556
hillshad	126.2856	97.4133677482605
hillshad	126.89280000000001	97.41880321502686
hillshad	127.50000000000001	97.42423892021179
hillshad	128.1072	97.42967438697815
hillshad	128.7144	97.43511009216309
hillshad	129.3216	97.44054555892944
hillshad	129.9288	97.44598126411438
hillshad	130.536	97.45141673088074
hillshad	131.1432	97.4568521976471
hillshad	131.7504	97.46228790283203
hillshad	132.3576	97.46772336959839
hillshad	132.9648	97.47315883636475
hillshad	133.572	97.47859454154968
hillshad	134.1792	97.48403000831604
hillshad	134.78640000000001	97.48946571350098
hillshad	135.3936	97.49490118026733
hillshad	136.0008	97.50033664703369
hillshad	136.60799999999998	97.50577235221863
hillshad	137.2152	97.51120781898499
hillshad	137.82240000000002	97.51664352416992
hillshad	138.4296	97.52207899093628
hillshad	139.0368	97.52751469612122
hillshad	139.64399999999998	97.53295016288757
hillshad	140.2512	97.53838586807251
hillshad	140.85840000000002	97.54382133483887
hillshad	141.4656	97.5492570400238
hillshad	142.0728	97.55469250679016
hillshad	142.67999999999998	97.56012797355652
hillshad	143.2872	97.56556367874146
hillshad	143.89440000000002	97.57099914550781
hillshad	144.5016	97.57643485069275
hillshad	145.1088	97.5818703174591
hillshad	145.71599999999998	97.58730602264404
hillshad	146.3232	97.5927414894104
hillshad	146.93040000000002	97.59817719459534
hillshad	147.5376	97.6036126613617
hillshad	148.1448	97.60904812812805
hillshad	148.75199999999998	97.61448383331299
hillshad	149.3592	97.61991930007935
hillshad	149.96640000000002	97.62535500526428
hillshad	150.5736	97.63079047203064
hillshad	151.1808	97.636225938797
hillshad	151.78799999999998	97.64166164398193
hillshad	152.3952	97.64709711074829
hillshad	153.00240000000002	97.65253257751465
hillshad	153.6096	97.65796828269958
hillshad	154.2168	97.66340374946594
hillshad	154.82399999999998	97.66883945465088
hillshad	155.4312	97.67427492141724
hillshad	156.03840000000002	97.67971062660217
hillshad	156.6456	97.68514609336853
hillshad	157.2528	97.69058179855347
hillshad	157.85999999999999	97.69601726531982
hillshad	158.4672	97.70145273208618
hillshad	159.07440000000003	97.70688843727112
hillshad	159.6816	97.71232390403748
hillshad	160.2888	97.71775960922241
hillshad	160.896	97.72319507598877
hillshad	161.5032	97.7286307811737
hillshad	162.1104	97.73406624794006
hillshad	162.7176	97.739501953125
hillshad	163.3248	97.74493741989136
hillshad	163.932	97.7503731250763
hillshad	164.5392	97.75580859184265
hillshad	165.1464	97.76124405860901
hillshad	165.7536	97.76667976379395
hillshad	166.3608	97.7721152305603
hillshad	166.968	97.77755093574524
hillshad	167.5752	97.7829864025116
hillshad	168.1824	97.78842186927795
hillshad	168.7896	97.79385757446289
hillshad	169.3968	97.79929304122925
hillshad	170.004	97.80472874641418
hillshad	170.6112	97.81016421318054
hillshad	171.2184	97.8155996799469
hillshad	171.8256	97.82103538513184
hillshad	172.43280000000001	97.8264708518982
hillshad	173.04000000000002	97.83190631866455
hillshad	173.6472	97.83734202384949
hillshad	174.2544	97.84277749061584
hillshad	174.86159999999998	97.84821319580078
hillshad	175.46880000000002	97.85364866256714
hillshad	176.07600000000002	97.85908436775208
hillshad	176.6832	97.86451983451843
hillshad	177.2904	97.86995553970337
hillshad	177.89759999999998	97.87539100646973
hillshad	178.50480000000002	97.88082671165466
hillshad	179.11200000000002	97.88626217842102
hillshad	179.7192	97.89169764518738
hillshad	180.3264	97.89713335037231
hillshad	180.93359999999998	97.90256881713867
hillshad	181.54080000000002	97.90800452232361
hillshad	182.14800000000002	97.91343998908997
hillshad	182.7552	97.9188756942749
hillshad	183.3624	97.92431116104126
hillshad	183.96959999999999	97.9297468662262
hillshad	184.57680000000002	97.93518233299255
hillshad	185.18400000000003	97.94061779975891
hillshad	185.7912	97.94605350494385
hillshad	186.3984	97.9514889717102
hillshad	187.0056	97.95692467689514
hillshad	187.6128	97.9623601436615
hillshad	188.22000000000003	97.96779561042786
hillshad	188.8272	97.9732313156128
hillshad	189.4344	97.97866678237915
hillshad	190.0416	97.98410248756409
hillshad	190.6488	97.98953795433044
hillshad	191.25600000000003	97.9949734210968
hillshad	191.8632	98.00040912628174
hillshad	192.4704	98.00584471225739
hillshad	193.0776	98.01128029823303
hillshad	193.6848	98.01604735851288
hillshad	194.29200000000003	98.01928663253784
hillshad	194.8992	98.02252578735352
hillshad	195.5064	98.02576506137848
hillshad	196.1136	98.02900421619415
hillshad	196.7208	98.02956414222717
hillshad	197.32800000000003	98.02543485164642
hillshad	197.9352	98.0190122127533
hillshad	198.54240000000001	98.01168286800385
hillshad	199.1496	98.00435376167297
hillshad	199.7568	97.99702429771423
hillshad	200.364	97.98969531059265
hillshad	200.9712	97.98236584663391
hillshad	201.57840000000002	97.97503685951233
hillshad	202.1856	97.96770763397217
hillshad	202.7928	97.960378408432
hillshad	203.4	97.95304918289185
hillshad	204.0072	97.9457197189331
hillshad	204.61440000000002	97.93839073181152
hillshad	205.2216	97.93106126785278
hillshad	205.8288	97.9237322807312
hillshad	206.436	97.91640281677246
hillshad	207.0432	97.90907382965088
hillshad	207.65040000000002	97.90174436569214
hillshad	208.2576	97.89441514015198
hillshad	208.8648	97.88708591461182
hillshad	209.472	97.87975668907166
hillshad	210.07920000000001	97.78018307685852
hillshad	210.68640000000002	97.77285385131836
hillshad	211.2936	97.7655246257782
hillshad	211.9008	97.75819540023804
hillshad	212.508	97.75086617469788
hillshad	213.1152	97.74353671073914
hillshad	213.72240000000002	97.73620772361755
hillshad	214.3296	97.72887825965881
hillshad	214.9368	97.72154927253723
hillshad	215.544	97.71421980857849
hillshad	216.1512	97.70689082145691
hillshad	216.75840000000002	97.69956135749817
hillshad	217.3656	97.69223213195801
hillshad	217.9728	97.68490314483643
hillshad	218.58	97.67757368087769
hillshad	219.1872	97.6702446937561
hillshad	219.79440000000002	97.66291522979736
hillshad	220.4016	97.65558624267578
hillshad	221.0088	97.64825677871704
hillshad	221.616	97.64092755317688
hillshad	222.2232	97.63359832763672
hillshad	222.83040000000003	97.62626910209656
hillshad	223.4376	97.6189398765564
hillshad	224.0448	97.61161065101624
hillshad	224.65200000000002	97.60428166389465
hillshad	225.2592	97.59695219993591
hillshad	225.8664	97.58962321281433
hillshad	226.4736	97.58229374885559
hillshad	227.0808	97.57496452331543
hillshad	227.68800000000002	97.56763529777527
hillshad	228.2952	97.56030607223511
hillshad	228.9024	97.55297684669495
hillshad	229.5096	97.54564762115479
hillshad	230.1168	97.53831839561462
hillshad	230.72400000000002	97.53098917007446
hillshad	231.3312	97.5236599445343
hillshad	231.9384	97.51633071899414
hillshad	232.54559999999998	97.50900149345398
hillshad	233.1528	97.50167226791382
hillshad	233.76	97.49434304237366
hillshad	234.36720000000003	97.4870138168335
hillshad	234.9744	97.47968459129333
hillshad	235.58159999999998	97.47235536575317
hillshad	236.18880000000001	97.46502614021301
hillshad	236.796	97.45769691467285
hillshad	237.40320000000003	97.45036768913269
hillshad	238.0104	97.3293867111206
hillshad	238.61760000000004	97.30094742774963
hillshad	239.22480000000002	97.27250790596008
hillshad	239.832	97.2440676689148
hillshad	240.43920000000003	97.21562838554382
hillshad	241.0464	97.18718814849854
hillshad	241.65360000000004	97.15874886512756
hillshad	242.26080000000002	97.13030862808228
hillshad	242.868	97.1018693447113
hillshad	243.47519999999997	97.07342910766602
hillshad	244.0824	97.04498958587646
hillshad	244.68960000000004	97.01654958724976
hillshad	245.29680000000002	96.9881100654602
hillshad	245.904	96.9596700668335
hillshad	246.51119999999997	96.93123054504395
hillshad	247.1184	96.90279126167297
hillshad	247.72560000000004	96.87435102462769
hillshad	248.33280000000002	96.84591150283813
hillshad	248.94	96.81747150421143
hillshad	249.54719999999998	96.78903198242188
hillshad	250.1544	96.76059198379517
hillshad	250.76160000000004	96.73215246200562
hillshad	251.36880000000002	96.7037124633789
hillshad	251.976	96.67527294158936
hillshad	252.58319999999998	96.64683270454407
hillshad	253.1904	96.6183934211731
hillshad	253.79760000000005	96.58995318412781
hillshad	254.40480000000002	0.0
hillshad	255.012	0.0
hillshad	255.61919999999998	0.0
hillshad	256.2264	0.0
hillshad	256.83360000000005	0.0
hillshad	257.4408	0.0
hillshad	258.048	0.0
hillshad	258.6552	0.0
hillshad	259.2624	0.0
hillshad	259.86960000000005	0.0
hillshad	260.4768	0.0
hillshad	261.084	0.0
hillshad	261.6912	0.0
hillshad	262.2984	0.0
hillshad	262.90560000000005	0.0
hillshad	263.5128	0.0
hillshad	264.12	0.0
hillshad	264.7272	0.0
hillshad	265.3344	0.0
hillshad	265.94160000000005	0.0
hillshad	266.5488	0.0
hillshad	267.156	0.0
hillshad	267.7632	0.0
hillshad	268.3704	0.0
hillshad	268.9776	0.0
hillshad	269.58480000000003	0.0
hillshad	270.192	0.0
hillshad	270.7992	0.0
hillshad	271.4064	0.0
hillshad	272.0136	0.0
hillshad	272.62080000000003	0.0
hillshad	273.228	0.0
hillshad	273.8352	0.0
hillshad	274.4424	0.0
hillshad	275.0496	0.0
hillshad	275.65680000000003	0.0
hillshad	276.264	0.0
hillshad	276.8712	0.0
hillshad	277.4784	0.0
hillshad	278.0856	0.0
hillshad	278.69280000000003	0.0
hillshad	279.3	0.0
