# Supplementary material for: Assessment of Habitat Suitability and Identification of Conservation Priority Areas for Endangered Marco Polo Sheep Throughout Khunjerab National Park (Pakistan) and Tashkurgan Natural Reserve (China)
Source: Animals (Basel). 2025 Jun 28;15(13):1907. doi: 10.3390/ani15131907 (PMC12248910; doi:10.3390/ani15131907)
Supplement: Supplementary file 1 [file animals-15-01907-s001.zip › plots/Marcopolo_Sheep_0_hillshad_only.dat]

variable	x	y
hillshad	-24.3	0.0
hillshad	-23.692800000000002	0.0
hillshad	-23.0856	0.0
hillshad	-22.4784	0.0
hillshad	-21.8712	0.0
hillshad	-21.264	0.0
hillshad	-20.6568	0.0
hillshad	-20.049599999999998	0.0
hillshad	-19.4424	0.0
hillshad	-18.8352	0.0
hillshad	-18.228	0.0
hillshad	-17.6208	0.0
hillshad	-17.0136	0.0
hillshad	-16.4064	0.0
hillshad	-15.799199999999999	0.0
hillshad	-15.192	0.0
hillshad	-14.5848	0.0
hillshad	-13.977599999999999	0.0
hillshad	-13.3704	0.0
hillshad	-12.7632	0.0
hillshad	-12.156	0.0
hillshad	-11.5488	0.0
hillshad	-10.9416	0.0
hillshad	-10.3344	0.0
hillshad	-9.7272	0.0
hillshad	-9.12	0.0
hillshad	-8.5128	0.0
hillshad	-7.9056	0.0
hillshad	-7.298399999999997	0.0
hillshad	-6.6911999999999985	0.0
hillshad	-6.084	0.0
hillshad	-5.476800000000001	0.0
hillshad	-4.869599999999998	0.0
hillshad	-4.2623999999999995	0.0
hillshad	-3.655199999999997	0.0
hillshad	-3.048000000000002	0.0
hillshad	-2.4407999999999994	0.0
hillshad	-1.8336000000000006	0.0
hillshad	-1.2263999999999982	0.0
hillshad	-0.6191999999999993	0.0
hillshad	-0.012000000000000455	0.0
hillshad	0.5951999999999984	0.0
hillshad	1.2024000000000008	96.16649866104126
hillshad	1.8096000000000032	96.17430353164673
hillshad	2.416800000000002	96.18210864067078
hillshad	3.0240000000000045	96.18991351127625
hillshad	3.6311999999999998	96.1977186203003
hillshad	4.238400000000002	96.20552372932434
hillshad	4.845600000000001	96.21332859992981
hillshad	5.452800000000003	96.22113370895386
hillshad	6.060000000000002	96.22893857955933
hillshad	6.667200000000001	96.23674368858337
hillshad	7.2744	96.24454855918884
hillshad	7.881600000000002	96.25235366821289
hillshad	8.488800000000001	96.26015877723694
hillshad	9.096	96.26796364784241
hillshad	9.703200000000006	96.27576875686646
hillshad	10.310399999999998	96.28357362747192
hillshad	10.917600000000004	96.29137873649597
hillshad	11.524800000000003	96.29918360710144
hillshad	12.132000000000001	96.30698871612549
hillshad	12.7392	96.31479382514954
hillshad	13.3464	96.322598695755
hillshad	13.953600000000005	96.33040380477905
hillshad	14.560800000000004	96.33820867538452
hillshad	15.168000000000003	96.34601378440857
hillshad	15.775200000000002	96.35381865501404
hillshad	16.3824	96.36162376403809
hillshad	16.989600000000006	96.36942887306213
hillshad	17.596800000000005	96.3772337436676
hillshad	18.203999999999997	96.38503885269165
hillshad	18.811200000000003	96.39284372329712
hillshad	19.418400000000002	96.40064883232117
hillshad	20.025600000000008	96.40845394134521
hillshad	20.6328	96.41625881195068
hillshad	21.24	96.42406392097473
hillshad	21.847200000000004	96.4318687915802
hillshad	22.454400000000003	96.43967390060425
hillshad	23.061600000000002	96.44747877120972
hillshad	23.6688	96.45528388023376
hillshad	24.276	96.46308898925781
hillshad	24.883200000000006	96.47089385986328
hillshad	25.490399999999998	96.47869896888733
hillshad	26.097600000000003	96.4865038394928
hillshad	26.704800000000002	96.49430894851685
hillshad	27.31200000000001	96.50211381912231
hillshad	27.919200000000007	96.50991892814636
hillshad	28.5264	96.51772403717041
hillshad	29.133600000000005	96.52552890777588
hillshad	29.740800000000004	96.53333401679993
hillshad	30.34800000000001	96.5411388874054
hillshad	30.9552	96.54894399642944
hillshad	31.5624	96.55674910545349
hillshad	32.1696	96.56455397605896
hillshad	32.77680000000001	96.57235908508301
hillshad	33.384	96.58016395568848
hillshad	33.991200000000006	96.58796906471252
hillshad	34.5984	96.595773935318
hillshad	35.205600000000004	96.60357904434204
hillshad	35.812799999999996	96.61138415336609
hillshad	36.42	96.61918902397156
hillshad	37.02720000000001	96.6269941329956
hillshad	37.6344	96.63479900360107
hillshad	38.241600000000005	96.64260411262512
hillshad	38.8488	96.65040898323059
hillshad	39.456	96.65821409225464
hillshad	40.06320000000001	96.66601920127869
hillshad	40.6704	96.67382407188416
hillshad	41.27760000000001	96.6816291809082
hillshad	41.88480000000001	96.68943405151367
hillshad	42.492000000000004	96.69723916053772
hillshad	43.09920000000001	96.70504426956177
hillshad	43.706400000000016	96.71284914016724
hillshad	44.31360000000001	96.72065424919128
hillshad	44.9208	96.72845911979675
hillshad	45.528000000000006	96.7362642288208
hillshad	46.13520000000001	96.74406909942627
hillshad	46.74240000000002	96.75187420845032
hillshad	47.34960000000001	96.75967931747437
hillshad	47.9568	96.76748418807983
hillshad	48.56400000000001	96.77528929710388
hillshad	49.17120000000001	96.78309416770935
hillshad	49.778400000000005	96.7908992767334
hillshad	50.38560000000001	96.79870414733887
hillshad	50.9928	96.80650925636292
hillshad	51.60000000000001	96.81431412696838
hillshad	52.207200000000014	96.82211923599243
hillshad	52.814400000000006	96.82992434501648
hillshad	53.42160000000001	96.83772921562195
hillshad	54.028800000000004	96.845534324646
hillshad	54.63600000000001	96.85333943367004
hillshad	55.243200000000016	96.86114430427551
hillshad	55.85040000000001	96.86894941329956
hillshad	56.45760000000001	96.87675428390503
hillshad	57.064800000000005	96.88455939292908
hillshad	57.672	96.89236426353455
hillshad	58.27920000000002	96.9001693725586
hillshad	58.88640000000001	96.90797424316406
hillshad	59.493600000000015	96.91577935218811
hillshad	60.10080000000001	96.92358446121216
hillshad	60.708	96.93138933181763
hillshad	61.31520000000002	96.93919444084167
hillshad	61.92240000000001	96.88232970237732
hillshad	62.5296	96.89013457298279
hillshad	63.13680000000001	96.89793968200684
hillshad	63.744	96.90574479103088
hillshad	64.35120000000002	96.91354966163635
hillshad	64.95840000000001	96.9213547706604
hillshad	65.5656	96.92915964126587
hillshad	66.17280000000001	96.93696475028992
hillshad	66.78	96.94476962089539
hillshad	67.38720000000002	96.95257472991943
hillshad	67.99440000000001	96.96037983894348
hillshad	68.6016	96.96818470954895
hillshad	69.20880000000001	96.975989818573
hillshad	69.816	96.98379492759705
hillshad	70.42320000000001	96.99159979820251
hillshad	71.03040000000001	96.99940490722656
hillshad	71.6376	97.00720977783203
hillshad	72.24480000000001	97.01501488685608
hillshad	72.852	97.02281975746155
hillshad	73.45920000000001	97.0306248664856
hillshad	74.06640000000002	97.03842973709106
hillshad	74.67360000000001	97.04623484611511
hillshad	75.2808	97.05403995513916
hillshad	75.88800000000002	97.06184482574463
hillshad	76.49520000000001	97.06964993476868
hillshad	77.10240000000002	97.07745480537415
hillshad	77.70960000000001	97.0852599143982
hillshad	78.3168	97.09306502342224
hillshad	78.92400000000002	97.10086989402771
hillshad	79.53120000000001	97.10867476463318
hillshad	80.13840000000002	97.11647987365723
hillshad	80.74560000000001	97.12428498268127
hillshad	81.3528	97.13208985328674
hillshad	81.96000000000002	97.13989496231079
hillshad	82.56720000000001	97.14770007133484
hillshad	83.1744	97.15550494194031
hillshad	83.78160000000001	97.16331005096436
hillshad	84.3888	97.17111492156982
hillshad	84.99600000000002	97.17892003059387
hillshad	85.60320000000002	97.18672513961792
hillshad	86.2104	97.19453001022339
hillshad	86.81760000000001	97.20233488082886
hillshad	87.4248	97.2101399898529
hillshad	88.03200000000001	97.21794509887695
hillshad	88.63920000000002	97.22574996948242
hillshad	89.24640000000001	97.23355507850647
hillshad	89.85360000000001	97.24135994911194
hillshad	90.4608	97.24916505813599
hillshad	91.06800000000001	97.25697016716003
hillshad	91.67520000000002	97.2647750377655
hillshad	92.28240000000001	97.27258014678955
hillshad	92.88960000000002	97.2803852558136
hillshad	93.49680000000001	97.28819012641907
hillshad	94.10400000000001	97.29599499702454
hillshad	94.71120000000002	97.30380010604858
hillshad	95.31840000000001	97.31160521507263
hillshad	95.9256	97.3194100856781
hillshad	96.53280000000001	97.32721519470215
hillshad	97.14000000000001	97.33502006530762
hillshad	97.74720000000002	97.34282517433167
hillshad	98.35440000000001	97.35063028335571
hillshad	98.9616	97.35843515396118
hillshad	99.56880000000001	97.36624026298523
hillshad	100.17600000000002	97.3740451335907
hillshad	100.78320000000001	97.38185024261475
hillshad	101.39040000000001	97.3896553516388
hillshad	101.9976	97.39746022224426
hillshad	102.60480000000001	97.40526509284973
hillshad	103.21200000000002	97.41307020187378
hillshad	103.81920000000001	97.42087531089783
hillshad	104.42640000000002	97.4286801815033
hillshad	105.03360000000002	97.43648529052734
hillshad	105.6408	97.44429039955139
hillshad	106.248	97.45209527015686
hillshad	106.85520000000001	97.45990037918091
hillshad	107.46240000000002	97.46770524978638
hillshad	108.06960000000002	97.47551035881042
hillshad	108.67680000000003	97.48331546783447
hillshad	109.284	97.49112033843994
hillshad	109.89120000000001	97.49892520904541
hillshad	110.49840000000002	97.50673031806946
hillshad	111.1056	97.5145354270935
hillshad	111.71280000000003	97.52234029769897
hillshad	112.32000000000001	97.53014540672302
hillshad	112.92720000000001	97.53795027732849
hillshad	113.53440000000002	97.54575538635254
hillshad	114.1416	97.55356049537659
hillshad	114.74880000000003	98.8578794002533
hillshad	115.35600000000001	98.86568439006805
hillshad	115.96320000000001	98.87348937988281
hillshad	116.57040000000002	98.88129436969757
hillshad	117.1776	98.88909935951233
hillshad	117.78480000000003	98.89690434932709
hillshad	118.39200000000001	98.90470933914185
hillshad	118.99920000000002	98.9125144481659
hillshad	119.60640000000002	98.92031943798065
hillshad	120.2136	98.92812442779541
hillshad	120.82080000000003	98.93592941761017
hillshad	121.42800000000001	98.94373440742493
hillshad	122.03520000000002	98.95153951644897
hillshad	122.64240000000002	98.95934450626373
hillshad	123.2496	98.96714949607849
hillshad	123.8568	98.97495436668396
hillshad	124.46400000000001	98.98275947570801
hillshad	125.07120000000002	98.99056446552277
hillshad	125.67840000000002	98.99836945533752
hillshad	126.2856	99.00617450475693
hillshad	126.89280000000001	99.01397949457169
hillshad	127.50000000000001	99.02178454399109
hillshad	128.1072	99.02958941459656
hillshad	128.7144	99.0373945236206
hillshad	129.3216	99.04519945383072
hillshad	129.9288	99.05300456285477
hillshad	130.536	99.06080949306488
hillshad	131.1432	99.06861460208893
hillshad	131.7504	99.07641953229904
hillshad	132.3576	99.08422464132309
hillshad	132.9648	99.0920295715332
hillshad	133.572	99.09983468055725
hillshad	134.1792	99.10763961076736
hillshad	134.78640000000001	99.11544471979141
hillshad	135.3936	99.12324965000153
hillshad	136.0008	99.13105458021164
hillshad	136.60799999999998	99.13885968923569
hillshad	137.2152	99.14666455984116
hillshad	137.82240000000002	99.15446972846985
hillshad	138.4296	99.16227459907532
hillshad	139.0368	99.17007970809937
hillshad	139.64399999999998	99.17788463830948
hillshad	140.2512	99.18568974733353
hillshad	140.85840000000002	99.19349467754364
hillshad	141.4656	99.20129978656769
hillshad	142.0728	99.2091047167778
hillshad	142.67999999999998	99.21690964698792
hillshad	143.2872	99.22471475601196
hillshad	143.89440000000002	99.23251968622208
hillshad	144.5016	99.24032479524612
hillshad	145.1088	99.24812972545624
hillshad	145.71599999999998	99.25593483448029
hillshad	146.3232	99.26373970508575
hillshad	146.93040000000002	99.27154487371445
hillshad	147.5376	99.27934974431992
hillshad	148.1448	99.28715485334396
hillshad	148.75199999999998	99.29495978355408
hillshad	149.3592	99.30276489257812
hillshad	149.96640000000002	99.31056982278824
hillshad	150.5736	99.31837475299835
hillshad	151.1808	99.3261798620224
hillshad	151.78799999999998	99.33398479223251
hillshad	152.3952	99.34178990125656
hillshad	153.00240000000002	99.34959483146667
hillshad	153.6096	99.35739994049072
hillshad	154.2168	99.36520487070084
hillshad	154.82399999999998	99.37300997972488
hillshad	155.4312	99.38081485033035
hillshad	156.03840000000002	99.53762385249138
hillshad	156.6456	99.54542875289917
hillshad	157.2528	99.55323389172554
hillshad	157.85999999999999	99.56103879213333
hillshad	158.4672	99.56884372234344
hillshad	159.07440000000003	99.57664883136749
hillshad	159.6816	99.5844537615776
hillshad	160.2888	99.59225887060165
hillshad	160.896	99.60006377100945
hillshad	161.5032	99.6823373734951
hillshad	162.1104	99.69014230370522
hillshad	162.7176	99.69794741272926
hillshad	163.3248	99.70575231313705
hillshad	163.932	99.71355745196342
hillshad	164.5392	99.72136235237122
hillshad	165.1464	99.72916728258133
hillshad	165.7536	99.73697239160538
hillshad	166.3608	99.74477732181549
hillshad	166.968	99.75258243083954
hillshad	167.5752	99.76038734614849
hillshad	168.1824	99.76819245517254
hillshad	168.7896	99.77599737048149
hillshad	169.3968	99.7838024944067
hillshad	170.004	99.79160740971565
hillshad	170.6112	99.7994125187397
hillshad	171.2184	99.80721743404865
hillshad	171.8256	99.81332233548164
hillshad	172.43280000000001	99.8179566860199
hillshad	173.04000000000002	99.82259103655815
hillshad	173.6472	99.8272255063057
hillshad	174.2544	99.83185985684395
hillshad	174.86159999999998	99.83649431169033
hillshad	175.46880000000002	99.84112866222858
hillshad	176.07600000000002	99.84576313197613
hillshad	176.6832	99.85039748251438
hillshad	177.2904	99.85503195226192
hillshad	177.89759999999998	99.85966630280018
hillshad	178.50480000000002	99.86430075764656
hillshad	179.11200000000002	99.86893510818481
hillshad	179.7192	99.87356945872307
hillshad	180.3264	99.87820392847061
hillshad	180.93359999999998	99.88283827900887
hillshad	181.54080000000002	99.88747274130583
hillshad	182.14800000000002	99.89210709184408
hillshad	182.7552	99.89664539694786
hillshad	183.3624	99.90105094760656
hillshad	183.96959999999999	99.90545661002398
hillshad	184.57680000000002	99.90986216068268
hillshad	185.18400000000003	99.91426782310009
hillshad	185.7912	99.91867337375879
hillshad	186.3984	99.9230790361762
hillshad	187.0056	99.92748459428549
hillshad	187.6128	99.93189014494419
hillshad	188.22000000000003	99.9362958073616
hillshad	188.8272	99.9407013580203
hillshad	189.4344	99.94510702043772
hillshad	190.0416	99.94951257109642
hillshad	190.6488	99.95391823351383
hillshad	191.25600000000003	99.95832378789783
hillshad	191.8632	99.96272945031524
hillshad	192.4704	99.96713500097394
hillshad	193.0776	99.97154066339135
hillshad	193.6848	99.9759462159127
hillshad	194.29200000000003	99.98035187833011
hillshad	194.8992	99.98475743085146
hillshad	195.5064	99.98916298244148
hillshad	196.1136	99.9935686448589
hillshad	196.7208	99.99797419668175
hillshad	197.32800000000003	100.002379859332
hillshad	197.9352	99.98707441333681
hillshad	198.54240000000001	99.96372613683343
hillshad	199.1496	99.93702045083046
hillshad	199.7568	99.91031409800053
hillshad	200.364	99.88360840827227
hillshad	200.9712	99.85690204799175
hillshad	201.57840000000002	99.83019636571407
hillshad	202.1856	99.8034906834364
hillshad	202.7928	99.77678433060646
hillshad	203.4	99.75007863342762
hillshad	204.0072	99.72337228059769
hillshad	204.61440000000002	99.69657650589943
hillshad	205.2216	99.66939201951027
hillshad	205.8288	99.6422081887722
hillshad	206.436	99.61502367258072
hillshad	207.0432	99.58783984184265
hillshad	207.65040000000002	99.56065535545349
hillshad	208.2576	99.53347152471542
hillshad	208.8648	99.50628700852394
hillshad	209.472	99.4791032075882
hillshad	210.07920000000001	99.45191937685013
hillshad	210.68640000000002	99.42473483085632
hillshad	211.2936	99.3975510597229
hillshad	211.9008	99.3703665137291
hillshad	212.508	99.34318268299103
hillshad	213.1152	99.31599819660187
hillshad	213.72240000000002	99.2888143658638
hillshad	214.3296	99.26162987947464
hillshad	214.9368	99.23444604873657
hillshad	215.544	99.20726156234741
hillshad	216.1512	99.18007773160934
hillshad	216.75840000000002	99.15289318561554
hillshad	217.3656	99.12570935487747
hillshad	217.9728	99.09852558374405
hillshad	218.58	99.07134103775024
hillshad	219.1872	99.04415720701218
hillshad	219.79440000000002	99.01697272062302
hillshad	220.4016	98.98978888988495
hillshad	221.0088	98.96260440349579
hillshad	221.616	98.93542051315308
hillshad	222.2232	98.90823602676392
hillshad	222.83040000000003	98.8810522556305
hillshad	223.4376	98.85386776924133
hillshad	224.0448	98.82668387889862
hillshad	224.65200000000002	98.7995001077652
hillshad	225.2592	98.77231562137604
hillshad	225.8664	98.74513173103333
hillshad	226.4736	98.71794724464417
hillshad	227.0808	98.69076335430145
hillshad	227.68800000000002	98.66357886791229
hillshad	228.2952	98.63639509677887
hillshad	228.9024	98.60921061038971
hillshad	229.5096	98.582026720047
hillshad	230.1168	98.55484223365784
hillshad	230.72400000000002	98.52765846252441
hillshad	231.3312	98.50047385692596
hillshad	231.9384	98.47329008579254
hillshad	232.54559999999998	98.44610631465912
hillshad	233.1528	98.41892170906067
hillshad	233.76	98.39173793792725
hillshad	234.36720000000003	98.36455345153809
hillshad	234.9744	98.33736956119537
hillshad	235.58159999999998	98.31018507480621
hillshad	236.18880000000001	98.28300130367279
hillshad	236.796	98.25581681728363
hillshad	237.40320000000003	98.22863292694092
hillshad	238.0104	98.0569280385971
hillshad	238.61760000000004	97.97911810874939
hillshad	239.22480000000002	97.90130829811096
hillshad	239.832	97.82349634170532
hillshad	240.43920000000003	97.7456865310669
hillshad	241.0464	97.66787457466125
hillshad	241.65360000000004	97.59006476402283
hillshad	242.26080000000002	97.51225280761719
hillshad	242.868	97.43444299697876
hillshad	243.47519999999997	97.3566312789917
hillshad	244.0824	97.27882122993469
hillshad	244.68960000000004	97.20100951194763
hillshad	245.29680000000002	97.12319946289062
hillshad	245.904	97.04538774490356
hillshad	246.51119999999997	96.96757793426514
hillshad	247.1184	96.88976788520813
hillshad	247.72560000000004	96.81195616722107
hillshad	248.33280000000002	96.73414611816406
hillshad	248.94	96.656334400177
hillshad	249.54719999999998	96.57852458953857
hillshad	250.1544	96.50071263313293
hillshad	250.76160000000004	96.4229028224945
hillshad	251.36880000000002	96.34509086608887
hillshad	251.976	96.26728105545044
hillshad	252.58319999999998	96.1894690990448
hillshad	253.1904	96.11165928840637
hillshad	253.79760000000005	96.03384733200073
hillshad	254.40480000000002	0.0
hillshad	255.012	0.0
hillshad	255.61919999999998	0.0
hillshad	256.2264	0.0
hillshad	256.83360000000005	0.0
hillshad	257.4408	0.0
hillshad	258.048	0.0
hillshad	258.6552	0.0
hillshad	259.2624	0.0
hillshad	259.86960000000005	0.0
hillshad	260.4768	0.0
hillshad	261.084	0.0
hillshad	261.6912	0.0
hillshad	262.2984	0.0
hillshad	262.90560000000005	0.0
hillshad	263.5128	0.0
hillshad	264.12	0.0
hillshad	264.7272	0.0
hillshad	265.3344	0.0
hillshad	265.94160000000005	0.0
hillshad	266.5488	0.0
hillshad	267.156	0.0
hillshad	267.7632	0.0
hillshad	268.3704	0.0
hillshad	268.9776	0.0
hillshad	269.58480000000003	0.0
hillshad	270.192	0.0
hillshad	270.7992	0.0
hillshad	271.4064	0.0
hillshad	272.0136	0.0
hillshad	272.62080000000003	0.0
hillshad	273.228	0.0
hillshad	273.8352	0.0
hillshad	274.4424	0.0
hillshad	275.0496	0.0
hillshad	275.65680000000003	0.0
hillshad	276.264	0.0
hillshad	276.8712	0.0
hillshad	277.4784	0.0
hillshad	278.0856	0.0
hillshad	278.69280000000003	0.0
hillshad	279.3	0.0
