# Supplementary material for: Assessment of Habitat Suitability and Identification of Conservation Priority Areas for Endangered Marco Polo Sheep Throughout Khunjerab National Park (Pakistan) and Tashkurgan Natural Reserve (China)
Source: Animals (Basel). 2025 Jun 28;15(13):1907. doi: 10.3390/ani15131907 (PMC12248910; doi:10.3390/ani15131907)
Supplement: Supplementary file 1 [file animals-15-01907-s001.zip › plots/Marcopolo_Sheep_0_land.dat]

variable	x	y
land	0.0	0.0
land	0.024	0.0
land	0.048	0.0
land	0.072	0.0
land	0.096	0.0
land	0.12	0.0
land	0.144	0.0
land	0.168	0.0
land	0.192	0.0
land	0.216	0.0
land	0.24	0.0
land	0.264	0.0
land	0.288	0.0
land	0.312	0.0
land	0.336	0.0
land	0.36	0.0
land	0.384	0.0
land	0.408	0.0
land	0.432	0.0
land	0.456	0.0
land	0.48	0.0
land	0.504	0.0
land	0.528	0.0
land	0.552	0.0
land	0.576	0.0
land	0.6	0.0
land	0.624	0.0
land	0.648	0.0
land	0.672	0.0
land	0.696	0.0
land	0.72	0.0
land	0.744	0.0
land	0.768	0.0
land	0.792	0.0
land	0.816	0.0
land	0.84	0.0
land	0.864	0.0
land	0.888	0.0
land	0.912	0.0
land	0.936	0.0
land	0.96	0.0
land	0.984	0.0
land	1.008	96.92282390594482
land	1.032	96.92753195762634
land	1.056	96.93223595619202
land	1.08	96.93693614006042
land	1.104	96.94163227081299
land	1.128	96.9463243484497
land	1.152	96.95101237297058
land	1.176	96.95569634437561
land	1.2	96.96037650108337
land	1.224	96.9650526046753
land	1.248	96.96972465515137
land	1.272	96.9743926525116
land	1.296	96.97905659675598
land	1.32	96.9837167263031
land	1.344	96.98837280273438
land	1.368	96.99302458763123
land	1.392	96.99767279624939
land	1.416	97.00231671333313
land	1.44	97.00695657730103
land	1.464	97.01159262657166
land	1.488	97.01622462272644
land	1.512	97.02085256576538
land	1.536	97.02547645568848
land	1.56	97.03009629249573
land	1.584	97.03471231460571
land	1.608	97.03932428359985
land	1.632	97.04393219947815
land	1.656	97.0485360622406
land	1.68	97.0531358718872
land	1.704	97.05773186683655
land	1.728	97.06232357025146
land	1.752	97.06691145896912
land	1.776	97.07149529457092
land	1.8	97.07607531547546
land	1.824	97.08065104484558
land	1.848	97.08522295951843
land	1.872	97.08979082107544
land	1.896	97.0943546295166
land	1.92	97.09891438484192
land	1.944	97.10347008705139
land	1.968	97.1080219745636
land	1.992	97.11256980895996
land	2.016	97.11711359024048
land	2.04	97.12165331840515
land	2.064	97.12618899345398
land	2.088	97.13072085380554
land	2.112	97.13524842262268
land	2.136	97.13977217674255
land	2.16	97.14429187774658
land	2.184	97.14880752563477
land	2.208	97.15331935882568
land	2.232	97.15782713890076
land	2.256	97.1623306274414
land	2.28	97.16683030128479
land	2.304	97.17132592201233
land	2.328	97.1758177280426
land	2.352	97.18030524253845
land	2.376	97.18478894233704
land	2.4	97.18926858901978
land	2.424	97.19374418258667
land	2.448	97.1982159614563
land	2.472	97.2026834487915
land	2.496	97.20714712142944
land	2.52	97.21160674095154
land	2.544	97.21606230735779
land	2.568	97.2205138206482
land	2.592	97.22496128082275
land	2.616	97.22940492630005
land	2.64	97.2338445186615
land	2.664	97.2382800579071
land	2.688	97.24271154403687
land	2.712	97.24713897705078
land	2.736	97.25156259536743
land	2.76	97.25598216056824
land	2.784	97.2603976726532
land	2.808	97.26480913162231
land	2.832	97.26921653747559
land	2.856	97.27361989021301
land	2.88	97.27801942825317
land	2.904	97.28241491317749
land	2.928	97.28680634498596
land	2.952	97.29119372367859
land	2.976	97.29557728767395
land	3.0	97.29995656013489
land	3.024	97.30433201789856
land	3.048	97.30870342254639
land	3.072	97.31307077407837
land	3.096	97.31743431091309
land	3.12	97.32179355621338
land	3.144	97.3261489868164
land	3.168	97.33050036430359
land	3.192	97.33484768867493
land	3.216	97.33919095993042
land	3.24	97.34353041648865
land	3.264	97.34786558151245
land	3.288	97.35219693183899
land	3.312	97.35652422904968
land	3.336	97.36084771156311
land	3.36	97.36516690254211
land	3.384	97.36948227882385
land	3.408	97.37379336357117
land	3.432	97.37810063362122
land	3.456	97.382404088974
land	3.48	97.38670325279236
land	3.504	97.39099836349487
land	3.528	97.39528965950012
land	3.552	97.39957690238953
land	3.576	97.40386009216309
land	3.6	97.4081392288208
land	3.624	97.41241455078125
land	3.648	97.41668581962585
land	3.672	97.42095279693604
land	3.696	97.42521619796753
land	3.72	97.4294753074646
land	3.744	97.43373036384583
land	3.768	97.43798160552979
land	3.792	97.4422287940979
land	3.816	97.44647169113159
land	3.84	97.4507110118866
land	3.864	97.45494604110718
land	3.888	97.45917701721191
land	3.912	97.46340417861938
land	3.936	97.46762728691101
land	3.96	97.47184634208679
land	3.984	97.47606134414673
land	4.008	97.4802725315094
land	4.032	97.48447966575623
land	4.056	97.4886827468872
land	4.08	97.49288153648376
land	4.104	97.49707674980164
land	4.128	97.50126767158508
land	4.152	97.50545477867126
land	4.176	97.50963759422302
land	4.2	97.51381659507751
land	4.224	97.51799154281616
land	4.248	97.52216267585754
land	4.272	97.5263295173645
land	4.296	97.5304925441742
land	4.32	97.53465151786804
land	4.344	97.53880643844604
land	4.368	97.5429573059082
land	4.392	97.5471043586731
land	4.416	97.55124711990356
land	4.44	97.55538606643677
land	4.464	97.55952095985413
land	4.488	97.56365180015564
land	4.512	97.56777882575989
land	4.536	97.57190155982971
land	4.56	97.57602047920227
land	4.584	97.58013534545898
land	4.608	97.58424615859985
land	4.632	97.58835291862488
land	4.656	97.59245586395264
land	4.68	97.59655475616455
land	4.704	97.60064959526062
land	4.728	97.60474038124084
land	4.752	97.60882711410522
land	4.776	97.61290979385376
land	4.8	97.61698865890503
land	4.824	97.62106347084045
land	4.848	97.62513422966003
land	4.872	97.62920093536377
land	4.896	97.63326358795166
land	4.92	97.63732242584229
land	4.944	97.64137697219849
land	4.968	97.645427942276
land	4.992	97.64947462081909
land	5.016	97.65351724624634
land	5.04	97.65755581855774
land	5.064	97.66159057617188
land	5.088	97.66562128067017
land	5.112	97.66964793205261
land	5.136	97.67367053031921
land	5.16	97.67768931388855
land	5.184	97.68170380592346
land	5.208	97.68571448326111
land	5.232	97.68972110748291
land	5.256	97.69372367858887
land	5.28	97.69772243499756
land	5.304	97.70171689987183
land	5.328	97.70570755004883
land	5.352	97.70969414710999
land	5.376	97.7136766910553
land	5.4	97.71765518188477
land	5.424	97.72162985801697
land	5.448	97.72560048103333
land	5.472	97.72956681251526
land	5.496	97.73352932929993
land	5.52	97.73748803138733
land	5.544	97.74144244194031
land	5.568	97.74539303779602
land	5.592	97.74933958053589
land	5.616	97.75328207015991
land	5.64	97.75722050666809
land	5.664	97.76115489006042
land	5.688	97.7650854587555
land	5.712	97.76901173591614
land	5.736	97.77293419837952
land	5.76	97.77685260772705
land	5.784	97.78076720237732
land	5.808	97.78467750549316
land	5.832	97.78858399391174
land	5.856	97.79248642921448
land	5.88	97.79638481140137
land	5.904	97.80027914047241
land	5.928	97.80416941642761
land	5.952	97.80805587768555
land	5.976	97.81193828582764
land	6.0	97.81581664085388
land	6.024	97.81969094276428
land	6.048	97.82356119155884
land	6.072	97.82742762565613
land	6.096	97.831289768219
land	6.12	97.8351480960846
land	6.144	97.83900237083435
land	6.168	97.84285283088684
land	6.192	97.84669899940491
land	6.216	97.85054135322571
land	6.24	97.85437941551208
land	6.264	97.85821390151978
land	6.288	97.86204409599304
land	6.312	97.86587023735046
land	6.336	97.86969256401062
land	6.36	97.87351083755493
land	6.384	97.87732481956482
land	6.408	97.88113522529602
land	6.432	97.8849413394928
land	6.456	97.88874340057373
land	6.48	97.8925416469574
land	6.504	97.89568281173706
land	6.528	97.89555382728577
land	6.552	97.8954210281372
land	6.576	97.8952841758728
land	6.6	97.89514327049255
land	6.624	97.89499855041504
land	6.648	97.8948495388031
land	6.672	97.8946967124939
land	6.696	97.89453983306885
land	6.72	97.89437890052795
land	6.744	97.89421391487122
land	6.768	97.89404511451721
land	6.792	97.89387202262878
land	6.816	97.89369511604309
land	6.84	97.89351415634155
land	6.864	97.89332938194275
land	6.888	97.89314031600952
land	6.912	97.89294743537903
land	6.936	97.89275050163269
land	6.96	97.89254951477051
land	6.984	97.89234447479248
land	7.008	97.89213538169861
land	7.032	97.89192247390747
land	7.056	97.89170527458191
land	7.08	97.89148426055908
land	7.104	97.89125919342041
land	7.128	97.89103031158447
land	7.152	97.89079713821411
land	7.176	97.89056015014648
land	7.2	97.89031910896301
land	7.224	97.8900740146637
land	7.248	97.88982486724854
land	7.272	97.88957166671753
land	7.296	97.88931465148926
land	7.32	97.88905358314514
land	7.344	97.88878846168518
land	7.368	97.88851928710938
land	7.392	97.88824605941772
land	7.416	97.88796901702881
land	7.44	97.88768792152405
land	7.464	97.88740277290344
land	7.488	97.88711357116699
land	7.512	97.8868203163147
land	7.536	97.88652300834656
land	7.56	97.88622188568115
land	7.584	97.8859167098999
land	7.608	97.88560748100281
land	7.632	97.88529419898987
land	7.656	97.88497710227966
land	7.68	97.88465571403503
land	7.704	97.88433051109314
land	7.728	97.8840012550354
land	7.752	97.88366794586182
land	7.776	97.88333058357239
land	7.8	97.8829894065857
land	7.824	97.88264417648315
land	7.848	97.88229489326477
land	7.872	97.88194155693054
land	7.896	97.88158416748047
land	7.92	97.88122272491455
land	7.944	97.88085746765137
land	7.968	97.88048815727234
land	7.992	97.88011479377747
land	8.016	97.87973737716675
land	8.04	97.87935614585876
land	8.064	97.87897062301636
land	8.088	97.87858128547668
land	8.112	97.87818789482117
land	8.136	97.8777904510498
land	8.16	97.8773889541626
land	8.184	97.87698364257812
land	8.208	97.87657427787781
land	8.232	97.87616086006165
land	8.256	97.87574338912964
land	8.28	97.87532186508179
land	8.304	97.87489628791809
land	8.328	97.87446689605713
land	8.352	97.87403345108032
land	8.376	97.87359595298767
land	8.4	97.87315440177917
land	8.424	97.87270879745483
land	8.448	97.87225937843323
land	8.472	97.87180590629578
land	8.496	97.87134838104248
land	8.52	97.87088680267334
land	8.544	97.87042117118835
land	8.568	97.8699517250061
land	8.592	97.86947798728943
land	8.616	97.86900043487549
land	8.64	97.8685188293457
land	8.664	97.86803340911865
land	8.688	97.86754369735718
land	8.712	97.86705017089844
land	8.736	97.86655259132385
land	8.76	97.86605095863342
land	8.784	97.86554527282715
land	8.808	97.86503553390503
land	8.832	97.86452198028564
land	8.856	97.86400413513184
land	8.88	97.86348247528076
land	8.904	97.86295700073242
land	8.928	97.86242723464966
land	8.952	97.86189341545105
land	8.976	97.86135578155518
land	9.0	97.86081409454346
land	9.024	97.8602683544159
land	9.048	97.85971856117249
land	9.072	97.85916495323181
land	9.096	97.85860705375671
land	9.12	97.85804533958435
land	9.144	97.85747957229614
land	9.168	97.85690975189209
land	9.192	97.85633611679077
land	9.216	97.85575819015503
land	9.24	97.85517644882202
land	9.264	97.85459065437317
land	9.288	97.85400080680847
land	9.312	97.85340690612793
land	9.336	97.85280919075012
land	9.36	97.85220742225647
land	9.384	97.8516013622284
land	9.408	97.85099148750305
land	9.432	97.85037779808044
land	9.456	97.84975981712341
land	9.48	97.84913802146912
land	9.504	97.84851217269897
land	9.528	97.84788227081299
land	9.552	97.84724831581116
land	9.576	97.84661030769348
land	9.6	97.84596848487854
land	9.624	97.84532237052917
land	9.648	97.84467244148254
land	9.672	97.84401845932007
land	9.696	97.84336066246033
land	9.72	97.84269857406616
land	9.744	97.84203267097473
land	9.768	97.84136271476746
land	9.792	97.84068870544434
land	9.816	97.84001064300537
land	9.84	97.83932852745056
land	9.864	97.83864259719849
land	9.888	97.83795261383057
land	9.912	97.8372585773468
land	9.936	97.83656048774719
land	9.96	97.83585834503174
land	9.984	97.83515238761902
land	10.008	97.83444213867188
land	10.032	97.83372831344604
land	10.056	97.83301019668579
land	10.08	97.83228802680969
land	10.104	97.83156180381775
land	10.128	97.83083176612854
land	10.152	97.83009767532349
land	10.176	97.82935953140259
land	10.2	97.82861733436584
land	10.224	97.82787108421326
land	10.248	97.8271210193634
land	10.272	97.8263669013977
land	10.296	97.82560873031616
land	10.32	97.82484650611877
land	10.344	97.82408022880554
land	10.368	97.82331013679504
land	10.392	97.8225359916687
land	10.416	97.82175755500793
land	10.44	97.82097554206848
land	10.464	97.8201892375946
land	10.488	97.81939888000488
land	10.512	97.8186047077179
land	10.536	97.81780648231506
land	10.56	97.81700420379639
land	10.584	97.81619787216187
land	10.608	97.8153874874115
land	10.632	97.81457328796387
land	10.656	97.81375503540039
land	10.68	97.81293272972107
land	10.704	97.8121063709259
land	10.728	97.81127595901489
land	10.752	97.81044173240662
land	10.776	97.80960321426392
land	10.8	97.80876088142395
land	10.824	97.80791449546814
land	10.848	97.80706429481506
land	10.872	97.80620980262756
land	10.896	97.8053514957428
land	10.92	97.80448913574219
land	10.944	97.80362272262573
land	10.968	97.80275225639343
land	10.992	97.80187773704529
land	11.016	0.0
land	11.04	0.0
land	11.064	0.0
land	11.088	0.0
land	11.112	0.0
land	11.136	0.0
land	11.16	0.0
land	11.184	0.0
land	11.208	0.0
land	11.232	0.0
land	11.256	0.0
land	11.28	0.0
land	11.304	0.0
land	11.328	0.0
land	11.352	0.0
land	11.376	0.0
land	11.4	0.0
land	11.424	0.0
land	11.448	0.0
land	11.472	0.0
land	11.496	0.0
land	11.52	0.0
land	11.544	0.0
land	11.568	0.0
land	11.592	0.0
land	11.616	0.0
land	11.64	0.0
land	11.664	0.0
land	11.688	0.0
land	11.712	0.0
land	11.736	0.0
land	11.76	0.0
land	11.784	0.0
land	11.808	0.0
land	11.832	0.0
land	11.856	0.0
land	11.88	0.0
land	11.904	0.0
land	11.928	0.0
land	11.952	0.0
land	11.976	0.0
land	12.0	0.0
