# Supplementary material for: Assessment of Habitat Suitability and Identification of Conservation Priority Areas for Endangered Marco Polo Sheep Throughout Khunjerab National Park (Pakistan) and Tashkurgan Natural Reserve (China)
Source: Animals (Basel). 2025 Jun 28;15(13):1907. doi: 10.3390/ani15131907 (PMC12248910; doi:10.3390/ani15131907)
Supplement: Supplementary file 1 [file animals-15-01907-s001.zip › plots/Marcopolo_Sheep_0_land_only.dat]

variable	x	y
land	0.0	0.0
land	0.024	0.0
land	0.048	0.0
land	0.072	0.0
land	0.096	0.0
land	0.12	0.0
land	0.144	0.0
land	0.168	0.0
land	0.192	0.0
land	0.216	0.0
land	0.24	0.0
land	0.264	0.0
land	0.288	0.0
land	0.312	0.0
land	0.336	0.0
land	0.36	0.0
land	0.384	0.0
land	0.408	0.0
land	0.432	0.0
land	0.456	0.0
land	0.48	0.0
land	0.504	0.0
land	0.528	0.0
land	0.552	0.0
land	0.576	0.0
land	0.6	0.0
land	0.624	0.0
land	0.648	0.0
land	0.672	0.0
land	0.696	0.0
land	0.72	0.0
land	0.744	0.0
land	0.768	0.0
land	0.792	0.0
land	0.816	0.0
land	0.84	0.0
land	0.864	0.0
land	0.888	0.0
land	0.912	0.0
land	0.936	0.0
land	0.96	0.0
land	0.984	0.0
land	1.008	98.94888973236084
land	1.032	98.94970679283142
land	1.056	98.95054316520691
land	1.08	98.95139861106873
land	1.104	98.95227336883545
land	1.128	98.95316743850708
land	1.152	98.95408058166504
land	1.176	98.9550130367279
land	1.2	98.95596468448639
land	1.224	98.95693552494049
land	1.248	98.9579256772995
land	1.272	98.95893490314484
land	1.296	98.95996344089508
land	1.32	98.96101129055023
land	1.344	98.96207821369171
land	1.368	98.9631644487381
land	1.392	98.96426999568939
land	1.416	98.96539461612701
land	1.44	98.96653854846954
land	1.464	98.96770167350769
land	1.488	98.96888399124146
land	1.512	98.97008562088013
land	1.536	98.97130632400513
land	1.56	98.97254633903503
land	1.584	98.97380566596985
land	1.608	98.97508406639099
land	1.632	98.97638177871704
land	1.656	98.977698802948
land	1.68	98.97903490066528
land	1.704	98.98039031028748
land	1.728	98.98176491260529
land	1.752	98.98315870761871
land	1.776	98.98457181453705
land	1.8	98.98600399494171
land	1.824	98.98745548725128
land	1.848	98.98892629146576
land	1.872	98.99041616916656
land	1.896	98.99192535877228
land	1.92	98.99345374107361
land	1.944	98.99500143527985
land	1.968	98.9965683221817
land	1.992	98.99815440177917
land	2.016	98.99975967407227
land	2.04	99.00138419866562
land	2.064	99.00302791595459
land	2.088	99.00469094514847
land	2.112	99.00637310743332
land	2.136	99.00807458162308
land	2.16	99.00979524850845
land	2.184	99.01153510808945
land	2.208	99.0132942199707
land	2.232	99.01507252454758
land	2.256	99.01687008142471
land	2.28	99.01868689060211
land	2.304	99.02052289247513
land	2.328	99.0223781466484
land	2.352	99.0242525935173
land	2.376	99.02614623308182
land	2.4	99.02805918455124
land	2.424	99.02999132871628
land	2.448	99.03194266557693
land	2.472	99.03391325473785
land	2.496	99.03590303659439
land	2.52	99.03791207075119
land	2.544	99.03994035720825
land	2.568	99.04198783636093
land	2.592	99.04405450820923
land	2.616	99.04614049196243
land	2.64	99.04824560880661
land	2.664	99.0503700375557
land	2.688	99.05251359939575
land	2.712	99.05467647314072
land	2.736	99.0568585395813
land	2.76	99.0590597987175
land	2.784	99.06128031015396
land	2.808	99.06352007389069
land	2.832	99.06577903032303
land	2.856	99.06805717945099
land	2.88	99.07035464048386
land	2.904	99.0726712346077
land	2.928	99.0750070810318
land	2.952	99.07736217975616
land	2.976	99.07973653078079
land	3.0	99.08213007450104
land	3.024	99.0845428109169
land	3.048	99.08697479963303
land	3.072	99.08942604064941
land	3.096	99.09189647436142
land	3.12	99.09438610076904
land	3.144	99.09689503908157
land	3.168	99.09942311048508
land	3.192	99.10197043418884
land	3.216	99.10453701019287
land	3.24	99.10712283849716
land	3.264	99.10972779989243
land	3.288	99.1123520731926
land	3.312	99.11499553918839
land	3.336	99.11765819787979
land	3.36	99.12034010887146
land	3.384	99.12304127216339
land	3.408	99.12576162815094
land	3.432	99.12850123643875
land	3.456	99.13126009702682
land	3.48	99.13403809070587
land	3.504	99.13683533668518
land	3.528	99.1396518945694
land	3.552	99.14248758554459
land	3.576	99.14534252882004
land	3.6	99.14821666479111
land	3.624	99.15111011266708
land	3.648	99.15402269363403
land	3.672	99.15695452690125
land	3.696	99.15990561246872
land	3.72	99.16287589073181
land	3.744	99.16586542129517
land	3.768	99.16887414455414
land	3.792	99.17190212011337
land	3.816	99.17494934797287
land	3.84	99.17801576852798
land	3.864	99.18110138177872
land	3.888	99.18420624732971
land	3.912	99.18733036518097
land	3.936	99.19047367572784
land	3.96	99.19363623857498
land	3.984	99.19681799411774
land	4.008	99.20001900196075
land	4.032	99.20323920249939
land	4.056	99.20647871494293
land	4.08	99.2097373008728
land	4.104	99.21301525831223
land	4.128	99.21631234884262
land	4.152	99.21962869167328
land	4.176	99.2229642868042
land	4.2	99.22631907463074
land	4.224	99.22969311475754
land	4.248	99.23308634757996
land	4.272	99.23649877309799
land	4.296	99.23993051052094
land	4.32	99.2433814406395
land	4.344	99.24685156345367
land	4.368	99.25034099817276
land	4.392	99.25384956598282
land	4.416	99.25737738609314
land	4.44	99.26092445850372
land	4.464	99.26449072360992
land	4.488	99.26807618141174
land	4.512	99.27168095111847
land	4.536	99.27530485391617
land	4.56	99.27894806861877
land	4.584	99.282610476017
land	4.608	99.28629207611084
land	4.632	99.28999292850494
land	4.656	99.29371303319931
land	4.68	99.29745227098465
land	4.704	99.30121088027954
land	4.728	99.3049886226654
land	4.752	99.30878555774689
land	4.776	99.31260180473328
land	4.8	99.31643724441528
land	4.824	99.32029187679291
land	4.848	99.3241657614708
land	4.872	99.32805889844894
land	4.896	99.33197116851807
land	4.92	99.3359027504921
land	4.944	99.3398534655571
land	4.968	99.34382349252701
land	4.992	99.34781277179718
land	5.016	99.35182118415833
land	5.04	99.35584884881973
land	5.064	99.35989582538605
land	5.088	99.36396187543869
land	5.112	99.36804729700089
land	5.136	99.3721519112587
land	5.16	99.37627565860748
land	5.184	99.38041871786118
land	5.208	99.38458096981049
land	5.232	99.38876241445541
land	5.256	99.39296317100525
land	5.28	99.3971831202507
land	5.304	99.40142220258713
land	5.328	99.40568059682846
land	5.352	99.40995824337006
land	5.376	99.41425502300262
land	5.4	99.4185711145401
land	5.424	99.42290633916855
land	5.448	99.4272608757019
land	5.472	99.43163466453552
land	5.496	99.43602758646011
land	5.52	99.44043976068497
land	5.544	99.44487118721008
land	5.568	99.44932180643082
land	5.592	99.45379167795181
land	5.616	99.45828080177307
land	5.64	99.4627890586853
land	5.664	99.46731662750244
land	5.688	99.4718633890152
land	5.712	99.47642934322357
land	5.736	99.48101460933685
land	5.76	99.48561906814575
land	5.784	99.49024266004562
land	5.808	99.4948855638504
land	5.832	99.49954760074615
land	5.856	99.50422897934914
land	5.88	99.50892958045006
land	5.904	99.51364931464195
land	5.928	99.51838836073875
land	5.952	99.5231466293335
land	5.976	99.52792403101921
land	6.0	99.53272074460983
land	6.024	99.53753671050072
land	6.048	99.54237177968025
land	6.072	99.5472261607647
land	6.096	99.5520997941494
land	6.12	99.55699256062508
land	6.144	99.56190460920334
land	6.168	99.56683591008186
land	6.192	99.57178634405136
land	6.216	99.57675608992577
land	6.24	99.58174496889114
land	6.264	99.58675315976143
land	6.288	99.59178060293198
land	6.312	99.59682714939117
land	6.336	99.6018930375576
land	6.36	99.60697811841965
land	6.384	99.61208236217499
land	6.408	99.61720591783524
land	6.432	99.62234869599342
land	6.456	99.62751057744026
land	6.48	99.63269180059433
land	6.504	99.63789227604866
land	6.528	99.64311185479164
land	6.552	99.64835074543953
land	6.576	99.65360888838768
land	6.6	99.65888613462448
land	6.624	99.66418272256851
land	6.648	99.6694984138012
land	6.672	99.6748334467411
land	6.696	99.68018770217896
land	6.72	99.68556106090546
land	6.744	99.69095379114151
land	6.768	99.69636571407318
land	6.792	99.70179677009583
land	6.816	99.70724713802338
land	6.84	99.71271675825119
land	6.864	99.71820548176765
land	6.888	99.72371354699135
land	6.912	99.72924083471298
land	6.936	99.73478722572327
land	6.96	99.74035295844078
land	6.984	99.74593791365623
land	7.008	99.7515419870615
land	7.032	99.757165402174
land	7.056	99.76280803978443
land	7.08	99.76846979558468
land	7.104	99.774150878191
land	7.128	99.77985107898712
land	7.152	99.78557062149048
land	7.176	99.79130937159061
land	7.2	99.79706725478172
land	7.224	99.8028444647789
land	7.248	99.80864091217518
land	7.272	99.81445644795895
land	7.296	99.8202913403511
land	7.32	99.8261454552412
land	7.344	99.83201868832111
land	7.368	99.83791124820709
land	7.392	99.84382304549217
land	7.416	99.8497539460659
land	7.44	99.85570418834686
land	7.464	99.86167365312576
land	7.488	99.86766222119331
land	7.512	99.87367014586926
land	7.536	99.87969716638327
land	7.56	99.88574353605509
land	7.584	99.89180912822485
land	7.608	99.89789382368326
land	7.632	99.90399786829948
land	7.656	99.91012114286423
land	7.68	99.91626351326704
land	7.704	99.92242523282766
land	7.728	99.92860618233681
land	7.752	99.93480622768402
land	7.776	99.94102562591434
land	7.8	99.94726425036788
land	7.824	99.9535219706595
land	7.848	99.95979904383421
land	7.872	99.96609534323215
land	7.896	99.97241074033082
land	7.92	99.97874549031258
land	7.944	99.98509933799505
land	7.968	99.99147253669798
land	7.992	99.99786496185698
land	8.016	100.00427648471668
land	8.04	100.010707359761
land	8.064	100.01715746149421
land	8.088	100.023626787588
land	8.112	100.03011533804238
land	8.136	100.03662285581231
land	8.16	100.04314985871315
land	8.184	100.04969608783722
land	8.208	100.05626153945923
land	8.232	100.06284622102976
land	8.256	100.06944985687733
land	8.28	100.07607299089432
land	8.304	100.08271533995867
land	8.328	100.08937691897154
land	8.352	100.09605772793293
land	8.376	100.10275775939226
land	8.4	100.10947674512863
land	8.424	100.11621522903442
land	8.448	100.12297293543816
land	8.472	100.12974986433983
land	8.496	100.13654601573944
land	8.52	98.90185964107513
land	8.544	98.90869402885437
land	8.568	98.9155478477478
land	8.592	98.92242097854614
land	8.616	98.92931318283081
land	8.64	98.93622469902039
land	8.664	98.943155169487
land	8.688	98.9501051902771
land	8.712	98.95707428455353
land	8.736	98.96406269073486
land	8.76	98.9710704088211
land	8.784	98.97809720039368
land	8.808	98.98514306545258
land	8.832	98.99220836162567
land	8.856	98.99929285049438
land	8.88	99.006396651268
land	8.904	99.01351964473724
land	8.928	99.0206618309021
land	8.952	99.027822971344
land	8.976	99.03500366210938
land	9.0	99.04220354557037
land	9.024	99.04942268133163
land	9.048	99.05666100978851
land	9.072	99.06391829252243
land	9.096	99.07119506597519
land	9.12	99.07849109172821
land	9.144	99.08580631017685
land	9.168	99.09314078092575
land	9.192	99.10049450397491
land	9.216	99.10786712169647
land	9.24	99.11525923013687
land	9.264	99.12267059087753
land	9.288	99.13010120391846
land	9.312	99.137551009655
land	9.336	99.1450200676918
land	9.36	99.152508020401
land	9.384	99.16001552343369
land	9.408	99.16754227876663
land	9.432	99.1750882267952
land	9.456	99.18265336751938
land	9.48	99.1902374625206
land	9.504	99.1978411078453
land	9.528	99.20546394586563
land	9.552	99.21310603618622
land	9.576	99.22076731920242
land	9.6	99.22844785451889
land	9.624	99.23614728450775
land	9.648	99.2438662648201
land	9.672	99.25160443782806
land	9.696	99.25936186313629
land	9.72	99.26713854074478
land	9.744	99.27493441104889
land	9.768	99.28274917602539
land	9.792	99.29058349132538
land	9.816	99.29843705892563
land	9.84	99.3063098192215
land	9.864	99.31420183181763
land	9.888	99.32211273908615
land	9.912	99.33004319667816
land	9.936	99.33799284696579
land	9.96	99.34596174955368
land	9.984	99.35394990444183
land	10.008	99.36341261863708
land	10.032	99.37580472230911
land	10.056	99.38821649551392
land	10.08	99.40064752101898
land	10.104	99.41309773921967
land	10.128	99.42556720972061
land	10.152	99.43805593252182
land	10.176	99.45056337118149
land	10.2	99.46309047937393
land	10.224	99.47563683986664
land	10.248	99.4882024526596
land	10.272	99.5007872581482
land	10.296	99.51339080929756
land	10.32	99.52601408958435
land	10.344	99.53865656256676
land	10.368	99.55131828784943
land	10.392	99.56399923563004
land	10.416	99.57669940590858
land	10.44	99.5894182920456
land	10.464	99.60215690732002
land	10.488	99.61491477489471
land	10.512	99.62769183516502
land	10.536	99.6404881477356
land	10.56	99.65330365300179
land	10.584	99.66613790392876
land	10.608	99.67899188399315
land	10.632	99.69186505675316
land	10.656	99.70475748181343
land	10.68	99.71766915917397
land	10.704	99.73060002923012
land	10.728	99.74354961514473
land	10.752	99.75651893019676
land	10.776	99.7695074826479
land	10.8	99.78251525759697
land	10.824	99.79554225504398
land	10.848	99.80858796834946
land	10.872	99.82165342569351
land	10.896	99.83473809063435
land	10.92	99.84784200787544
land	10.944	99.86096513271332
land	10.968	99.87410748004913
land	10.992	99.88726853579283
land	11.016	0.0
land	11.04	0.0
land	11.064	0.0
land	11.088	0.0
land	11.112	0.0
land	11.136	0.0
land	11.16	0.0
land	11.184	0.0
land	11.208	0.0
land	11.232	0.0
land	11.256	0.0
land	11.28	0.0
land	11.304	0.0
land	11.328	0.0
land	11.352	0.0
land	11.376	0.0
land	11.4	0.0
land	11.424	0.0
land	11.448	0.0
land	11.472	0.0
land	11.496	0.0
land	11.52	0.0
land	11.544	0.0
land	11.568	0.0
land	11.592	0.0
land	11.616	0.0
land	11.64	0.0
land	11.664	0.0
land	11.688	0.0
land	11.712	0.0
land	11.736	0.0
land	11.76	0.0
land	11.784	0.0
land	11.808	0.0
land	11.832	0.0
land	11.856	0.0
land	11.88	0.0
land	11.904	0.0
land	11.928	0.0
land	11.952	0.0
land	11.976	0.0
land	12.0	0.0
