# Supplementary material for: Assessment of Habitat Suitability and Identification of Conservation Priority Areas for Endangered Marco Polo Sheep Throughout Khunjerab National Park (Pakistan) and Tashkurgan Natural Reserve (China)
Source: Animals (Basel). 2025 Jun 28;15(13):1907. doi: 10.3390/ani15131907 (PMC12248910; doi:10.3390/ani15131907)
Supplement: Supplementary file 1 [file animals-15-01907-s001.zip › plots/Marcopolo_Sheep_0_precaug.dat]

variable	x	y
precaug	13.6	0.0
precaug	13.6336	0.0
precaug	13.6672	0.0
precaug	13.7008	0.0
precaug	13.734399999999999	0.0
precaug	13.767999999999999	0.0
precaug	13.801599999999999	0.0
precaug	13.8352	0.0
precaug	13.8688	0.0
precaug	13.9024	0.0
precaug	13.936	0.0
precaug	13.9696	0.0
precaug	14.0032	0.0
precaug	14.0368	0.0
precaug	14.0704	0.0
precaug	14.104	0.0
precaug	14.137599999999999	0.0
precaug	14.171199999999999	0.0
precaug	14.204799999999999	0.0
precaug	14.238399999999999	0.0
precaug	14.272	0.0
precaug	14.3056	0.0
precaug	14.3392	0.0
precaug	14.3728	0.0
precaug	14.4064	0.0
precaug	14.44	0.0
precaug	14.4736	0.0
precaug	14.5072	0.0
precaug	14.540799999999999	0.0
precaug	14.574399999999999	0.0
precaug	14.607999999999999	0.0
precaug	14.6416	0.0
precaug	14.6752	0.0
precaug	14.7088	0.0
precaug	14.7424	0.0
precaug	14.776	0.0
precaug	14.8096	0.0
precaug	14.8432	0.0
precaug	14.8768	0.0
precaug	14.9104	0.0
precaug	14.943999999999999	0.0
precaug	14.977599999999999	0.0
precaug	15.011199999999999	97.57178950309753
precaug	15.044799999999999	97.57427477836609
precaug	15.078399999999998	97.57675981521606
precaug	15.112	97.57924509048462
precaug	15.1456	97.5817301273346
precaug	15.1792	97.58421516418457
precaug	15.2128	97.58670043945312
precaug	15.2464	97.5891854763031
precaug	15.28	97.59167051315308
precaug	15.3136	97.59415578842163
precaug	15.347199999999999	97.5966408252716
precaug	15.380799999999999	97.59912586212158
precaug	15.414399999999999	97.60161113739014
precaug	15.448	97.60409617424011
precaug	15.4816	97.60658121109009
precaug	15.5152	97.60906648635864
precaug	15.5488	97.61155152320862
precaug	15.5824	97.61403679847717
precaug	15.616	97.61652183532715
precaug	15.6496	97.61900687217712
precaug	15.6832	97.62149214744568
precaug	15.7168	97.62397718429565
precaug	15.750399999999999	97.62646222114563
precaug	15.783999999999999	97.62894749641418
precaug	15.817599999999999	97.63143253326416
precaug	15.851199999999999	97.63391757011414
precaug	15.884799999999998	97.63640284538269
precaug	15.918399999999998	97.63888788223267
precaug	15.951999999999998	97.64137291908264
precaug	15.985599999999998	97.6438581943512
precaug	16.019199999999998	97.64634323120117
precaug	16.052799999999998	97.64882826805115
precaug	16.086399999999998	97.6513135433197
precaug	16.119999999999997	97.65379881858826
precaug	16.153599999999997	97.65628385543823
precaug	16.187199999999997	97.65876889228821
precaug	16.2208	97.66125392913818
precaug	16.2544	97.66373920440674
precaug	16.288	97.66622424125671
precaug	16.3216	97.66870927810669
precaug	16.3552	97.67119455337524
precaug	16.3888	97.67367959022522
precaug	16.4224	97.6761646270752
precaug	16.456	97.67864990234375
precaug	16.4896	97.68113493919373
precaug	16.5232	97.6836199760437
precaug	16.5568	97.68610525131226
precaug	16.5904	97.68859052658081
precaug	16.624	97.69107556343079
precaug	16.6576	97.69356060028076
precaug	16.6912	97.69604563713074
precaug	16.7248	97.69853091239929
precaug	16.758399999999998	97.70101594924927
precaug	16.791999999999998	97.70350098609924
precaug	16.825599999999998	97.7059862613678
precaug	16.859199999999998	97.70847129821777
precaug	16.892799999999998	97.71095633506775
precaug	16.9264	97.7134416103363
precaug	16.96	97.71592664718628
precaug	16.9936	97.71841192245483
precaug	17.0272	97.72089695930481
precaug	17.0608	97.72338223457336
precaug	17.0944	97.72586727142334
precaug	17.128	97.72835230827332
precaug	17.1616	97.73083734512329
precaug	17.1952	97.73332262039185
precaug	17.2288	97.73580765724182
precaug	17.2624	97.7382926940918
precaug	17.296	97.74077796936035
precaug	17.3296	97.74326300621033
precaug	17.3632	97.7457480430603
precaug	17.3968	97.74823331832886
precaug	17.4304	97.75071859359741
precaug	17.464	97.75320363044739
precaug	17.4976	97.75568866729736
precaug	17.5312	97.75817394256592
precaug	17.564799999999998	97.7606589794159
precaug	17.598399999999998	97.76314401626587
precaug	17.631999999999998	97.76562905311584
precaug	17.665599999999998	97.7681143283844
precaug	17.699199999999998	97.77059936523438
precaug	17.732799999999997	97.77308440208435
precaug	17.766399999999997	97.7755696773529
precaug	17.799999999999997	97.77805471420288
precaug	17.833599999999997	97.78053975105286
precaug	17.867199999999997	97.78302502632141
precaug	17.900799999999997	97.78551030158997
precaug	17.9344	97.78799533843994
precaug	17.968	97.79048037528992
precaug	18.0016	97.79296541213989
precaug	18.0352	97.79545068740845
precaug	18.0688	97.79793572425842
precaug	18.1024	97.8004207611084
precaug	18.136	97.80290603637695
precaug	18.1696	97.80539107322693
precaug	18.2032	97.8078761100769
precaug	18.2368	97.81036138534546
precaug	18.2704	97.81284642219543
precaug	18.304	97.81533169746399
precaug	18.3376	97.81781673431396
precaug	18.371199999999998	97.82030200958252
precaug	18.404799999999998	97.8227870464325
precaug	18.4384	97.82527208328247
precaug	18.471999999999998	97.82775712013245
precaug	18.5056	97.830242395401
precaug	18.539199999999997	97.83272743225098
precaug	18.5728	97.83521246910095
precaug	18.606399999999997	97.8376977443695
precaug	18.64	97.84018278121948
precaug	18.6736	97.84266781806946
precaug	18.7072	97.84515309333801
precaug	18.7408	97.84763836860657
precaug	18.7744	97.85012340545654
precaug	18.808	97.85260844230652
precaug	18.8416	97.85509371757507
precaug	18.8752	97.85757875442505
precaug	18.9088	97.86006379127502
precaug	18.9424	97.862548828125
precaug	18.976	97.86503410339355
precaug	19.0096	97.86751914024353
precaug	19.0432	97.8700041770935
precaug	19.0768	97.87248945236206
precaug	19.1104	97.87497448921204
precaug	19.144	97.87745952606201
precaug	19.177599999999998	97.87994480133057
precaug	19.211199999999998	97.88243007659912
precaug	19.244799999999998	97.8849151134491
precaug	19.278399999999998	97.88740015029907
precaug	19.311999999999998	97.88988542556763
precaug	19.345599999999997	97.8923704624176
precaug	19.379199999999997	97.89485549926758
precaug	19.412799999999997	97.89734053611755
precaug	19.446399999999997	97.89982581138611
precaug	19.479999999999997	97.90231084823608
precaug	19.513599999999997	97.90479588508606
precaug	19.547199999999997	97.90728116035461
precaug	19.5808	97.90976619720459
precaug	19.614399999999996	97.91225147247314
precaug	19.648	97.91473650932312
precaug	19.681599999999996	97.91722178459167
precaug	19.7152	97.91970682144165
precaug	19.7488	97.92219185829163
precaug	19.7824	97.9246768951416
precaug	19.816	97.92716217041016
precaug	19.8496	97.92964720726013
precaug	19.8832	97.93213224411011
precaug	19.9168	97.93461751937866
precaug	19.9504	97.93710255622864
precaug	19.983999999999998	97.93958759307861
precaug	20.017599999999998	97.94207286834717
precaug	20.051199999999998	97.94455814361572
precaug	20.084799999999998	97.9470431804657
precaug	20.118399999999998	97.94952821731567
precaug	20.151999999999997	97.95201349258423
precaug	20.185599999999997	97.9544985294342
precaug	20.2192	97.95698356628418
precaug	20.2528	97.95946860313416
precaug	20.2864	97.96195387840271
precaug	20.32	97.96443891525269
precaug	20.3536	97.96692395210266
precaug	20.3872	97.96940922737122
precaug	20.4208	97.97189426422119
precaug	20.4544	97.97437930107117
precaug	20.488	97.97686457633972
precaug	20.5216	97.97934985160828
precaug	20.5552	97.98183488845825
precaug	20.5888	97.98431992530823
precaug	20.6224	97.98680520057678
precaug	20.656	97.98929023742676
precaug	20.6896	97.99177527427673
precaug	20.7232	97.99426031112671
precaug	20.7568	97.99674558639526
precaug	20.790399999999998	97.99923062324524
precaug	20.823999999999998	98.0017157793045
precaug	20.857599999999998	98.00420081615448
precaug	20.891199999999998	98.00668597221375
precaug	20.924799999999998	98.0091712474823
precaug	20.958399999999997	98.01165640354156
precaug	20.991999999999997	98.01414144039154
precaug	21.025599999999997	98.0166265964508
precaug	21.059199999999997	98.01911163330078
precaug	21.092799999999997	98.02159678936005
precaug	21.126399999999997	98.02408194541931
precaug	21.159999999999997	98.02656698226929
precaug	21.193599999999996	98.02905213832855
precaug	21.2272	98.03153729438782
precaug	21.260799999999996	98.0340223312378
precaug	21.2944	98.03650748729706
precaug	21.328	98.03899252414703
precaug	21.3616	98.04147779941559
precaug	21.3952	98.04396295547485
precaug	21.4288	98.04644799232483
precaug	21.4624	98.0489331483841
precaug	21.496	98.05141830444336
precaug	21.5296	98.05390334129333
precaug	21.5632	98.0563884973526
precaug	21.596799999999998	98.05887365341187
precaug	21.630399999999998	98.06135869026184
precaug	21.663999999999998	98.0638438463211
precaug	21.697599999999998	98.06632900238037
precaug	21.7312	98.06881403923035
precaug	21.764799999999997	98.07129919528961
precaug	21.798399999999997	98.07378447055817
precaug	21.831999999999997	98.07626950740814
precaug	21.8656	98.07875466346741
precaug	21.8992	98.08123970031738
precaug	21.9328	98.08372485637665
precaug	21.966399999999997	98.08621001243591
precaug	22.0	98.08869504928589
precaug	22.0336	98.09118020534515
precaug	22.0672	98.09366536140442
precaug	22.1008	98.0961503982544
precaug	22.1344	98.09863555431366
precaug	22.168	98.10112059116364
precaug	22.2016	98.1036057472229
precaug	22.2352	98.10609102249146
precaug	22.2688	98.10857617855072
precaug	22.3024	98.1110612154007
precaug	22.336	98.11354637145996
precaug	22.3696	98.11603140830994
precaug	22.4032	98.1185165643692
precaug	22.436799999999998	98.12100172042847
precaug	22.470399999999998	98.12348675727844
precaug	22.503999999999998	98.12597191333771
precaug	22.537599999999998	98.12845706939697
precaug	22.571199999999997	98.13094210624695
precaug	22.604799999999997	98.13342726230621
precaug	22.638399999999997	98.13591229915619
precaug	22.671999999999997	98.13839757442474
precaug	22.705599999999997	98.14088273048401
precaug	22.739199999999997	98.14336788654327
precaug	22.772799999999997	98.14585292339325
precaug	22.806399999999996	98.14833807945251
precaug	22.839999999999996	98.15082311630249
precaug	22.873599999999996	98.15330827236176
precaug	22.907199999999996	98.15579342842102
precaug	22.9408	98.158278465271
precaug	22.974399999999996	98.16076362133026
precaug	23.007999999999996	98.16324877738953
precaug	23.0416	98.1657338142395
precaug	23.0752	98.16821897029877
precaug	23.1088	98.17070424556732
precaug	23.142399999999995	98.1731892824173
precaug	23.176	98.17567443847656
precaug	23.2096	98.17815947532654
precaug	23.243199999999998	98.1806446313858
precaug	23.2768	98.18312978744507
precaug	23.310399999999998	98.18561482429504
precaug	23.343999999999998	98.18809998035431
precaug	23.377599999999997	98.19058513641357
precaug	23.4112	98.19307017326355
precaug	23.444799999999997	98.19555532932281
precaug	23.478399999999997	98.19804048538208
precaug	23.512	98.20052552223206
precaug	23.5456	98.20301079750061
precaug	23.5792	98.20549595355988
precaug	23.612799999999996	98.20798099040985
precaug	23.6464	98.21046614646912
precaug	23.68	98.21295118331909
precaug	23.7136	98.21543633937836
precaug	23.7472	98.21792149543762
precaug	23.7808	98.2204065322876
precaug	23.8144	98.22289168834686
precaug	23.848	98.22537684440613
precaug	23.8816	98.2278618812561
precaug	23.9152	98.23034703731537
precaug	23.9488	98.23283207416534
precaug	23.9824	98.2353173494339
precaug	24.016	98.23780250549316
precaug	24.049599999999998	98.24028766155243
precaug	24.083199999999998	98.2427726984024
precaug	24.116799999999998	98.24525785446167
precaug	24.150399999999998	98.24774289131165
precaug	24.183999999999997	98.25022804737091
precaug	24.217599999999997	98.25271320343018
precaug	24.251199999999997	98.25519824028015
precaug	24.284799999999997	98.25768339633942
precaug	24.318399999999997	98.26016855239868
precaug	24.351999999999997	98.26265358924866
precaug	24.385599999999997	98.26513874530792
precaug	24.419199999999996	98.26762402057648
precaug	24.452799999999996	98.27010905742645
precaug	24.486399999999996	98.27259421348572
precaug	24.519999999999996	98.27507936954498
precaug	24.553599999999996	98.27756440639496
precaug	24.5872	98.28004956245422
precaug	24.620799999999996	98.2825345993042
precaug	24.654399999999995	98.28501975536346
precaug	24.687999999999995	98.28750491142273
precaug	24.7216	98.2899899482727
precaug	24.7552	98.29247510433197
precaug	24.788799999999995	98.29496026039124
precaug	24.8224	98.29744529724121
precaug	24.855999999999998	98.29993057250977
precaug	24.889599999999998	98.30241572856903
precaug	24.923199999999998	98.304900765419
precaug	24.956799999999998	98.30738592147827
precaug	24.990399999999998	98.30987107753754
precaug	25.023999999999997	98.31235611438751
precaug	25.0576	98.31484127044678
precaug	25.0912	98.31732630729675
precaug	25.124799999999997	98.31981146335602
precaug	25.158399999999997	98.32229661941528
precaug	25.192	98.32478165626526
precaug	25.2256	98.32726681232452
precaug	25.2592	98.32975196838379
precaug	25.2928	98.33223712444305
precaug	25.3264	98.33472228050232
precaug	25.36	98.33720743656158
precaug	25.3936	98.33969247341156
precaug	25.4272	98.34217762947083
precaug	25.4608	98.3446626663208
precaug	25.4944	98.34714782238007
precaug	25.528	98.34963297843933
precaug	25.5616	98.3521180152893
precaug	25.5952	98.35460317134857
precaug	25.6288	98.35708832740784
precaug	25.662399999999998	98.35957336425781
precaug	25.695999999999998	98.36205852031708
precaug	25.729599999999998	98.36454379558563
precaug	25.763199999999998	98.36702883243561
precaug	25.796799999999998	98.36951398849487
precaug	25.830399999999997	98.37199914455414
precaug	25.863999999999997	98.37448418140411
precaug	25.897599999999997	98.37696933746338
precaug	25.931199999999997	98.37945437431335
precaug	25.964799999999997	98.38193953037262
precaug	25.998399999999997	98.38442468643188
precaug	26.031999999999996	98.38690972328186
precaug	26.065599999999996	98.38939487934113
precaug	26.099199999999996	98.39188003540039
precaug	26.132799999999996	98.39436507225037
precaug	26.166399999999996	98.39685034751892
precaug	26.199999999999996	98.39933550357819
precaug	26.233599999999996	98.40182054042816
precaug	26.267199999999995	98.40430569648743
precaug	26.300799999999995	98.40679085254669
precaug	26.334399999999995	98.40927588939667
precaug	26.368	98.41176104545593
precaug	26.4016	98.41424608230591
precaug	26.435199999999995	98.41673123836517
precaug	26.468799999999995	98.41921639442444
precaug	26.502399999999998	98.42170143127441
precaug	26.535999999999998	98.42418658733368
precaug	26.569599999999998	98.42667174339294
precaug	26.603199999999998	98.42915689945221
precaug	26.636799999999997	98.43164205551147
precaug	26.670399999999997	98.43412721157074
precaug	26.703999999999997	98.43661224842072
precaug	26.7376	98.43909740447998
precaug	26.771199999999997	98.44158256053925
precaug	26.804799999999997	98.44406759738922
precaug	26.8384	98.44655275344849
precaug	26.872	98.44903779029846
precaug	26.9056	98.45152294635773
precaug	26.939199999999996	98.45400810241699
precaug	26.9728	98.45649313926697
precaug	27.0064	98.45897829532623
precaug	27.04	98.46146357059479
precaug	27.0736	98.46394860744476
precaug	27.1072	98.46643376350403
precaug	27.1408	98.4689189195633
precaug	27.1744	98.47140395641327
precaug	27.208	98.47388911247253
precaug	27.2416	98.47637414932251
precaug	27.275199999999998	98.47885930538177
precaug	27.308799999999998	98.48134446144104
precaug	27.342399999999998	98.48382949829102
precaug	27.375999999999998	98.48631465435028
precaug	27.409599999999998	98.48879981040955
precaug	27.443199999999997	98.49128484725952
precaug	27.476799999999997	98.49377012252808
precaug	27.510399999999997	98.49625527858734
precaug	27.543999999999997	98.49874031543732
precaug	27.577599999999997	98.50122547149658
precaug	27.611199999999997	98.50371062755585
precaug	27.644799999999996	98.50619566440582
precaug	27.678399999999996	98.50868082046509
precaug	27.711999999999996	98.51116585731506
precaug	27.745599999999996	98.51365101337433
precaug	27.779199999999996	98.5161361694336
precaug	27.812799999999996	98.51862120628357
precaug	27.846399999999996	98.52110636234283
precaug	27.879999999999995	98.5235915184021
precaug	27.913599999999995	98.52607667446136
precaug	27.947199999999995	98.52856183052063
precaug	27.980799999999995	98.5310469865799
precaug	28.014399999999995	98.53353202342987
precaug	28.048	98.53601717948914
precaug	28.081599999999995	98.5385023355484
precaug	28.115199999999994	98.54098737239838
precaug	28.148799999999998	98.54347252845764
precaug	28.182399999999998	98.54595756530762
precaug	28.215999999999998	98.54844272136688
precaug	28.249599999999994	98.55092787742615
precaug	28.283199999999997	98.55341291427612
precaug	28.316799999999997	98.55589807033539
precaug	28.350399999999997	98.55838334560394
precaug	28.384	98.56086838245392
precaug	28.417599999999997	98.56335353851318
precaug	28.451199999999996	98.56583869457245
precaug	28.484799999999996	98.56832373142242
precaug	28.5184	98.57080888748169
precaug	28.552	98.57329404354095
precaug	28.585599999999996	98.57577908039093
precaug	28.6192	98.5782642364502
precaug	28.6528	98.58074927330017
precaug	28.6864	98.58323442935944
precaug	28.72	98.5857195854187
precaug	28.7536	98.58820462226868
precaug	28.7872	98.59068989753723
precaug	28.8208	98.5931750535965
precaug	28.8544	98.59566009044647
precaug	28.887999999999998	98.59814524650574
precaug	28.921599999999998	98.600630402565
precaug	28.955199999999998	98.60311543941498
precaug	28.988799999999998	98.60560059547424
precaug	29.022399999999998	0.0
precaug	29.055999999999997	0.0
precaug	29.089599999999997	0.0
precaug	29.123199999999997	0.0
precaug	29.156799999999997	0.0
precaug	29.190399999999997	0.0
precaug	29.223999999999997	0.0
precaug	29.257599999999996	0.0
precaug	29.291199999999996	0.0
precaug	29.324799999999996	0.0
precaug	29.358399999999996	0.0
precaug	29.391999999999996	0.0
precaug	29.425599999999996	0.0
precaug	29.459199999999996	0.0
precaug	29.492799999999995	0.0
precaug	29.526399999999995	0.0
precaug	29.559999999999995	0.0
precaug	29.593599999999995	0.0
precaug	29.627199999999995	0.0
precaug	29.660799999999995	0.0
precaug	29.694399999999995	0.0
precaug	29.727999999999994	0.0
precaug	29.761599999999994	0.0
precaug	29.795199999999994	0.0
precaug	29.828799999999994	0.0
precaug	29.8624	0.0
precaug	29.895999999999994	0.0
precaug	29.929599999999994	0.0
precaug	29.963199999999993	0.0
precaug	29.996799999999993	0.0
precaug	30.0304	0.0
precaug	30.063999999999993	0.0
precaug	30.0976	0.0
precaug	30.1312	0.0
precaug	30.164799999999993	0.0
precaug	30.1984	0.0
precaug	30.232	0.0
precaug	30.2656	0.0
precaug	30.2992	0.0
precaug	30.33279999999999	0.0
precaug	30.3664	0.0
precaug	30.4	0.0
