# Supplementary material for: Assessment of Habitat Suitability and Identification of Conservation Priority Areas for Endangered Marco Polo Sheep Throughout Khunjerab National Park (Pakistan) and Tashkurgan Natural Reserve (China)
Source: Animals (Basel). 2025 Jun 28;15(13):1907. doi: 10.3390/ani15131907 (PMC12248910; doi:10.3390/ani15131907)
Supplement: Supplementary file 1 [file animals-15-01907-s001.zip › plots/Marcopolo_Sheep_0_precaug_only.dat]

variable	x	y
precaug	13.6	0.0
precaug	13.6336	0.0
precaug	13.6672	0.0
precaug	13.7008	0.0
precaug	13.734399999999999	0.0
precaug	13.767999999999999	0.0
precaug	13.801599999999999	0.0
precaug	13.8352	0.0
precaug	13.8688	0.0
precaug	13.9024	0.0
precaug	13.936	0.0
precaug	13.9696	0.0
precaug	14.0032	0.0
precaug	14.0368	0.0
precaug	14.0704	0.0
precaug	14.104	0.0
precaug	14.137599999999999	0.0
precaug	14.171199999999999	0.0
precaug	14.204799999999999	0.0
precaug	14.238399999999999	0.0
precaug	14.272	0.0
precaug	14.3056	0.0
precaug	14.3392	0.0
precaug	14.3728	0.0
precaug	14.4064	0.0
precaug	14.44	0.0
precaug	14.4736	0.0
precaug	14.5072	0.0
precaug	14.540799999999999	0.0
precaug	14.574399999999999	0.0
precaug	14.607999999999999	0.0
precaug	14.6416	0.0
precaug	14.6752	0.0
precaug	14.7088	0.0
precaug	14.7424	0.0
precaug	14.776	0.0
precaug	14.8096	0.0
precaug	14.8432	0.0
precaug	14.8768	0.0
precaug	14.9104	0.0
precaug	14.943999999999999	0.0
precaug	14.977599999999999	0.0
precaug	15.011199999999999	98.94411659240723
precaug	15.044799999999999	98.96870875358582
precaug	15.078399999999998	98.9933009147644
precaug	15.112	99.01789367198944
precaug	15.1456	99.04248583316803
precaug	15.1792	99.06707793474197
precaug	15.2128	99.09167009592056
precaug	15.2464	99.1162621974945
precaug	15.28	99.1408543586731
precaug	15.3136	99.16544646024704
precaug	15.347199999999999	99.19003927707672
precaug	15.380799999999999	99.21463143825531
precaug	15.414399999999999	99.23922353982925
precaug	15.448	99.26381570100784
precaug	15.4816	99.28840780258179
precaug	15.5152	99.31222522258759
precaug	15.5488	99.33510553836823
precaug	15.5824	99.35798513889313
precaug	15.616	99.38086473941803
precaug	15.6496	99.40374433994293
precaug	15.6832	99.42662394046783
precaug	15.7168	99.44950360059738
precaug	15.750399999999999	99.47238320112228
precaug	15.783999999999999	99.49526345729828
precaug	15.817599999999999	99.5181430876255
precaug	15.851199999999999	99.5410226881504
precaug	15.884799999999998	99.56390231847763
precaug	15.918399999999998	99.58678191900253
precaug	15.951999999999998	99.60966154932976
precaug	15.985599999999998	99.63254180550575
precaug	16.019199999999998	99.65542075037956
precaug	16.052799999999998	99.67830038070679
precaug	16.086399999999998	99.70117998123169
precaug	16.119999999999997	99.72406089305878
precaug	16.153599999999997	99.746940523386
precaug	16.187199999999997	99.76982013881207
precaug	16.2208	99.79269975423813
precaug	16.2544	99.81557936966419
precaug	16.288	99.83845898509026
precaug	16.3216	99.86133860051632
precaug	16.3552	99.8842182084918
precaug	16.3888	99.90709782391787
precaug	16.4224	99.92997743934393
precaug	16.456	99.95285705476999
precaug	16.4896	99.97573666833341
precaug	16.5232	99.98281900957227
precaug	16.5568	99.98281900957227
precaug	16.5904	99.98281900957227
precaug	16.624	99.98281900957227
precaug	16.6576	99.98281900957227
precaug	16.6912	99.98281900957227
precaug	16.7248	99.98281900957227
precaug	16.758399999999998	99.98281900957227
precaug	16.791999999999998	99.98281900957227
precaug	16.825599999999998	99.98281900957227
precaug	16.859199999999998	99.98281900957227
precaug	16.892799999999998	99.98281900957227
precaug	16.9264	99.98281900957227
precaug	16.96	99.98281900957227
precaug	16.9936	99.98281900957227
precaug	17.0272	99.98281900957227
precaug	17.0608	99.98281900957227
precaug	17.0944	99.98281900957227
precaug	17.128	99.98281900957227
precaug	17.1616	99.98281900957227
precaug	17.1952	99.98281900957227
precaug	17.2288	99.98281900957227
precaug	17.2624	99.98281900957227
precaug	17.296	99.98281900957227
precaug	17.3296	99.98281900957227
precaug	17.3632	99.98281900957227
precaug	17.3968	99.98281900957227
precaug	17.4304	99.98281900957227
precaug	17.464	99.98281900957227
precaug	17.4976	99.98281900957227
precaug	17.5312	99.81677430868149
precaug	17.564799999999998	99.81677430868149
precaug	17.598399999999998	99.81677430868149
precaug	17.631999999999998	99.81677430868149
precaug	17.665599999999998	99.81677430868149
precaug	17.699199999999998	99.81677430868149
precaug	17.732799999999997	99.81677430868149
precaug	17.766399999999997	99.81677430868149
precaug	17.799999999999997	99.81677430868149
precaug	17.833599999999997	99.81677430868149
precaug	17.867199999999997	99.81677430868149
precaug	17.900799999999997	99.81677430868149
precaug	17.9344	99.81677430868149
precaug	17.968	99.81677430868149
precaug	18.0016	99.81677430868149
precaug	18.0352	99.81677430868149
precaug	18.0688	99.81677430868149
precaug	18.1024	99.81677430868149
precaug	18.136	99.81677430868149
precaug	18.1696	99.81677430868149
precaug	18.2032	99.81677430868149
precaug	18.2368	99.81677430868149
precaug	18.2704	99.81677430868149
precaug	18.304	99.81677430868149
precaug	18.3376	99.81677430868149
precaug	18.371199999999998	99.81677430868149
precaug	18.404799999999998	99.81677430868149
precaug	18.4384	99.81677430868149
precaug	18.471999999999998	99.81677430868149
precaug	18.5056	99.81677430868149
precaug	18.539199999999997	99.81677430868149
precaug	18.5728	99.81677430868149
precaug	18.606399999999997	99.81677430868149
precaug	18.64	99.81677430868149
precaug	18.6736	99.81677430868149
precaug	18.7072	99.81677430868149
precaug	18.7408	99.81677430868149
precaug	18.7744	99.81677430868149
precaug	18.808	99.81677430868149
precaug	18.8416	99.81677430868149
precaug	18.8752	99.81677430868149
precaug	18.9088	99.81677430868149
precaug	18.9424	99.81677430868149
precaug	18.976	99.81677430868149
precaug	19.0096	99.81677430868149
precaug	19.0432	99.81677430868149
precaug	19.0768	99.81677430868149
precaug	19.1104	99.81677430868149
precaug	19.144	99.81677430868149
precaug	19.177599999999998	99.81677430868149
precaug	19.211199999999998	99.81677430868149
precaug	19.244799999999998	99.81677430868149
precaug	19.278399999999998	99.81677430868149
precaug	19.311999999999998	99.81677430868149
precaug	19.345599999999997	99.81677430868149
precaug	19.379199999999997	99.81677430868149
precaug	19.412799999999997	99.81677430868149
precaug	19.446399999999997	99.81677430868149
precaug	19.479999999999997	99.81677430868149
precaug	19.513599999999997	100.0
precaug	19.547199999999997	100.0
precaug	19.5808	100.0
precaug	19.614399999999996	100.0
precaug	19.648	100.0
precaug	19.681599999999996	100.0
precaug	19.7152	100.0
precaug	19.7488	100.0
precaug	19.7824	100.0
precaug	19.816	100.0
precaug	19.8496	100.0
precaug	19.8832	100.0
precaug	19.9168	100.0
precaug	19.9504	100.0
precaug	19.983999999999998	100.0
precaug	20.017599999999998	100.0
precaug	20.051199999999998	100.0
precaug	20.084799999999998	100.0
precaug	20.118399999999998	100.0
precaug	20.151999999999997	100.0
precaug	20.185599999999997	100.0
precaug	20.2192	100.0
precaug	20.2528	100.0
precaug	20.2864	100.0
precaug	20.32	100.0
precaug	20.3536	100.0
precaug	20.3872	100.0
precaug	20.4208	100.0
precaug	20.4544	100.0
precaug	20.488	100.0
precaug	20.5216	99.99759394209832
precaug	20.5552	99.99385132687166
precaug	20.5888	99.99010871164501
precaug	20.6224	99.98636609595269
precaug	20.656	99.98262348026037
precaug	20.6896	99.97888086549938
precaug	20.7232	99.97513825073838
precaug	20.7568	99.97139563597739
precaug	20.790399999999998	99.96765302121639
precaug	20.823999999999998	99.96391040459275
precaug	20.857599999999998	99.9601677916944
precaug	20.891199999999998	99.95642517507076
precaug	20.924799999999998	99.95268234610558
precaug	20.958399999999997	99.94893973320723
precaug	20.991999999999997	99.94519711658359
precaug	21.025599999999997	99.94145449995995
precaug	21.059199999999997	99.9377118870616
precaug	21.092799999999997	99.93396927416325
precaug	21.126399999999997	99.93022665381432
precaug	21.159999999999997	99.92648404091597
precaug	21.193599999999996	99.92274142801762
precaug	21.2272	99.91899880766869
precaug	21.260799999999996	99.91525619477034
precaug	21.2944	99.91151358187199
precaug	21.328	99.90777096152306
precaug	21.3616	99.90402814000845
precaug	21.3952	99.90028551965952
precaug	21.4288	99.89654290676117
precaug	21.4624	99.89280029386282
precaug	21.496	99.88905767351389
precaug	21.5296	98.98300504684448
precaug	21.5632	98.97450578212738
precaug	21.596799999999998	98.96600651741028
precaug	21.630399999999998	98.95750725269318
precaug	21.663999999999998	98.94900798797607
precaug	21.697599999999998	98.94050872325897
precaug	21.7312	98.93200945854187
precaug	21.764799999999997	98.92351019382477
precaug	21.798399999999997	98.91501045227051
precaug	21.831999999999997	98.9065111875534
precaug	21.8656	98.8980119228363
precaug	21.8992	98.8895126581192
precaug	21.9328	98.8810133934021
precaug	21.966399999999997	98.872514128685
precaug	22.0	98.8640148639679
precaug	22.0336	98.8555155992508
precaug	22.0672	98.84701633453369
precaug	22.1008	98.83851718902588
precaug	22.1344	98.83001792430878
precaug	22.168	98.82151865959167
precaug	22.2016	98.81301939487457
precaug	22.2352	98.80451965332031
precaug	22.2688	98.79602038860321
precaug	22.3024	98.78752112388611
precaug	22.336	98.779021859169
precaug	22.3696	98.7705225944519
precaug	22.4032	98.7620233297348
precaug	22.436799999999998	98.7535240650177
precaug	22.470399999999998	98.7450248003006
precaug	22.503999999999998	98.50851035118103
precaug	22.537599999999998	98.50001108646393
precaug	22.571199999999997	98.49151182174683
precaug	22.604799999999997	98.48301255702972
precaug	22.638399999999997	98.47451329231262
precaug	22.671999999999997	98.46601355075836
precaug	22.705599999999997	98.45751428604126
precaug	22.739199999999997	98.44901502132416
precaug	22.772799999999997	98.44051575660706
precaug	22.806399999999996	98.43201649188995
precaug	22.839999999999996	98.42351722717285
precaug	22.873599999999996	98.41501796245575
precaug	22.907199999999996	98.40651869773865
precaug	22.9408	98.39801943302155
precaug	22.974399999999996	98.38952016830444
precaug	23.007999999999996	98.38102090358734
precaug	23.0416	98.37252163887024
precaug	23.0752	98.36402237415314
precaug	23.1088	98.35552263259888
precaug	23.142399999999995	98.34702336788177
precaug	23.176	98.33852410316467
precaug	23.2096	98.33002483844757
precaug	23.243199999999998	98.32152569293976
precaug	23.2768	98.31302642822266
precaug	23.310399999999998	98.30452716350555
precaug	23.343999999999998	98.29602789878845
precaug	23.377599999999997	98.28752863407135
precaug	23.4112	98.27902936935425
precaug	23.444799999999997	98.27053010463715
precaug	23.478399999999997	98.26203083992004
precaug	23.512	98.25353157520294
precaug	23.5456	98.24503183364868
precaug	23.5792	98.23653256893158
precaug	23.612799999999996	98.22803330421448
precaug	23.6464	98.21953403949738
precaug	23.68	98.21103477478027
precaug	23.7136	98.20253551006317
precaug	23.7472	98.19403624534607
precaug	23.7808	98.18553698062897
precaug	23.8144	98.17703771591187
precaug	23.848	98.16853845119476
precaug	23.8816	98.16003918647766
precaug	23.9152	98.15153992176056
precaug	23.9488	98.14304065704346
precaug	23.9824	98.1345409154892
precaug	24.016	98.1260416507721
precaug	24.049599999999998	98.11754238605499
precaug	24.083199999999998	98.10904312133789
precaug	24.116799999999998	98.10054385662079
precaug	24.150399999999998	98.09204459190369
precaug	24.183999999999997	98.08354544639587
precaug	24.217599999999997	98.07504618167877
precaug	24.251199999999997	98.06654691696167
precaug	24.284799999999997	98.05804765224457
precaug	24.318399999999997	98.04954838752747
precaug	24.351999999999997	98.04104912281036
precaug	24.385599999999997	98.03254985809326
precaug	24.419199999999996	98.024050116539
precaug	24.452799999999996	98.0155508518219
precaug	24.486399999999996	98.0070515871048
precaug	24.519999999999996	97.9985523223877
precaug	24.553599999999996	97.9900529384613
precaug	24.5872	97.98155379295349
precaug	24.620799999999996	97.97305464744568
precaug	24.654399999999995	97.96455526351929
precaug	24.687999999999995	97.95605611801147
precaug	24.7216	97.94755673408508
precaug	24.7552	97.93905758857727
precaug	24.788799999999995	97.93055820465088
precaug	24.8224	97.92205905914307
precaug	24.855999999999998	97.91355919837952
precaug	24.889599999999998	97.9050600528717
precaug	24.923199999999998	97.89656066894531
precaug	24.956799999999998	97.8880615234375
precaug	24.990399999999998	97.87956213951111
precaug	25.023999999999997	97.8710629940033
precaug	25.0576	97.8625636100769
precaug	25.0912	97.85406446456909
precaug	25.124799999999997	97.8455650806427
precaug	25.158399999999997	97.83706593513489
precaug	25.192	97.8285665512085
precaug	25.2256	97.82006740570068
precaug	25.2592	97.81156802177429
precaug	25.2928	97.80306839942932
precaug	25.3264	97.79456901550293
precaug	25.36	97.78606986999512
precaug	25.3936	97.77757048606873
precaug	25.4272	97.76907134056091
precaug	25.4608	97.76057195663452
precaug	25.4944	97.75207281112671
precaug	25.528	97.74357342720032
precaug	25.5616	97.7350742816925
precaug	25.5952	97.72657513618469
precaug	25.6288	97.7180757522583
precaug	25.662399999999998	97.70957660675049
precaug	25.695999999999998	97.7010772228241
precaug	25.729599999999998	97.69257760047913
precaug	25.763199999999998	97.68407821655273
precaug	25.796799999999998	97.67557907104492
precaug	25.830399999999997	97.66707968711853
precaug	25.863999999999997	97.65858054161072
precaug	25.897599999999997	97.65008115768433
precaug	25.931199999999997	97.64158201217651
precaug	25.964799999999997	97.63308262825012
precaug	25.998399999999997	97.62458348274231
precaug	26.031999999999996	97.61608409881592
precaug	26.065599999999996	97.6075849533081
precaug	26.099199999999996	97.59908556938171
precaug	26.132799999999996	97.5905864238739
precaug	26.166399999999996	97.58208656311035
precaug	26.199999999999996	97.57358741760254
precaug	26.233599999999996	97.56508803367615
precaug	26.267199999999995	97.55658888816833
precaug	26.300799999999995	97.54808950424194
precaug	26.334399999999995	97.53959035873413
precaug	26.368	97.53109097480774
precaug	26.4016	97.52259182929993
precaug	26.435199999999995	97.51409244537354
precaug	26.468799999999995	97.50559329986572
precaug	26.502399999999998	97.49709415435791
precaug	26.535999999999998	97.48859477043152
precaug	26.569599999999998	97.4800956249237
precaug	26.603199999999998	97.47159576416016
precaug	26.636799999999997	97.46309661865234
precaug	26.670399999999997	97.45459723472595
precaug	26.703999999999997	97.44609808921814
precaug	26.7376	97.43759870529175
precaug	26.771199999999997	97.42909955978394
precaug	26.804799999999997	97.42060017585754
precaug	26.8384	97.41210103034973
precaug	26.872	97.40360164642334
precaug	26.9056	97.39510250091553
precaug	26.939199999999996	97.38660311698914
precaug	26.9728	97.37810397148132
precaug	27.0064	97.36960458755493
precaug	27.04	97.36110496520996
precaug	27.0736	97.35260558128357
precaug	27.1072	97.34410643577576
precaug	27.1408	97.33560705184937
precaug	27.1744	97.32710790634155
precaug	27.208	97.31860852241516
precaug	27.2416	97.31010937690735
precaug	27.275199999999998	97.30160999298096
precaug	27.308799999999998	97.29311084747314
precaug	27.342399999999998	97.28461146354675
precaug	27.375999999999998	97.27611231803894
precaug	27.409599999999998	97.26761317253113
precaug	27.443199999999997	97.25911378860474
precaug	27.476799999999997	97.25061416625977
precaug	27.510399999999997	97.24211478233337
precaug	27.543999999999997	97.23361563682556
precaug	27.577599999999997	97.22511625289917
precaug	27.611199999999997	97.21661710739136
precaug	27.644799999999996	97.20811772346497
precaug	27.678399999999996	97.19961857795715
precaug	27.711999999999996	97.19111919403076
precaug	27.745599999999996	97.18262004852295
precaug	27.779199999999996	97.17412066459656
precaug	27.812799999999996	97.16562151908875
precaug	27.846399999999996	97.15712213516235
precaug	27.879999999999995	97.14862298965454
precaug	27.913599999999995	97.14012312889099
precaug	27.947199999999995	97.13162398338318
precaug	27.980799999999995	97.12312459945679
precaug	28.014399999999995	97.11462545394897
precaug	28.048	97.10612607002258
precaug	28.081599999999995	97.09762692451477
precaug	28.115199999999994	97.08912754058838
precaug	28.148799999999998	97.08062839508057
precaug	28.182399999999998	97.07212901115417
precaug	28.215999999999998	97.06362986564636
precaug	28.249599999999994	97.05513048171997
precaug	28.283199999999997	97.04663133621216
precaug	28.316799999999997	97.03813219070435
precaug	28.350399999999997	97.0296323299408
precaug	28.384	97.02113318443298
precaug	28.417599999999997	97.01263380050659
precaug	28.451199999999996	97.00413465499878
precaug	28.484799999999996	96.99563527107239
precaug	28.5184	96.98713612556458
precaug	28.552	96.97863674163818
precaug	28.585599999999996	96.97013759613037
precaug	28.6192	96.96163821220398
precaug	28.6528	96.95313906669617
precaug	28.6864	96.94463968276978
precaug	28.72	96.93614053726196
precaug	28.7536	96.92764115333557
precaug	28.7872	96.9191415309906
precaug	28.8208	96.91064214706421
precaug	28.8544	96.9021430015564
precaug	28.887999999999998	96.89364361763
precaug	28.921599999999998	96.88514447212219
precaug	28.955199999999998	96.8766450881958
precaug	28.988799999999998	96.86814594268799
precaug	29.022399999999998	0.0
precaug	29.055999999999997	0.0
precaug	29.089599999999997	0.0
precaug	29.123199999999997	0.0
precaug	29.156799999999997	0.0
precaug	29.190399999999997	0.0
precaug	29.223999999999997	0.0
precaug	29.257599999999996	0.0
precaug	29.291199999999996	0.0
precaug	29.324799999999996	0.0
precaug	29.358399999999996	0.0
precaug	29.391999999999996	0.0
precaug	29.425599999999996	0.0
precaug	29.459199999999996	0.0
precaug	29.492799999999995	0.0
precaug	29.526399999999995	0.0
precaug	29.559999999999995	0.0
precaug	29.593599999999995	0.0
precaug	29.627199999999995	0.0
precaug	29.660799999999995	0.0
precaug	29.694399999999995	0.0
precaug	29.727999999999994	0.0
precaug	29.761599999999994	0.0
precaug	29.795199999999994	0.0
precaug	29.828799999999994	0.0
precaug	29.8624	0.0
precaug	29.895999999999994	0.0
precaug	29.929599999999994	0.0
precaug	29.963199999999993	0.0
precaug	29.996799999999993	0.0
precaug	30.0304	0.0
precaug	30.063999999999993	0.0
precaug	30.0976	0.0
precaug	30.1312	0.0
precaug	30.164799999999993	0.0
precaug	30.1984	0.0
precaug	30.232	0.0
precaug	30.2656	0.0
precaug	30.2992	0.0
precaug	30.33279999999999	0.0
precaug	30.3664	0.0
precaug	30.4	0.0
