# Supplementary material for: Assessment of Habitat Suitability and Identification of Conservation Priority Areas for Endangered Marco Polo Sheep Throughout Khunjerab National Park (Pakistan) and Tashkurgan Natural Reserve (China)
Source: Animals (Basel). 2025 Jun 28;15(13):1907. doi: 10.3390/ani15131907 (PMC12248910; doi:10.3390/ani15131907)
Supplement: Supplementary file 1 [file animals-15-01907-s001.zip › plots/Marcopolo_Sheep_0_precjuly.dat]

variable	x	y
precjuly	10.2	0.0
precjuly	10.2432	0.0
precjuly	10.286399999999999	0.0
precjuly	10.3296	0.0
precjuly	10.3728	0.0
precjuly	10.415999999999999	0.0
precjuly	10.4592	0.0
precjuly	10.5024	0.0
precjuly	10.545599999999999	0.0
precjuly	10.588799999999999	0.0
precjuly	10.632	0.0
precjuly	10.6752	0.0
precjuly	10.718399999999999	0.0
precjuly	10.7616	0.0
precjuly	10.8048	0.0
precjuly	10.847999999999999	0.0
precjuly	10.8912	0.0
precjuly	10.9344	0.0
precjuly	10.977599999999999	0.0
precjuly	11.0208	0.0
precjuly	11.064	0.0
precjuly	11.107199999999999	0.0
precjuly	11.1504	0.0
precjuly	11.1936	0.0
precjuly	11.236799999999999	0.0
precjuly	11.28	0.0
precjuly	11.3232	0.0
precjuly	11.366399999999999	0.0
precjuly	11.4096	0.0
precjuly	11.4528	0.0
precjuly	11.495999999999999	0.0
precjuly	11.5392	0.0
precjuly	11.5824	0.0
precjuly	11.625599999999999	0.0
precjuly	11.6688	0.0
precjuly	11.712	0.0
precjuly	11.755199999999999	0.0
precjuly	11.798399999999999	0.0
precjuly	11.8416	0.0
precjuly	11.884799999999998	0.0
precjuly	11.927999999999999	0.0
precjuly	11.9712	0.0
precjuly	12.014399999999998	99.83480961620808
precjuly	12.057599999999999	99.81312441825867
precjuly	12.1008	99.79143969714642
precjuly	12.144	99.76975448429585
precjuly	12.187199999999999	99.7480697631836
precjuly	12.2304	99.72638458013535
precjuly	12.2736	99.70469984412193
precjuly	12.316799999999999	99.68301463127136
precjuly	12.36	99.66132992506027
precjuly	12.4032	99.6396447122097
precjuly	12.446399999999999	99.61796000599861
precjuly	12.4896	99.59627479314804
precjuly	12.5328	99.57459008693695
precjuly	12.575999999999999	99.55290487408638
precjuly	12.6192	99.53122013807297
precjuly	12.6624	99.50953495502472
precjuly	12.7056	99.48785024881363
precjuly	12.7488	99.46616500616074
precjuly	12.792	99.44448029994965
precjuly	12.8352	99.4227951169014
precjuly	12.8784	99.40111035108566
precjuly	12.9216	99.37942516803741
precjuly	12.9648	99.35774046182632
precjuly	13.008	99.33605527877808
precjuly	13.0512	99.31437051296234
precjuly	13.0944	99.2926853299141
precjuly	13.137599999999999	99.271000623703
precjuly	13.1808	99.24931538105011
precjuly	13.224	99.22763067483902
precjuly	13.267199999999999	99.20594549179077
precjuly	13.3104	99.18426078557968
precjuly	13.3536	99.16257601976395
precjuly	13.396799999999999	99.1408908367157
precjuly	13.44	99.11920613050461
precjuly	13.4832	99.09752088785172
precjuly	13.526399999999999	99.07583618164062
precjuly	13.5696	99.05415099859238
precjuly	13.6128	99.03246629238129
precjuly	13.655999999999999	99.0107810497284
precjuly	13.6992	98.98909640312195
precjuly	13.7424	98.96741116046906
precjuly	13.785599999999999	98.94572639465332
precjuly	13.8288	98.92404127120972
precjuly	13.872	98.90235650539398
precjuly	13.915199999999999	98.88067126274109
precjuly	13.9584	98.85898661613464
precjuly	14.0016	98.83730137348175
precjuly	14.044799999999999	98.81561660766602
precjuly	14.088	98.79393148422241
precjuly	14.1312	98.77224671840668
precjuly	14.174399999999999	98.75056147575378
precjuly	14.217600000000001	98.72887682914734
precjuly	14.2608	98.70719158649445
precjuly	14.303999999999998	98.685506939888
precjuly	14.3472	98.66382169723511
precjuly	14.3904	98.64213693141937
precjuly	14.433599999999998	98.62045180797577
precjuly	14.4768	98.59876704216003
precjuly	14.52	98.57972013950348
precjuly	14.5632	98.56373405456543
precjuly	14.6064	98.54774796962738
precjuly	14.6496	98.53176152706146
precjuly	14.692799999999998	98.51577544212341
precjuly	14.735999999999999	98.4997888803482
precjuly	14.7792	98.48380279541016
precjuly	14.8224	98.46781635284424
precjuly	14.8656	98.45183026790619
precjuly	14.9088	98.43584382534027
precjuly	14.951999999999998	98.41985774040222
precjuly	14.9952	98.40387117862701
precjuly	15.0384	98.38788509368896
precjuly	15.0816	98.37189865112305
precjuly	15.1248	98.355912566185
precjuly	15.168	98.33992612361908
precjuly	15.2112	98.32394003868103
precjuly	15.2544	98.30795347690582
precjuly	15.2976	98.29196739196777
precjuly	15.3408	98.27598094940186
precjuly	15.384	98.2599948644638
precjuly	15.4272	98.24400842189789
precjuly	15.4704	98.22802233695984
precjuly	15.5136	98.21203589439392
precjuly	15.556799999999999	98.19604969024658
precjuly	15.6	98.18006324768066
precjuly	15.6432	98.16407716274261
precjuly	15.686399999999999	98.1480907201767
precjuly	15.7296	98.13210463523865
precjuly	15.7728	98.11611819267273
precjuly	15.815999999999999	98.10013198852539
precjuly	15.859200000000001	98.08414590358734
precjuly	15.9024	98.06815946102142
precjuly	15.945599999999999	98.05217337608337
precjuly	15.9888	98.03618693351746
precjuly	16.032	98.0202008485794
precjuly	16.0752	98.00421464443207
precjuly	16.1184	97.98822784423828
precjuly	16.1616	97.97224187850952
precjuly	16.2048	97.95625567436218
precjuly	16.247999999999998	97.94026947021484
precjuly	16.2912	97.92428278923035
precjuly	16.3344	97.90829658508301
precjuly	16.3776	97.89231061935425
precjuly	16.4208	97.87632441520691
precjuly	16.464	97.86033749580383
precjuly	16.5072	97.84435153007507
precjuly	16.5504	97.82836532592773
precjuly	16.5936	97.81237936019897
precjuly	16.6368	97.7963924407959
precjuly	16.68	97.78040647506714
precjuly	16.7232	97.7644202709198
precjuly	16.7664	97.74843406677246
precjuly	16.8096	97.73244738578796
precjuly	16.8528	97.71646118164062
precjuly	16.896	97.70047521591187
precjuly	16.9392	97.68448901176453
precjuly	16.9824	97.66850209236145
precjuly	17.0256	97.65251612663269
precjuly	17.0688	97.63652992248535
precjuly	17.112	97.62054395675659
precjuly	17.1552	97.60455775260925
precjuly	17.1984	97.58857107162476
precjuly	17.2416	97.57258486747742
precjuly	17.2848	97.55659866333008
precjuly	17.328	97.54061269760132
precjuly	17.3712	97.52462577819824
precjuly	17.4144	97.50863981246948
precjuly	17.4576	97.49265360832214
precjuly	17.500799999999998	97.4766674041748
precjuly	17.544	97.46068072319031
precjuly	17.5872	97.44469451904297
precjuly	17.6304	97.42870855331421
precjuly	17.6736	97.41272234916687
precjuly	17.7168	97.39673566818237
precjuly	17.759999999999998	97.38074946403503
precjuly	17.8032	97.3647632598877
precjuly	17.8464	97.34877729415894
precjuly	17.8896	97.33279037475586
precjuly	17.9328	97.3168044090271
precjuly	17.976	97.30081820487976
precjuly	18.019199999999998	97.28483200073242
precjuly	18.0624	97.26884531974792
precjuly	18.1056	97.25285911560059
precjuly	18.1488	97.23687314987183
precjuly	18.192	97.22088694572449
precjuly	18.2352	97.20490026473999
precjuly	18.278399999999998	97.18891406059265
precjuly	18.3216	97.17292785644531
precjuly	18.3648	97.15694189071655
precjuly	18.408	97.14095497131348
precjuly	18.4512	97.12496900558472
precjuly	18.4944	97.10898280143738
precjuly	18.537599999999998	97.09299683570862
precjuly	18.5808	97.07701063156128
precjuly	18.624	97.0610237121582
precjuly	18.6672	97.04503774642944
precjuly	18.7104	97.0290515422821
precjuly	18.7536	97.01306557655334
precjuly	18.7968	96.99707865715027
precjuly	18.84	96.98109245300293
precjuly	18.883200000000002	96.96510648727417
precjuly	18.9264	96.94912028312683
precjuly	18.9696	96.93313360214233
precjuly	19.0128	96.917147397995
precjuly	19.055999999999997	96.90116143226624
precjuly	19.0992	96.8851752281189
precjuly	19.142400000000002	96.86918830871582
precjuly	19.1856	96.85320234298706
precjuly	19.2288	96.83721613883972
precjuly	19.272	96.82123017311096
precjuly	19.3152	96.80524325370789
precjuly	19.358400000000003	96.78925704956055
precjuly	19.401600000000002	96.77327108383179
precjuly	19.4448	96.75728487968445
precjuly	19.488	96.74129819869995
precjuly	19.5312	96.72531199455261
precjuly	19.5744	96.70932602882385
precjuly	19.6176	96.69333982467651
precjuly	19.660800000000002	96.67735290527344
precjuly	19.704	96.66136693954468
precjuly	19.7472	96.64538073539734
precjuly	19.790399999999998	96.62939476966858
precjuly	19.833599999999997	96.61340856552124
precjuly	19.876800000000003	96.59742164611816
precjuly	19.92	96.5814356803894
precjuly	19.9632	96.56544947624207
precjuly	20.0064	96.5494635105133
precjuly	20.049599999999998	96.53347659111023
precjuly	20.0928	96.51749062538147
precjuly	20.136	96.50150442123413
precjuly	20.1792	96.48551821708679
precjuly	20.2224	96.4695315361023
precjuly	20.2656	96.45354533195496
precjuly	20.308799999999998	96.4375593662262
precjuly	20.351999999999997	96.42157316207886
precjuly	20.395200000000003	96.40558648109436
precjuly	20.4384	96.38960027694702
precjuly	20.4816	96.37361407279968
precjuly	20.5248	96.35762810707092
precjuly	20.567999999999998	96.34164118766785
precjuly	20.6112	96.32565522193909
precjuly	20.654400000000003	96.30966901779175
precjuly	20.6976	96.29368281364441
precjuly	20.7408	96.27769613265991
precjuly	20.784	96.26170992851257
precjuly	20.827199999999998	96.24572396278381
precjuly	20.8704	96.22973775863647
precjuly	20.9136	96.21375107765198
precjuly	20.9568	96.19776487350464
precjuly	21.0	96.1817786693573
precjuly	21.0432	96.16579270362854
precjuly	21.0864	96.1498064994812
precjuly	21.1296	96.1338198184967
precjuly	21.172800000000002	96.11783361434937
precjuly	21.216	96.10184741020203
precjuly	21.2592	96.08586144447327
precjuly	21.3024	96.06987452507019
precjuly	21.345599999999997	96.05388855934143
precjuly	21.3888	96.03790235519409
precjuly	21.432	96.02191638946533
precjuly	21.4752	96.00592947006226
precjuly	21.5184	95.9899435043335
precjuly	21.5616	95.97395706176758
precjuly	21.6048	95.95797109603882
precjuly	21.648	95.94198417663574
precjuly	21.691200000000002	95.92599821090698
precjuly	21.7344	95.91001224517822
precjuly	21.7776	95.8940258026123
precjuly	21.8208	95.87803936004639
precjuly	21.863999999999997	95.86205291748047
precjuly	21.9072	95.84606695175171
precjuly	21.950400000000002	95.83008098602295
precjuly	21.9936	95.81409406661987
precjuly	22.0368	95.79810810089111
precjuly	22.08	95.7821216583252
precjuly	22.1232	95.76613569259644
precjuly	22.166400000000003	95.75014877319336
precjuly	22.209600000000002	95.7341628074646
precjuly	22.2528	95.71817684173584
precjuly	22.296	95.70219039916992
precjuly	22.339199999999998	95.68620443344116
precjuly	22.3824	95.67021751403809
precjuly	22.4256	95.65423154830933
precjuly	22.4688	95.63824558258057
precjuly	22.512	95.62225914001465
precjuly	22.5552	95.60627269744873
precjuly	22.5984	95.59028625488281
precjuly	22.6416	95.57430028915405
precjuly	22.684800000000003	95.5583143234253
precjuly	22.728	95.54232740402222
precjuly	22.7712	95.52634143829346
precjuly	22.8144	95.51035499572754
precjuly	22.857599999999998	95.49436902999878
precjuly	22.9008	95.4783821105957
precjuly	22.944	95.46239614486694
precjuly	22.9872	95.44641017913818
precjuly	23.0304	95.43042373657227
precjuly	23.0736	95.41443729400635
precjuly	23.116799999999998	95.39845085144043
precjuly	23.16	95.38246488571167
precjuly	23.203200000000002	95.36647891998291
precjuly	23.2464	95.35049200057983
precjuly	23.2896	95.33450603485107
precjuly	23.3328	95.31851959228516
precjuly	23.375999999999998	95.3025336265564
precjuly	23.4192	95.28654670715332
precjuly	23.462400000000002	95.27056074142456
precjuly	23.5056	95.2545747756958
precjuly	23.5488	95.23858880996704
precjuly	23.592	95.22260236740112
precjuly	23.635199999999998	95.20661544799805
precjuly	23.6784	95.19062948226929
precjuly	23.721600000000002	95.17464351654053
precjuly	23.7648	95.15865755081177
precjuly	23.808	95.14267063140869
precjuly	23.8512	95.12668418884277
precjuly	23.8944	95.11069822311401
precjuly	23.9376	95.09471225738525
precjuly	23.980800000000002	95.07872533798218
precjuly	24.024	95.06273937225342
precjuly	24.0672	95.04675340652466
precjuly	24.1104	95.03076696395874
precjuly	24.153599999999997	95.01478004455566
precjuly	24.1968	94.9987940788269
precjuly	24.240000000000002	94.98280811309814
precjuly	24.2832	94.96682214736938
precjuly	24.3264	94.95083522796631
precjuly	24.3696	94.93484878540039
precjuly	24.4128	94.91886281967163
precjuly	24.456000000000003	94.90287685394287
precjuly	24.499200000000002	94.8868899345398
precjuly	24.5424	94.87090396881104
precjuly	24.5856	94.85491800308228
precjuly	24.6288	94.83893156051636
precjuly	24.672	94.82294464111328
precjuly	24.7152	94.80695867538452
precjuly	24.7584	94.79097270965576
precjuly	24.8016	94.774986743927
precjuly	24.8448	94.75899982452393
precjuly	24.888	94.74301338195801
precjuly	24.9312	94.72702741622925
precjuly	24.974400000000003	94.71104145050049
precjuly	25.0176	94.69505548477173
precjuly	25.0608	94.67906856536865
precjuly	25.104	94.66308259963989
precjuly	25.147199999999998	94.64709615707397
precjuly	25.1904	94.63111019134521
precjuly	25.2336	94.61512327194214
precjuly	25.2768	94.59913730621338
precjuly	25.32	94.58315134048462
precjuly	25.3632	94.5671648979187
precjuly	25.4064	94.55117845535278
precjuly	25.4496	94.53519201278687
precjuly	25.492800000000003	94.5192060470581
precjuly	25.536	94.50322008132935
precjuly	25.5792	94.48723316192627
precjuly	25.6224	94.47124719619751
precjuly	25.665599999999998	94.45526075363159
precjuly	25.7088	94.43927478790283
precjuly	25.752000000000002	94.42328786849976
precjuly	25.7952	94.407301902771
precjuly	25.8384	94.39131593704224
precjuly	25.8816	94.37532949447632
precjuly	25.9248	94.3593430519104
precjuly	25.968000000000004	94.34335660934448
precjuly	26.011200000000002	94.32737064361572
precjuly	26.0544	94.31138467788696
precjuly	26.0976	94.29539775848389
precjuly	26.1408	94.27941179275513
precjuly	26.184	94.26342535018921
precjuly	26.2272	94.24743938446045
precjuly	26.270400000000002	94.23145341873169
precjuly	26.3136	94.21546649932861
precjuly	26.3568	94.19948053359985
precjuly	26.400000000000002	94.18349409103394
precjuly	26.4432	94.16750812530518
precjuly	26.4864	94.1515212059021
precjuly	26.5296	94.13553524017334
precjuly	26.5728	94.11954927444458
precjuly	26.616	94.10356283187866
precjuly	26.6592	94.08757638931274
precjuly	26.7024	94.07158994674683
precjuly	26.745600000000003	94.05560398101807
precjuly	26.788800000000002	94.0396180152893
precjuly	26.832	94.02363109588623
precjuly	26.8752	94.00764513015747
precjuly	26.918400000000002	93.99165868759155
precjuly	26.9616	93.9756727218628
precjuly	27.004800000000003	93.95968580245972
precjuly	27.048	93.94369983673096
precjuly	27.0912	93.9277138710022
precjuly	27.1344	93.91172742843628
precjuly	27.1776	93.89574098587036
precjuly	27.2208	93.87975454330444
precjuly	27.264	93.86376857757568
precjuly	27.3072	93.84778261184692
precjuly	27.3504	93.83179569244385
precjuly	27.393600000000003	93.81580972671509
precjuly	27.4368	93.79982328414917
precjuly	27.48	93.78383731842041
precjuly	27.5232	93.76785135269165
precjuly	27.5664	93.75186443328857
precjuly	27.6096	93.73587846755981
precjuly	27.652800000000003	93.7198920249939
precjuly	27.695999999999998	93.70390605926514
precjuly	27.7392	93.68791913986206
precjuly	27.7824	93.6719331741333
precjuly	27.8256	93.65594720840454
precjuly	27.868800000000004	93.63996076583862
precjuly	27.912	93.6239743232727
precjuly	27.9552	93.60798788070679
precjuly	27.9984	93.59200191497803
precjuly	28.041600000000003	93.57601594924927
precjuly	28.0848	93.56002902984619
precjuly	28.128	93.54404306411743
precjuly	28.1712	93.52805662155151
precjuly	28.2144	93.51207065582275
precjuly	28.2576	93.49608373641968
precjuly	28.300800000000002	93.48009777069092
precjuly	28.343999999999998	93.46411180496216
precjuly	28.3872	93.44812536239624
precjuly	28.430400000000002	93.43213891983032
precjuly	28.4736	93.4161524772644
precjuly	28.516800000000003	93.40016651153564
precjuly	28.56	93.38418054580688
precjuly	28.6032	93.36819362640381
precjuly	28.6464	93.35220766067505
precjuly	28.689600000000002	93.33622121810913
precjuly	28.7328	93.32023525238037
precjuly	28.776	93.30424928665161
precjuly	28.8192	93.28826236724854
precjuly	28.8624	93.27227640151978
precjuly	28.9056	93.25628995895386
precjuly	28.948800000000002	93.2403039932251
precjuly	28.992	93.22431707382202
precjuly	29.0352	93.20833110809326
precjuly	29.078400000000002	93.1923451423645
precjuly	29.1216	93.17635869979858
precjuly	29.164800000000003	93.16037225723267
precjuly	29.208	93.14438581466675
precjuly	29.2512	93.12839984893799
precjuly	29.2944	93.11241388320923
precjuly	29.337600000000002	93.09642696380615
precjuly	29.3808	93.08044099807739
precjuly	29.424	93.06445455551147
precjuly	29.4672	93.04846858978271
precjuly	29.5104	93.03248167037964
precjuly	29.553600000000003	93.01649570465088
precjuly	29.5968	93.00050973892212
precjuly	29.64	92.9845232963562
precjuly	29.6832	92.96853685379028
precjuly	29.7264	92.95255041122437
precjuly	29.7696	92.9365644454956
precjuly	29.812800000000003	92.92057847976685
precjuly	29.855999999999998	92.90459156036377
precjuly	29.8992	92.88860559463501
precjuly	29.9424	92.87261915206909
precjuly	29.9856	92.85663318634033
precjuly	30.028800000000004	0.0
precjuly	30.072	0.0
precjuly	30.1152	0.0
precjuly	30.1584	0.0
precjuly	30.201600000000003	0.0
precjuly	30.2448	0.0
precjuly	30.288	0.0
precjuly	30.3312	0.0
precjuly	30.3744	0.0
precjuly	30.4176	0.0
precjuly	30.460800000000003	0.0
precjuly	30.503999999999998	0.0
precjuly	30.5472	0.0
precjuly	30.590400000000002	0.0
precjuly	30.6336	0.0
precjuly	30.676800000000004	0.0
precjuly	30.72	0.0
precjuly	30.7632	0.0
precjuly	30.8064	0.0
precjuly	30.849600000000002	0.0
precjuly	30.8928	0.0
precjuly	30.936	0.0
precjuly	30.9792	0.0
precjuly	31.0224	0.0
precjuly	31.0656	0.0
precjuly	31.108800000000002	0.0
precjuly	31.152	0.0
precjuly	31.1952	0.0
precjuly	31.238400000000002	0.0
precjuly	31.2816	0.0
precjuly	31.324800000000003	0.0
precjuly	31.368	0.0
precjuly	31.4112	0.0
precjuly	31.4544	0.0
precjuly	31.497600000000002	0.0
precjuly	31.5408	0.0
precjuly	31.584	0.0
precjuly	31.6272	0.0
precjuly	31.6704	0.0
precjuly	31.713600000000003	0.0
precjuly	31.756800000000002	0.0
precjuly	31.8	0.0
