# Supplementary material for: Assessment of Habitat Suitability and Identification of Conservation Priority Areas for Endangered Marco Polo Sheep Throughout Khunjerab National Park (Pakistan) and Tashkurgan Natural Reserve (China)
Source: Animals (Basel). 2025 Jun 28;15(13):1907. doi: 10.3390/ani15131907 (PMC12248910; doi:10.3390/ani15131907)
Supplement: Supplementary file 1 [file animals-15-01907-s001.zip › plots/Marcopolo_Sheep_0_precjuly_only.dat]

variable	x	y
precjuly	10.2	0.0
precjuly	10.2432	0.0
precjuly	10.286399999999999	0.0
precjuly	10.3296	0.0
precjuly	10.3728	0.0
precjuly	10.415999999999999	0.0
precjuly	10.4592	0.0
precjuly	10.5024	0.0
precjuly	10.545599999999999	0.0
precjuly	10.588799999999999	0.0
precjuly	10.632	0.0
precjuly	10.6752	0.0
precjuly	10.718399999999999	0.0
precjuly	10.7616	0.0
precjuly	10.8048	0.0
precjuly	10.847999999999999	0.0
precjuly	10.8912	0.0
precjuly	10.9344	0.0
precjuly	10.977599999999999	0.0
precjuly	11.0208	0.0
precjuly	11.064	0.0
precjuly	11.107199999999999	0.0
precjuly	11.1504	0.0
precjuly	11.1936	0.0
precjuly	11.236799999999999	0.0
precjuly	11.28	0.0
precjuly	11.3232	0.0
precjuly	11.366399999999999	0.0
precjuly	11.4096	0.0
precjuly	11.4528	0.0
precjuly	11.495999999999999	0.0
precjuly	11.5392	0.0
precjuly	11.5824	0.0
precjuly	11.625599999999999	0.0
precjuly	11.6688	0.0
precjuly	11.712	0.0
precjuly	11.755199999999999	0.0
precjuly	11.798399999999999	0.0
precjuly	11.8416	0.0
precjuly	11.884799999999998	0.0
precjuly	11.927999999999999	0.0
precjuly	11.9712	0.0
precjuly	12.014399999999998	99.30634832382202
precjuly	12.057599999999999	99.31379157304764
precjuly	12.1008	99.32121628522873
precjuly	12.144	99.32862287759781
precjuly	12.187199999999999	99.33601087331772
precjuly	12.2304	99.34338074922562
precjuly	12.2736	99.35073202848434
precjuly	12.316799999999999	99.35806518793106
precjuly	12.36	99.36537981033325
precjuly	12.4032	99.37267625331879
precjuly	12.446399999999999	99.3799541592598
precjuly	12.4896	99.38721388578415
precjuly	12.5328	99.39445507526398
precjuly	12.575999999999999	99.40167808532715
precjuly	12.6192	99.4088825583458
precjuly	12.6624	99.41606891155243
precjuly	12.7056	99.4232366681099
precjuly	12.7488	99.43038630485535
precjuly	12.792	99.43751734495163
precjuly	12.8352	99.4446302652359
precjuly	12.8784	99.45172464847565
precjuly	12.9216	99.45880085229874
precjuly	12.9648	99.4658585190773
precjuly	13.008	99.47289800643921
precjuly	13.0512	99.47991895675659
precjuly	13.0944	99.48692172765732
precjuly	13.137599999999999	99.49390596151352
precjuly	13.1808	99.50087204575539
precjuly	13.224	99.50781959295273
precjuly	13.267199999999999	99.51474896073341
precjuly	13.3104	99.5216598212719
precjuly	13.3536	99.52855229377747
precjuly	13.396799999999999	99.53542658686638
precjuly	13.44	99.54228240251541
precjuly	13.4832	99.54911997914314
precjuly	13.526399999999999	100.0766743272543
precjuly	13.5696	100.06977174431086
precjuly	13.6128	100.06285095214844
precjuly	13.655999999999999	100.0559116564691
precjuly	13.6992	100.04895416274667
precjuly	13.7424	100.04197815805674
precjuly	13.785599999999999	100.03498395904899
precjuly	13.8288	100.0279712472111
precjuly	13.872	100.02094033919275
precjuly	13.915199999999999	100.01389092206955
precjuly	13.9584	100.0068233073689
precjuly	14.0016	99.99973718303954
precjuly	14.044799999999999	99.99263286218047
precjuly	14.088	99.98551003076136
precjuly	14.1312	99.97836900316179
precjuly	14.174399999999999	99.97120946459472
precjuly	14.217600000000001	99.96403172984719
precjuly	14.2608	99.95683548599482
precjuly	14.303999999999998	99.94962104409933
precjuly	14.3472	99.94238809123635
precjuly	14.3904	99.93513694405556
precjuly	14.433599999999998	99.92786728590727
precjuly	14.4768	99.92057943344116
precjuly	14.52	99.35577368736267
precjuly	14.5632	99.34844917058945
precjuly	14.6064	99.34110623598099
precjuly	14.6496	99.33374482393265
precjuly	14.692799999999998	99.326365172863
precjuly	14.735999999999999	99.31896704435349
precjuly	14.7792	99.31155073642731
precjuly	14.8224	99.3041158914566
precjuly	14.8656	99.29666286706924
precjuly	14.9088	99.28919130563736
precjuly	14.951999999999998	99.28170156478882
precjuly	14.9952	99.27419328689575
precjuly	15.0384	99.26666688919067
precjuly	15.0816	99.25912189483643
precjuly	15.1248	99.25155878067017
precjuly	15.168	99.24397706985474
precjuly	15.2112	99.2363772392273
precjuly	15.2544	99.22875887155533
precjuly	15.2976	99.22112226486206
precjuly	15.3408	99.21346718072891
precjuly	15.384	99.20579391717911
precjuly	15.4272	99.19810211658478
precjuly	15.4704	99.19039213657379
precjuly	15.5136	99.18266367912292
precjuly	15.556799999999999	99.17491698265076
precjuly	15.6	99.16715174913406
precjuly	15.6432	99.15936839580536
precjuly	15.686399999999999	99.15156644582748
precjuly	15.7296	99.1437463760376
precjuly	15.7728	99.13590776920319
precjuly	15.815999999999999	99.12805092334747
precjuly	15.859200000000001	99.12017577886581
precjuly	15.9024	99.11228209733963
precjuly	15.945599999999999	99.10437023639679
precjuly	15.9888	99.09643983840942
precjuly	16.032	99.0884912610054
precjuly	16.0752	99.08052438497543
precjuly	16.1184	99.07253873348236
precjuly	16.1616	99.06453508138657
precjuly	16.2048	99.05651313066483
precjuly	16.247999999999998	99.04847276210785
precjuly	16.2912	99.04041373729706
precjuly	16.3344	99.03233671188354
precjuly	16.3776	99.02424132823944
precjuly	16.4208	99.01612758636475
precjuly	16.464	99.00799512863159
precjuly	16.5072	99.75682425498962
precjuly	16.5504	99.74865543842316
precjuly	16.5936	99.74046829342842
precjuly	16.6368	99.7322624027729
precjuly	16.68	99.72403854131699
precjuly	16.7232	99.71579632163048
precjuly	16.7664	99.7075357735157
precjuly	16.8096	99.69925647974014
precjuly	16.8528	99.69095918536186
precjuly	16.896	99.68264356255531
precjuly	16.9392	99.67430958151817
precjuly	16.9824	99.66595685482025
precjuly	17.0256	99.65758615732193
precjuly	17.0688	99.64919713139534
precjuly	17.112	99.64078971743584
precjuly	17.1552	99.63236397504807
precjuly	17.1984	99.62391948699951
precjuly	17.2416	99.61545702815056
precjuly	17.2848	99.60697624087334
precjuly	17.328	99.5984770655632
precjuly	17.3712	99.58995917439461
precjuly	17.4144	99.58142331242561
precjuly	17.4576	99.57286909222603
precjuly	17.500799999999998	99.56429651379585
precjuly	17.544	99.5557051897049
precjuly	17.5872	99.54709592461586
precjuly	17.6304	99.53846827149391
precjuly	17.6736	99.5298222899437
precjuly	17.7168	99.5211575627327
precjuly	17.759999999999998	99.5124748647213
precjuly	17.8032	99.50377380847931
precjuly	17.8464	99.49505442380905
precjuly	17.8896	99.48631626367569
precjuly	17.9328	99.47756016254425
precjuly	17.976	99.46878570318222
precjuly	18.019199999999998	99.4599928855896
precjuly	18.0624	99.45118135213852
precjuly	18.1056	99.44235181808472
precjuly	18.1488	99.43350392580032
precjuly	18.192	99.42463767528534
precjuly	18.2352	99.4157527089119
precjuly	18.278399999999998	99.40684980154037
precjuly	18.3216	99.39792847633362
precjuly	18.3648	99.38898885250092
precjuly	18.408	99.38003045320511
precjuly	18.4512	99.37105411291122
precjuly	18.4944	99.36205941438675
precjuly	18.537599999999998	99.34896069765091
precjuly	18.5808	99.33992928266525
precjuly	18.624	99.33087909221649
precjuly	18.6672	99.3218110203743
precjuly	18.7104	99.31272453069687
precjuly	18.7536	99.30361968278885
precjuly	18.7968	99.29449611902237
precjuly	18.84	99.28535461425781
precjuly	18.883200000000002	99.27619475126266
precjuly	18.9264	99.26701647043228
precjuly	18.9696	99.25781953334808
precjuly	19.0128	99.24860453605652
precjuly	19.055999999999997	99.23937129974365
precjuly	19.0992	99.23011964559555
precjuly	19.142400000000002	99.22084921598434
precjuly	19.1856	99.21156084537506
precjuly	19.2288	99.20225417613983
precjuly	19.272	99.19292908906937
precjuly	19.3152	99.18358528614044
precjuly	19.358400000000003	99.17422354221344
precjuly	19.401600000000002	99.1648433804512
precjuly	19.4448	99.15544492006302
precjuly	19.488	99.14602768421173
precjuly	19.5312	100.01064511109143
precjuly	19.5744	100.00119158090092
precjuly	19.6176	99.9917196976021
precjuly	19.660800000000002	99.98222904093564
precjuly	19.704	99.972720451653
precjuly	19.7472	99.96319350600243
precjuly	19.790399999999998	99.95364820957184
precjuly	19.833599999999997	99.94408456236124
precjuly	19.876800000000003	99.93450213968754
precjuly	19.92	99.92490178346634
precjuly	19.9632	99.91528306901455
precjuly	20.0064	99.90564601123333
precjuly	20.049599999999998	99.89599017053843
precjuly	20.0928	99.88631639629602
precjuly	20.136	99.8766242787242
precjuly	20.1792	99.86691379547119
precjuly	20.2224	99.85718454420567
precjuly	20.2656	99.84743736684322
precjuly	20.308799999999998	99.83767183125019
precjuly	20.351999999999997	99.82788793742657
precjuly	20.395200000000003	99.81808526813984
precjuly	20.4384	99.8082646727562
precjuly	20.4816	99.79842571914196
precjuly	20.5248	98.40918397903442
precjuly	20.567999999999998	98.3993079662323
precjuly	20.6112	98.38941395282745
precjuly	20.654400000000003	98.37950158119202
precjuly	20.6976	98.36957085132599
precjuly	20.7408	98.35962128639221
precjuly	20.784	98.34965395927429
precjuly	20.827199999999998	98.33966815471649
precjuly	20.8704	98.3296639919281
precjuly	20.9136	98.31964111328125
precjuly	20.9568	98.30960023403168
precjuly	21.0	98.2995411157608
precjuly	21.0432	98.28946352005005
precjuly	21.0864	98.279367685318
precjuly	21.1296	98.26925301551819
precjuly	21.172800000000002	98.25912034511566
precjuly	21.216	98.24896943569183
precjuly	21.2592	98.23880004882812
precjuly	21.3024	98.22861194610596
precjuly	21.345599999999997	98.21840596199036
precjuly	21.3888	98.20818161964417
precjuly	21.432	98.19793891906738
precjuly	21.4752	98.18767738342285
precjuly	21.5184	98.17739796638489
precjuly	21.5616	98.16710019111633
precjuly	21.6048	98.15678405761719
precjuly	21.648	98.1464490890503
precjuly	21.691200000000002	98.13609623908997
precjuly	21.7344	98.12572503089905
precjuly	21.7776	98.11533558368683
precjuly	21.8208	98.10492718219757
precjuly	21.863999999999997	98.09450089931488
precjuly	21.9072	98.08405637741089
precjuly	21.950400000000002	98.07359337806702
precjuly	21.9936	98.0631115436554
precjuly	22.0368	98.05261194705963
precjuly	22.08	98.04209387302399
precjuly	22.1232	98.03155755996704
precjuly	22.166400000000003	98.02100241184235
precjuly	22.209600000000002	98.01042926311493
precjuly	22.2528	97.99983787536621
precjuly	22.296	97.98922801017761
precjuly	22.339199999999998	97.978600025177
precjuly	22.3824	97.96795296669006
precjuly	22.4256	97.95728802680969
precjuly	22.4688	97.94660496711731
precjuly	22.512	97.93590331077576
precjuly	22.5552	97.92518305778503
precjuly	22.5984	97.9144446849823
precjuly	22.6416	97.90368819236755
precjuly	22.684800000000003	97.89291310310364
precjuly	22.728	97.88211941719055
precjuly	22.7712	97.87130784988403
precjuly	22.8144	97.86047768592834
precjuly	22.857599999999998	97.84962940216064
precjuly	22.9008	97.83876204490662
precjuly	22.944	97.82787704467773
precjuly	22.9872	97.81697368621826
precjuly	23.0304	97.80605173110962
precjuly	23.0736	97.7951111793518
precjuly	23.116799999999998	97.78415274620056
precjuly	23.16	97.77317595481873
precjuly	23.203200000000002	97.76218056678772
precjuly	23.2464	97.75116658210754
precjuly	23.2896	97.74013471603394
precjuly	23.3328	97.72908449172974
precjuly	23.375999999999998	97.71801590919495
precjuly	23.4192	97.70692849159241
precjuly	23.462400000000002	97.69582319259644
precjuly	23.5056	97.68469953536987
precjuly	23.5488	97.67355728149414
precjuly	23.592	97.6623969078064
precjuly	23.635199999999998	97.6512176990509
precjuly	23.6784	97.64002060890198
precjuly	23.721600000000002	97.62880516052246
precjuly	23.7648	97.61757159233093
precjuly	23.808	97.60631895065308
precjuly	23.8512	97.59504842758179
precjuly	23.8944	97.58375954627991
precjuly	23.9376	97.57245230674744
precjuly	23.980800000000002	97.56112623214722
precjuly	24.024	97.54978227615356
precjuly	24.0672	97.53841996192932
precjuly	24.1104	97.52703952789307
precjuly	24.153599999999997	97.51564002037048
precjuly	24.1968	97.50422263145447
precjuly	24.240000000000002	97.49278688430786
precjuly	24.2832	97.48133301734924
precjuly	24.3264	97.4698600769043
precjuly	24.3696	97.45836925506592
precjuly	24.4128	97.44686031341553
precjuly	24.456000000000003	97.43533277511597
precjuly	24.499200000000002	97.42378640174866
precjuly	24.5424	97.4122223854065
precjuly	24.5856	97.40063977241516
precjuly	24.6288	97.38903903961182
precjuly	24.672	97.37741923332214
precjuly	24.7152	97.36578178405762
precjuly	24.7584	97.35412573814392
precjuly	24.8016	97.34245157241821
precjuly	24.8448	97.33075833320618
precjuly	24.888	97.31904745101929
precjuly	24.9312	97.30731797218323
precjuly	24.974400000000003	97.29557037353516
precjuly	25.0176	97.2838044166565
precjuly	25.0608	97.2720193862915
precjuly	25.104	97.26021671295166
precjuly	25.147199999999998	97.24839568138123
precjuly	25.1904	97.2365562915802
precjuly	25.2336	97.22469782829285
precjuly	25.2768	97.21282172203064
precjuly	25.32	97.20092725753784
precjuly	25.3632	97.18901443481445
precjuly	25.4064	97.17708253860474
precjuly	25.4496	97.16513299942017
precjuly	25.492800000000003	97.153165102005
precjuly	25.536	97.14117884635925
precjuly	25.5792	97.12917375564575
precjuly	25.6224	97.11715078353882
precjuly	25.665599999999998	97.1051094532013
precjuly	25.7088	97.09304976463318
precjuly	25.752000000000002	97.08097124099731
precjuly	25.7952	97.06887483596802
precjuly	25.8384	97.05676007270813
precjuly	25.8816	97.04462695121765
precjuly	25.9248	97.03247499465942
precjuly	25.968000000000004	97.02030515670776
precjuly	26.011200000000002	97.00811696052551
precjuly	26.0544	96.99591040611267
precjuly	26.0976	96.98368501663208
precjuly	26.1408	96.97144174575806
precjuly	26.184	96.95918035507202
precjuly	26.2272	96.94690036773682
precjuly	26.270400000000002	96.93460202217102
precjuly	26.3136	96.92228484153748
precjuly	26.3568	96.9099497795105
precjuly	26.400000000000002	96.89759659767151
precjuly	26.4432	96.88522481918335
precjuly	26.4864	96.87283420562744
precjuly	26.5296	96.86042594909668
precjuly	26.5728	96.84799909591675
precjuly	26.616	96.8355541229248
precjuly	26.6592	96.82309007644653
precjuly	26.7024	96.81060814857483
precjuly	26.745600000000003	96.79810810089111
precjuly	26.788800000000002	96.78558945655823
precjuly	26.832	96.77305221557617
precjuly	26.8752	96.7604968547821
precjuly	26.918400000000002	96.74792337417603
precjuly	26.9616	96.73533129692078
precjuly	27.004800000000003	96.72272062301636
precjuly	27.048	96.71009182929993
precjuly	27.0912	96.69744491577148
precjuly	27.1344	96.68477964401245
precjuly	27.1776	96.67209529876709
precjuly	27.2208	96.65939331054688
precjuly	27.264	96.64667296409607
precjuly	27.3072	96.63393425941467
precjuly	27.3504	96.62117648124695
precjuly	27.393600000000003	96.60840106010437
precjuly	27.4368	96.5956072807312
precjuly	27.48	96.58279514312744
precjuly	27.5232	96.56996440887451
precjuly	27.5664	96.55711507797241
precjuly	27.6096	96.54424786567688
precjuly	27.652800000000003	96.53136229515076
precjuly	27.695999999999998	96.51845836639404
precjuly	27.7392	96.50553560256958
precjuly	27.7824	96.49259495735168
precjuly	27.8256	96.4796359539032
precjuly	27.868800000000004	96.46665859222412
precjuly	27.912	96.45366215705872
precjuly	27.9552	96.44064807891846
precjuly	27.9984	96.42761588096619
precjuly	28.041600000000003	96.41456508636475
precjuly	28.0848	96.40149545669556
precjuly	28.128	96.38840794563293
precjuly	28.1712	96.37530207633972
precjuly	28.2144	96.36217784881592
precjuly	28.2576	96.34903478622437
precjuly	28.300800000000002	96.33587384223938
precjuly	28.343999999999998	96.32269477844238
precjuly	28.3872	96.30949711799622
precjuly	28.430400000000002	96.2962806224823
precjuly	28.4736	96.28304624557495
precjuly	28.516800000000003	96.26979374885559
precjuly	28.56	96.25652265548706
precjuly	28.6032	96.24323272705078
precjuly	28.6464	96.22992491722107
precjuly	28.689600000000002	96.21659898757935
precjuly	28.7328	96.20325446128845
precjuly	28.776	96.18989181518555
precjuly	28.8192	96.17651009559631
precjuly	28.8624	96.16311073303223
precjuly	28.9056	96.14969277381897
precjuly	28.948800000000002	96.1362566947937
precjuly	28.992	96.1228015422821
precjuly	29.0352	96.10932850837708
precjuly	29.078400000000002	96.09583735466003
precjuly	29.1216	96.0823278427124
precjuly	29.164800000000003	96.06879925727844
precjuly	29.208	96.05525302886963
precjuly	29.2512	96.04168820381165
precjuly	29.2944	96.02810525894165
precjuly	29.337600000000002	96.0145034790039
precjuly	29.3808	96.00088357925415
precjuly	29.424	95.98724555969238
precjuly	29.4672	95.9735894203186
precjuly	29.5104	95.95991373062134
precjuly	29.553600000000003	95.94622087478638
precjuly	29.5968	95.93250942230225
precjuly	29.64	95.91877937316895
precjuly	29.6832	95.90503072738647
precjuly	29.7264	95.89126396179199
precjuly	29.7696	95.8774790763855
precjuly	29.812800000000003	95.86367607116699
precjuly	29.855999999999998	95.84985399246216
precjuly	29.8992	95.83601379394531
precjuly	29.9424	95.82215547561646
precjuly	29.9856	95.80827903747559
precjuly	30.028800000000004	0.0
precjuly	30.072	0.0
precjuly	30.1152	0.0
precjuly	30.1584	0.0
precjuly	30.201600000000003	0.0
precjuly	30.2448	0.0
precjuly	30.288	0.0
precjuly	30.3312	0.0
precjuly	30.3744	0.0
precjuly	30.4176	0.0
precjuly	30.460800000000003	0.0
precjuly	30.503999999999998	0.0
precjuly	30.5472	0.0
precjuly	30.590400000000002	0.0
precjuly	30.6336	0.0
precjuly	30.676800000000004	0.0
precjuly	30.72	0.0
precjuly	30.7632	0.0
precjuly	30.8064	0.0
precjuly	30.849600000000002	0.0
precjuly	30.8928	0.0
precjuly	30.936	0.0
precjuly	30.9792	0.0
precjuly	31.0224	0.0
precjuly	31.0656	0.0
precjuly	31.108800000000002	0.0
precjuly	31.152	0.0
precjuly	31.1952	0.0
precjuly	31.238400000000002	0.0
precjuly	31.2816	0.0
precjuly	31.324800000000003	0.0
precjuly	31.368	0.0
precjuly	31.4112	0.0
precjuly	31.4544	0.0
precjuly	31.497600000000002	0.0
precjuly	31.5408	0.0
precjuly	31.584	0.0
precjuly	31.6272	0.0
precjuly	31.6704	0.0
precjuly	31.713600000000003	0.0
precjuly	31.756800000000002	0.0
precjuly	31.8	0.0
