# Supplementary material for: Assessment of Habitat Suitability and Identification of Conservation Priority Areas for Endangered Marco Polo Sheep Throughout Khunjerab National Park (Pakistan) and Tashkurgan Natural Reserve (China)
Source: Animals (Basel). 2025 Jun 28;15(13):1907. doi: 10.3390/ani15131907 (PMC12248910; doi:10.3390/ani15131907)
Supplement: Supplementary file 1 [file animals-15-01907-s001.zip › plots/Marcopolo_Sheep_0_precsep.dat]

variable	x	y
precsep	5.8	0.0
precsep	5.8288	0.0
precsep	5.8576	0.0
precsep	5.8864	0.0
precsep	5.9152	0.0
precsep	5.944	0.0
precsep	5.972799999999999	0.0
precsep	6.0016	0.0
precsep	6.0304	0.0
precsep	6.0592	0.0
precsep	6.088	0.0
precsep	6.1168	0.0
precsep	6.1456	0.0
precsep	6.1743999999999994	0.0
precsep	6.2032	0.0
precsep	6.231999999999999	0.0
precsep	6.2608	0.0
precsep	6.2896	0.0
precsep	6.3184	0.0
precsep	6.3472	0.0
precsep	6.3759999999999994	0.0
precsep	6.4048	0.0
precsep	6.4336	0.0
precsep	6.4624	0.0
precsep	6.4912	0.0
precsep	6.52	0.0
precsep	6.5488	0.0
precsep	6.5775999999999994	0.0
precsep	6.6064	0.0
precsep	6.635199999999999	0.0
precsep	6.664	0.0
precsep	6.6928	0.0
precsep	6.7216	0.0
precsep	6.7504	0.0
precsep	6.7791999999999994	0.0
precsep	6.808	0.0
precsep	6.8368	0.0
precsep	6.8656	0.0
precsep	6.894399999999999	0.0
precsep	6.9232	0.0
precsep	6.952	0.0
precsep	6.9807999999999995	0.0
precsep	7.0096	93.51535320281982
precsep	7.038399999999999	93.54947137832642
precsep	7.0672	93.58359003067017
precsep	7.096	93.61770820617676
precsep	7.1248	93.65182638168335
precsep	7.1536	93.6859450340271
precsep	7.1823999999999995	93.72006320953369
precsep	7.2112	93.75418138504028
precsep	7.239999999999999	93.78829908370972
precsep	7.2688	93.82241773605347
precsep	7.297599999999999	93.85653591156006
precsep	7.3264	93.89065408706665
precsep	7.3552	93.9247727394104
precsep	7.3839999999999995	93.95889091491699
precsep	7.4128	93.99300909042358
precsep	7.441599999999999	94.02712774276733
precsep	7.4704	94.06124591827393
precsep	7.4992	94.09536409378052
precsep	7.528	94.12948274612427
precsep	7.556799999999999	94.16360092163086
precsep	7.5855999999999995	94.19771909713745
precsep	7.6144	94.2318377494812
precsep	7.643199999999999	94.2659559249878
precsep	7.672	94.30007410049438
precsep	7.700799999999999	94.33419275283813
precsep	7.7296	94.36831092834473
precsep	7.7584	94.40242910385132
precsep	7.7871999999999995	94.43654775619507
precsep	7.815999999999999	94.47066593170166
precsep	7.844799999999999	94.50478410720825
precsep	7.8736	94.538902759552
precsep	7.9024	94.5730209350586
precsep	7.9312	94.60713911056519
precsep	7.96	94.64125776290894
precsep	7.9887999999999995	94.67537593841553
precsep	8.0176	94.70949411392212
precsep	8.046399999999998	94.74361276626587
precsep	8.075199999999999	94.77773094177246
precsep	8.104	94.81184911727905
precsep	8.1328	94.8459677696228
precsep	8.1616	94.8800859451294
precsep	8.1904	94.91420412063599
precsep	8.2192	94.94832277297974
precsep	8.248	94.98244094848633
precsep	8.2768	95.01655912399292
precsep	8.3056	95.05067777633667
precsep	8.334399999999999	95.08479595184326
precsep	8.363199999999999	95.11891412734985
precsep	8.392	95.1530327796936
precsep	8.4208	95.1871509552002
precsep	8.4496	95.22126913070679
precsep	8.478399999999999	95.25538778305054
precsep	8.5072	95.28950595855713
precsep	8.536	95.32362413406372
precsep	8.5648	95.35774278640747
precsep	8.5936	95.39186096191406
precsep	8.622399999999999	95.42597913742065
precsep	8.6512	95.4600977897644
precsep	8.68	95.494215965271
precsep	8.7088	95.52833414077759
precsep	8.7376	95.56245279312134
precsep	8.766399999999999	95.59657096862793
precsep	8.7952	95.63068914413452
precsep	8.824	95.66480779647827
precsep	8.852799999999998	95.69892597198486
precsep	8.881599999999999	95.73304414749146
precsep	8.9104	95.7671627998352
precsep	8.9392	95.8012809753418
precsep	8.968	95.83539915084839
precsep	8.9968	95.86951780319214
precsep	9.025599999999999	95.90363597869873
precsep	9.0544	95.93775415420532
precsep	9.0832	95.97187280654907
precsep	9.111999999999998	96.00599098205566
precsep	9.140799999999999	96.04010939598083
precsep	9.169599999999999	96.07422661781311
precsep	9.1984	96.1083447933197
precsep	9.2272	96.14246320724487
precsep	9.256	96.17658162117004
precsep	9.2848	96.21069979667664
precsep	9.3136	96.2448182106018
precsep	9.3424	96.27893662452698
precsep	9.3712	96.31305480003357
precsep	9.399999999999999	96.34717321395874
precsep	9.428799999999999	96.38129162788391
precsep	9.4576	96.4154098033905
precsep	9.4864	96.44952821731567
precsep	9.5152	96.48364663124084
precsep	9.543999999999999	96.51776480674744
precsep	9.572799999999999	96.55188322067261
precsep	9.6016	96.58600163459778
precsep	9.6304	96.62011981010437
precsep	9.6592	96.65423822402954
precsep	9.687999999999999	96.68835663795471
precsep	9.7168	96.7224748134613
precsep	9.7456	96.75659322738647
precsep	9.7744	96.79071164131165
precsep	9.8032	96.82482981681824
precsep	9.831999999999999	96.85894823074341
precsep	9.8608	96.89306664466858
precsep	9.889599999999998	96.92718482017517
precsep	9.918399999999998	96.96130323410034
precsep	9.947199999999999	96.99542164802551
precsep	9.975999999999999	97.0295398235321
precsep	10.0048	97.06365823745728
precsep	10.0336	97.09777665138245
precsep	10.0624	97.13189482688904
precsep	10.0912	97.16601324081421
precsep	10.120000000000001	97.20013165473938
precsep	10.148799999999998	97.23424983024597
precsep	10.177599999999998	97.26836824417114
precsep	10.206399999999999	97.30248665809631
precsep	10.235199999999999	97.3366048336029
precsep	10.264	97.37072324752808
precsep	10.2928	97.40484166145325
precsep	10.3216	97.43895983695984
precsep	10.3504	97.47307825088501
precsep	10.3792	97.50719666481018
precsep	10.408	97.54131484031677
precsep	10.436799999999998	97.57543325424194
precsep	10.465599999999998	97.60955166816711
precsep	10.494399999999999	97.6436698436737
precsep	10.5232	97.67778825759888
precsep	10.552	97.71190667152405
precsep	10.5808	97.74602484703064
precsep	10.6096	97.78014326095581
precsep	10.6384	97.81426167488098
precsep	10.6672	97.84837985038757
precsep	10.695999999999998	97.88249826431274
precsep	10.724799999999998	97.91661667823792
precsep	10.753599999999999	97.9507348537445
precsep	10.782399999999999	97.98485326766968
precsep	10.8112	98.01897156238556
precsep	10.84	98.05308997631073
precsep	10.8688	98.08720827102661
precsep	10.897599999999999	98.12132656574249
precsep	10.9264	98.15544497966766
precsep	10.9552	98.18956327438354
precsep	10.983999999999998	98.22368156909943
precsep	11.012799999999999	98.2577999830246
precsep	11.041599999999999	98.29191827774048
precsep	11.0704	98.32603657245636
precsep	11.0992	98.36015498638153
precsep	11.128	98.39427328109741
precsep	11.156799999999999	98.4283915758133
precsep	11.185599999999999	98.46250998973846
precsep	11.2144	98.49662828445435
precsep	11.2432	98.53074657917023
precsep	11.271999999999998	98.5648649930954
precsep	11.300799999999999	98.59898328781128
precsep	11.3296	98.63310158252716
precsep	11.3584	98.66721999645233
precsep	11.3872	98.70133829116821
precsep	11.415999999999999	98.7354565858841
precsep	11.444799999999999	98.76957499980927
precsep	11.4736	98.80369329452515
precsep	11.5024	98.83781158924103
precsep	11.531199999999998	98.87192988395691
precsep	11.559999999999999	98.90604829788208
precsep	11.588799999999999	98.94016659259796
precsep	11.6176	98.97428488731384
precsep	11.6464	99.00840330123901
precsep	11.6752	99.0425215959549
precsep	11.703999999999999	99.07663995027542
precsep	11.7328	99.1107571721077
precsep	11.7616	99.14487546682358
precsep	11.790399999999998	99.1789938211441
precsep	11.819199999999999	99.21311217546463
precsep	11.847999999999999	99.24723047018051
precsep	11.8768	99.28134882450104
precsep	11.9056	99.31546717882156
precsep	11.9344	99.34958547353745
precsep	11.9632	99.38370382785797
precsep	11.991999999999999	99.4178221821785
precsep	12.0208	99.45194047689438
precsep	12.049599999999998	99.4860588312149
precsep	12.078399999999998	99.52017715573311
precsep	12.107199999999999	99.55429548025131
precsep	12.136	99.58841383457184
precsep	12.1648	99.62253215909004
precsep	12.1936	99.65665048360825
precsep	12.2224	99.69076883792877
precsep	12.251199999999999	99.72488716244698
precsep	12.279999999999998	99.75900548696518
precsep	12.308799999999998	99.79312382638454
precsep	12.337599999999998	99.82724216580391
precsep	12.366399999999999	99.86136049032211
precsep	12.395199999999999	99.89547882974148
precsep	12.424	99.92959716171026
precsep	12.4528	99.96371549740434
precsep	12.4816	99.9978338307701
precsep	12.5104	100.02652264013886
precsep	12.539199999999997	100.04560509696603
precsep	12.567999999999998	100.06468755751848
precsep	12.596799999999998	100.08377001434565
precsep	12.625599999999999	100.10285247117281
precsep	12.654399999999999	100.12193492799997
precsep	12.6832	100.14101739227772
precsep	12.712	100.16009984910488
precsep	12.7408	100.17918230593204
precsep	12.7696	100.19826476275921
precsep	12.798399999999999	100.21734721958637
precsep	12.827199999999998	100.23642967641354
precsep	12.855999999999998	100.25551214814186
precsep	12.884799999999998	100.27459460496902
precsep	12.913599999999999	100.29367706179619
precsep	12.9424	100.31275951862335
precsep	12.9712	100.33184197545052
precsep	13.0	100.35092443227768
precsep	13.0288	100.37000688910484
precsep	13.057599999999999	100.389089345932
precsep	13.0864	100.40817180275917
precsep	13.115199999999998	100.42725425958633
precsep	13.143999999999998	100.4463367164135
precsep	13.172799999999999	100.46541917324066
precsep	13.2016	100.48450163006783
precsep	13.2304	100.50358408689499
precsep	13.2592	100.52266657352448
precsep	13.287999999999998	100.54174900054932
precsep	13.316799999999999	100.5608314871788
precsep	13.3456	100.57991391420364
precsep	13.3744	100.59899640083313
precsep	13.403199999999998	100.61807882785797
precsep	13.431999999999999	100.63716131448746
precsep	13.460799999999999	100.6562437415123
precsep	13.4896	100.67532622814178
precsep	13.5184	100.69440865516663
precsep	13.547199999999998	100.71349114179611
precsep	13.575999999999999	100.7325736284256
precsep	13.6048	100.75165605545044
precsep	13.6336	100.77073854207993
precsep	13.6624	100.78982096910477
precsep	13.691199999999998	100.80890345573425
precsep	13.719999999999999	100.8279858827591
precsep	13.7488	100.84706836938858
precsep	13.7776	100.86615079641342
precsep	13.8064	100.88523328304291
precsep	13.8352	100.90431571006775
precsep	13.863999999999997	100.92339819669724
precsep	13.892799999999998	100.94248062372208
precsep	13.921599999999998	100.96156311035156
precsep	13.950399999999998	100.9806455373764
precsep	13.979199999999999	100.99972802400589
precsep	14.008	101.01881051063538
precsep	14.0368	101.03789293766022
precsep	14.0656	101.05697536468506
precsep	14.0944	101.0760577917099
precsep	14.123199999999997	101.09514033794403
precsep	14.152000000000001	101.11422276496887
precsep	14.180799999999998	101.13330519199371
precsep	14.209599999999998	101.15238773822784
precsep	14.238399999999999	101.17147016525269
precsep	14.267199999999999	101.19055259227753
precsep	14.296	101.20963442325592
precsep	14.3248	101.22871685028076
precsep	14.3536	101.24779939651489
precsep	14.3824	101.26688182353973
precsep	14.411199999999997	101.28596425056458
precsep	14.440000000000001	101.30504667758942
precsep	14.468799999999998	101.32412922382355
precsep	14.497599999999998	101.34321165084839
precsep	14.526399999999999	101.36229407787323
precsep	14.5552	101.38137650489807
precsep	14.584	101.4004590511322
precsep	14.6128	101.41954147815704
precsep	14.641599999999997	101.43862390518188
precsep	14.6704	101.45770633220673
precsep	14.699199999999998	101.47678887844086
precsep	14.728000000000002	101.4958713054657
precsep	14.756799999999998	101.51495373249054
precsep	14.785599999999999	101.53403615951538
precsep	14.8144	101.55311870574951
precsep	14.8432	101.57220113277435
precsep	14.872	101.5912835597992
precsep	14.9008	101.61036610603333
precsep	14.929599999999997	101.62944853305817
precsep	14.958400000000001	101.64853096008301
precsep	14.987199999999998	101.66761338710785
precsep	15.015999999999998	101.68669593334198
precsep	15.044799999999999	101.70577836036682
precsep	15.073599999999999	101.72486078739166
precsep	15.1024	101.7439432144165
precsep	15.1312	101.76302576065063
precsep	15.159999999999997	101.78210818767548
precsep	15.1888	101.80119061470032
precsep	15.217599999999997	101.82027304172516
precsep	15.246399999999998	101.83935558795929
precsep	15.275199999999998	101.85843801498413
precsep	15.303999999999998	101.87752044200897
precsep	15.332799999999999	101.89660286903381
precsep	15.3616	101.91568541526794
precsep	15.3904	101.93476784229279
precsep	15.4192	101.95385026931763
precsep	15.447999999999997	101.97293281555176
precsep	15.4768	101.9920152425766
precsep	15.505599999999998	102.01109766960144
precsep	15.534399999999998	102.03018021583557
precsep	15.563199999999998	102.04926252365112
precsep	15.591999999999999	102.06834506988525
precsep	15.6208	102.08742761611938
precsep	15.6496	102.10650992393494
precsep	15.6784	102.12559247016907
precsep	15.7072	102.14467477798462
precsep	15.735999999999997	102.16375732421875
precsep	15.764799999999997	102.18283987045288
precsep	15.793599999999998	102.20192217826843
precsep	15.822399999999998	102.22100472450256
precsep	15.851199999999999	102.2400872707367
precsep	15.879999999999999	102.25916957855225
precsep	15.9088	102.27825212478638
precsep	15.9376	102.29733467102051
precsep	15.9664	102.31641697883606
precsep	15.995199999999997	102.33549952507019
precsep	16.023999999999997	102.35458183288574
precsep	16.052799999999998	102.37366366386414
precsep	16.081599999999998	102.392746925354
precsep	16.1104	102.4118287563324
precsep	16.1392	102.43091177940369
precsep	16.168	102.44999361038208
precsep	16.1968	102.46907663345337
precsep	16.2256	102.48815846443176
precsep	16.2544	102.50724148750305
precsep	16.283199999999997	102.52632331848145
precsep	16.311999999999998	102.54540657997131
precsep	16.340799999999998	102.5644884109497
precsep	16.3696	102.583571434021
precsep	16.3984	102.60265326499939
precsep	16.4272	102.62173628807068
precsep	16.456	102.64081811904907
precsep	16.4848	102.65990114212036
precsep	16.513599999999997	102.67898297309875
precsep	16.5424	102.69806623458862
precsep	16.571199999999997	102.71714806556702
precsep	16.599999999999998	102.7362310886383
precsep	16.6288	102.7553129196167
precsep	16.6576	102.77439594268799
precsep	16.6864	102.79347777366638
precsep	16.7152	102.81256103515625
precsep	16.744	102.83164286613464
precsep	16.7728	102.85072588920593
precsep	16.801599999999997	102.86980772018433
precsep	16.8304	102.88889074325562
precsep	16.859199999999998	102.90797257423401
precsep	16.887999999999998	102.9270555973053
precsep	16.9168	102.94613742828369
precsep	16.9456	102.96522068977356
precsep	16.9744	102.98430252075195
precsep	17.0032	103.00338554382324
precsep	17.031999999999996	103.02246737480164
precsep	17.0608	103.04155039787292
precsep	17.089599999999997	103.06063222885132
precsep	17.1184	103.07971525192261
precsep	17.147199999999998	103.098797082901
precsep	17.176	103.11788034439087
precsep	17.2048	103.13696217536926
precsep	17.2336	103.15604519844055
precsep	17.2624	103.17512702941895
precsep	17.2912	103.19421005249023
precsep	17.319999999999997	103.21329188346863
precsep	17.3488	103.23237490653992
precsep	17.377599999999997	103.25145673751831
precsep	17.406399999999998	103.27053999900818
precsep	17.4352	103.28962182998657
precsep	17.464	103.30870485305786
precsep	17.4928	103.32778668403625
precsep	17.5216	103.34686970710754
precsep	17.5504	103.36595153808594
precsep	17.5792	103.38503456115723
precsep	17.607999999999997	103.40411639213562
precsep	17.636799999999997	103.42319965362549
precsep	17.665599999999998	103.44228148460388
precsep	17.694399999999998	103.46136450767517
precsep	17.7232	103.48044633865356
precsep	17.752	103.49952936172485
precsep	17.7808	103.51861119270325
precsep	17.8096	103.53769445419312
precsep	17.8384	103.55677628517151
precsep	17.8672	103.5758593082428
precsep	17.895999999999997	103.59494113922119
precsep	17.924799999999998	103.61402416229248
precsep	17.953599999999998	103.63310599327087
precsep	17.9824	103.65218901634216
precsep	18.0112	103.67127084732056
precsep	18.04	103.69035410881042
precsep	18.0688	103.70943593978882
precsep	18.0976	103.72851896286011
precsep	18.1264	103.7476007938385
precsep	18.155199999999997	103.7666826248169
precsep	18.183999999999997	103.78576564788818
precsep	18.212799999999998	103.80484747886658
precsep	18.2416	103.82393050193787
precsep	18.2704	103.84301233291626
precsep	18.2992	103.86209559440613
precsep	18.328	103.88117742538452
precsep	18.3568	103.90026044845581
precsep	18.385599999999997	103.9193422794342
precsep	18.4144	103.9384253025055
precsep	18.443199999999997	103.95750713348389
precsep	18.471999999999998	103.97659015655518
precsep	18.500799999999998	103.99567198753357
precsep	18.5296	104.01475524902344
precsep	18.5584	104.03383684158325
precsep	18.5872	104.05291986465454
precsep	18.616	104.07200193405151
precsep	18.6448	104.0910849571228
precsep	18.673599999999997	104.11016702651978
precsep	18.702399999999997	104.12925004959106
precsep	18.731199999999998	104.14833164215088
precsep	18.759999999999998	104.16741466522217
precsep	18.7888	104.18649673461914
precsep	18.8176	104.20557975769043
precsep	18.8464	104.22466135025024
precsep	18.8752	104.24374485015869
precsep	18.903999999999996	104.2628264427185
precsep	18.9328	104.2819094657898
precsep	18.961599999999997	104.30099153518677
precsep	18.990399999999998	104.32007455825806
precsep	19.019199999999998	0.0
precsep	19.048	0.0
precsep	19.0768	0.0
precsep	19.1056	0.0
precsep	19.1344	0.0
precsep	19.1632	0.0
precsep	19.191999999999997	0.0
precsep	19.2208	0.0
precsep	19.249599999999997	0.0
precsep	19.278399999999998	0.0
precsep	19.307199999999998	0.0
precsep	19.336	0.0
precsep	19.3648	0.0
precsep	19.3936	0.0
precsep	19.422399999999996	0.0
precsep	19.4512	0.0
precsep	19.479999999999997	0.0
precsep	19.5088	0.0
precsep	19.537599999999998	0.0
precsep	19.566399999999998	0.0
precsep	19.5952	0.0
precsep	19.624	0.0
precsep	19.6528	0.0
precsep	19.6816	0.0
precsep	19.710399999999996	0.0
precsep	19.7392	0.0
precsep	19.767999999999997	0.0
precsep	19.796799999999998	0.0
precsep	19.825599999999998	0.0
precsep	19.8544	0.0
precsep	19.8832	0.0
precsep	19.912	0.0
precsep	19.9408	0.0
precsep	19.9696	0.0
precsep	19.998399999999997	0.0
precsep	20.027199999999997	0.0
precsep	20.055999999999997	0.0
precsep	20.084799999999998	0.0
precsep	20.113599999999998	0.0
precsep	20.1424	0.0
precsep	20.1712	0.0
precsep	20.2	0.0
