# Supplementary material for: Assessment of Habitat Suitability and Identification of Conservation Priority Areas for Endangered Marco Polo Sheep Throughout Khunjerab National Park (Pakistan) and Tashkurgan Natural Reserve (China)
Source: Animals (Basel). 2025 Jun 28;15(13):1907. doi: 10.3390/ani15131907 (PMC12248910; doi:10.3390/ani15131907)
Supplement: Supplementary file 1 [file animals-15-01907-s001.zip › plots/Marcopolo_Sheep_0_precsep_only.dat]

variable	x	y
precsep	5.8	0.0
precsep	5.8288	0.0
precsep	5.8576	0.0
precsep	5.8864	0.0
precsep	5.9152	0.0
precsep	5.944	0.0
precsep	5.972799999999999	0.0
precsep	6.0016	0.0
precsep	6.0304	0.0
precsep	6.0592	0.0
precsep	6.088	0.0
precsep	6.1168	0.0
precsep	6.1456	0.0
precsep	6.1743999999999994	0.0
precsep	6.2032	0.0
precsep	6.231999999999999	0.0
precsep	6.2608	0.0
precsep	6.2896	0.0
precsep	6.3184	0.0
precsep	6.3472	0.0
precsep	6.3759999999999994	0.0
precsep	6.4048	0.0
precsep	6.4336	0.0
precsep	6.4624	0.0
precsep	6.4912	0.0
precsep	6.52	0.0
precsep	6.5488	0.0
precsep	6.5775999999999994	0.0
precsep	6.6064	0.0
precsep	6.635199999999999	0.0
precsep	6.664	0.0
precsep	6.6928	0.0
precsep	6.7216	0.0
precsep	6.7504	0.0
precsep	6.7791999999999994	0.0
precsep	6.808	0.0
precsep	6.8368	0.0
precsep	6.8656	0.0
precsep	6.894399999999999	0.0
precsep	6.9232	0.0
precsep	6.952	0.0
precsep	6.9807999999999995	0.0
precsep	7.0096	97.92467045783997
precsep	7.038399999999999	98.00397527217865
precsep	7.0672	98.08327972888947
precsep	7.096	98.16258370876312
precsep	7.1248	98.24188721179962
precsep	7.1536	98.32119047641754
precsep	7.1823999999999995	98.4004932641983
precsep	7.2112	98.4797956943512
precsep	7.239999999999999	98.55909633636475
precsep	7.2688	98.6383980512619
precsep	7.297599999999999	98.71769917011261
precsep	7.3264	98.79700005054474
precsep	7.3552	98.87630045413971
precsep	7.3839999999999995	98.95560050010681
precsep	7.4128	99.03490018844604
precsep	7.441599999999999	99.11419939994812
precsep	7.4704	99.19349825382233
precsep	7.4992	99.27279675006866
precsep	7.528	99.27043396234512
precsep	7.556799999999999	99.26573717594147
precsep	7.5855999999999995	99.26104003190994
precsep	7.6144	99.25634253025055
precsep	7.643199999999999	99.251644551754
precsep	7.672	99.24694627523422
precsep	7.700799999999999	99.24224752187729
precsep	7.7296	99.23754841089249
precsep	7.7584	99.23284888267517
precsep	7.7871999999999995	99.22814899682999
precsep	7.815999999999999	99.22344869375229
precsep	7.844799999999999	99.21874797344208
precsep	7.8736	99.214046895504
precsep	7.9024	99.2093454003334
precsep	7.9312	99.2046434879303
precsep	7.96	99.19994121789932
precsep	7.9887999999999995	99.19523853063583
precsep	8.0176	99.19053548574448
precsep	8.046399999999998	99.18583196401596
precsep	8.075199999999999	99.18112814426422
precsep	8.104	99.17642384767532
precsep	8.1328	99.17171919345856
precsep	8.1616	99.16701418161392
precsep	8.1904	99.16230869293213
precsep	8.2192	99.15760290622711
precsep	8.248	99.15289664268494
precsep	8.2768	99.14819002151489
precsep	8.3056	99.14348298311234
precsep	8.334399999999999	99.13877558708191
precsep	8.363199999999999	99.13406777381897
precsep	8.392	99.12935954332352
precsep	8.4208	99.1246509552002
precsep	8.4496	99.11994194984436
precsep	8.478399999999999	99.11523252725601
precsep	8.5072	99.11167109012604
precsep	8.536	99.11155408620834
precsep	8.5648	99.11143672466278
precsep	8.5936	99.1113189458847
precsep	8.622399999999999	99.11120080947876
precsep	8.6512	99.1110822558403
precsep	8.68	99.11096328496933
precsep	8.7088	99.11084395647049
precsep	8.7376	99.11072421073914
precsep	8.766399999999999	99.11060404777527
precsep	8.7952	99.11048352718353
precsep	8.824	99.11036258935928
precsep	8.852799999999998	99.11024123430252
precsep	8.881599999999999	99.11011952161789
precsep	8.9104	99.10999739170074
precsep	8.9392	99.10987490415573
precsep	8.968	99.1097519993782
precsep	8.9968	99.10962867736816
precsep	9.025599999999999	99.10950499773026
precsep	9.0544	99.10938090085983
precsep	9.0832	99.1092563867569
precsep	9.111999999999998	99.10913151502609
precsep	9.140799999999999	99.10900622606277
precsep	9.169599999999999	99.10888057947159
precsep	9.1984	99.10875451564789
precsep	9.2272	99.10862803459167
precsep	9.256	99.10850119590759
precsep	9.2848	99.108373939991
precsep	9.3136	99.10824626684189
precsep	9.3424	99.10811823606491
precsep	9.3712	99.10798978805542
precsep	9.399999999999999	99.10786092281342
precsep	9.428799999999999	99.10773169994354
precsep	9.4576	99.10760205984116
precsep	9.4864	99.1074720621109
precsep	9.5152	99.75473402440548
precsep	9.543999999999999	99.75460320711136
precsep	9.572799999999999	99.75447200238705
precsep	9.6016	99.75434039533138
precsep	9.6304	99.75420838594437
precsep	9.6592	99.75407598912716
precsep	9.687999999999999	99.75394320487976
precsep	9.7168	99.75381001830101
precsep	9.7456	99.75367644429207
precsep	9.7744	99.75354245305061
precsep	9.8032	99.75340808928013
precsep	9.831999999999999	99.75327332317829
precsep	9.8608	99.7531381547451
precsep	9.889599999999998	99.75300259888172
precsep	9.918399999999998	99.75286664068699
precsep	9.947199999999999	99.75273029506207
precsep	9.975999999999999	99.75259354710579
precsep	10.0048	99.75245641171932
precsep	10.0336	99.7523188740015
precsep	10.0624	99.75218094885349
precsep	10.0912	99.75204262137413
precsep	10.120000000000001	99.75190390646458
precsep	10.148799999999998	99.75176478922367
precsep	10.177599999999998	99.75162526965141
precsep	10.206399999999999	99.75148536264896
precsep	10.235199999999999	99.75134506821632
precsep	10.264	99.75120437145233
precsep	10.2928	99.75106327235699
precsep	10.3216	99.75092178583145
precsep	10.3504	99.75077989697456
precsep	10.3792	99.75063762068748
precsep	10.408	99.75049494206905
precsep	10.436799999999998	99.75035187602043
precsep	10.465599999999998	99.75020840764046
precsep	10.494399999999999	99.75006455183029
precsep	10.5232	99.62545827031136
precsep	10.552	99.62531363964081
precsep	10.5808	99.62516859173775
precsep	10.6096	99.6250231564045
precsep	10.6384	99.62487730383873
precsep	10.6672	99.62473106384277
precsep	10.695999999999998	99.62458443641663
precsep	10.724799999999998	99.62443742156029
precsep	10.753599999999999	99.62429001927376
precsep	10.782399999999999	99.62414219975471
precsep	10.8112	99.62399399280548
precsep	10.84	99.62384536862373
precsep	10.8688	99.62369638681412
precsep	10.897599999999999	99.62354698777199
precsep	10.9264	99.62339720129967
precsep	10.9552	99.62324699759483
precsep	10.983999999999998	99.62309643626213
precsep	11.012799999999999	99.62294545769691
precsep	11.041599999999999	99.62279406189919
precsep	11.0704	99.62264230847359
precsep	11.0992	99.62249013781548
precsep	11.128	99.62233757972717
precsep	11.156799999999999	99.62218463420868
precsep	11.185599999999999	99.62203127145767
precsep	11.2144	99.6218775510788
precsep	11.2432	99.62172341346741
precsep	11.271999999999998	99.6215688586235
precsep	11.300799999999999	99.62141394615173
precsep	11.3296	99.62125861644745
precsep	11.3584	99.62110289931297
precsep	11.3872	99.62094676494598
precsep	11.415999999999999	99.62079027295113
precsep	11.444799999999999	99.62063336372375
precsep	11.4736	99.62047606706619
precsep	11.5024	100.00278708199039
precsep	11.531199999999998	100.00262898928486
precsep	11.559999999999999	100.00247050100006
precsep	11.588799999999999	100.00231161760166
precsep	11.6176	100.00215233885683
precsep	11.6464	100.00199266476557
precsep	11.6752	100.00183259532787
precsep	11.703999999999999	100.00167213042732
precsep	11.7328	100.00151127565186
precsep	11.7616	100.00135002017487
precsep	11.790399999999998	100.00118836935144
precsep	11.819199999999999	100.00102632318158
precsep	11.847999999999999	100.00086388166528
precsep	11.8768	100.00070104480255
precsep	11.9056	100.0005378126516
precsep	11.9344	100.000374185096
precsep	11.9632	100.00021016222308
precsep	11.991999999999999	100.00004574400737
precsep	12.0208	99.99988093045249
precsep	12.049599999999998	99.99971572155482
precsep	12.078399999999998	99.99955011729617
precsep	12.107199999999999	99.99938411772018
precsep	12.136	99.99921772279777
precsep	12.1648	99.99905093252892
precsep	12.1936	99.99888374691363
precsep	12.2224	99.99871616601013
precsep	12.251199999999999	99.99854818964377
precsep	12.279999999999998	99.9983798180474
precsep	12.308799999999998	99.99821105110459
precsep	12.337599999999998	99.99804188869894
precsep	12.366399999999999	99.99787233117968
precsep	12.395199999999999	99.99770237808116
precsep	12.424	99.9975320296362
precsep	12.4528	99.99736128607765
precsep	12.4816	99.99719014693983
precsep	12.5104	99.8176901191473
precsep	12.539199999999997	99.79011383652687
precsep	12.567999999999998	99.76253715157509
precsep	12.596799999999998	99.73496007919312
precsep	12.625599999999999	99.70738261938095
precsep	12.654399999999999	99.67980474233627
precsep	12.6832	99.6522264778614
precsep	12.712	99.62464782595634
precsep	12.7408	99.5970687866211
precsep	12.7696	99.56948933005333
precsep	12.798399999999999	99.54190948605537
precsep	12.827199999999998	99.51432925462723
precsep	12.855999999999998	99.48674863576889
precsep	12.884799999999998	99.45916759967804
precsep	12.913599999999999	99.43158620595932
precsep	12.9424	99.40400433540344
precsep	12.9712	99.37642216682434
precsep	13.0	99.34883952140808
precsep	13.0288	99.32125651836395
precsep	13.057599999999999	99.29367315769196
precsep	13.0864	99.2660893201828
precsep	13.115199999999998	99.23850518465042
precsep	13.143999999999998	99.21092057228088
precsep	13.172799999999999	99.18333560228348
precsep	13.2016	99.15575021505356
precsep	13.2304	99.12816447019577
precsep	13.2592	99.10057824850082
precsep	13.287999999999998	99.07299172878265
precsep	13.316799999999999	99.04540473222733
precsep	13.3456	99.01781737804413
precsep	13.3744	98.99022960662842
precsep	13.403199999999998	98.96264147758484
precsep	13.431999999999999	98.93505299091339
precsep	13.460799999999999	98.90746402740479
precsep	13.4896	98.87987470626831
precsep	13.5184	98.85228502750397
precsep	13.547199999999998	98.82469487190247
precsep	13.575999999999999	98.7971043586731
precsep	13.6048	98.76951348781586
precsep	13.6336	98.74192214012146
precsep	13.6624	98.7143304347992
precsep	13.691199999999998	98.68673837184906
precsep	13.719999999999999	98.65914583206177
precsep	13.7488	98.6315529346466
precsep	13.7776	98.60395967960358
precsep	13.8064	98.57636594772339
precsep	13.8352	98.54877197742462
precsep	13.863999999999997	98.5211774110794
precsep	13.892799999999998	98.49358260631561
precsep	13.921599999999998	98.46598732471466
precsep	13.950399999999998	98.43839168548584
precsep	13.979199999999999	98.41079568862915
precsep	14.008	98.3831992149353
precsep	14.0368	98.35560238361359
precsep	14.0656	98.32800507545471
precsep	14.0944	98.30040752887726
precsep	14.123199999999997	98.27280950546265
precsep	14.152000000000001	98.24521100521088
precsep	14.180799999999998	98.21761226654053
precsep	14.209599999999998	98.19001305103302
precsep	14.238399999999999	98.16241335868835
precsep	14.267199999999999	98.13481342792511
precsep	14.296	98.10721385478973
precsep	14.3248	98.07961308956146
precsep	14.3536	98.05201196670532
precsep	14.3824	98.02441036701202
precsep	14.411199999999997	97.99680829048157
precsep	14.440000000000001	97.96920609474182
precsep	14.468799999999998	97.94160318374634
precsep	14.497599999999998	97.91400003433228
precsep	14.526399999999999	97.88639640808105
precsep	14.5552	97.85879254341125
precsep	14.584	97.8311882019043
precsep	14.6128	97.80358338356018
precsep	14.641599999999997	97.77597832679749
precsep	14.6704	97.74837279319763
precsep	14.699199999999998	97.72076678276062
precsep	14.728000000000002	97.69316053390503
precsep	14.756799999999998	97.66555380821228
precsep	14.785599999999999	97.63794660568237
precsep	14.8144	97.61033916473389
precsep	14.8432	97.58273124694824
precsep	14.872	97.55512285232544
precsep	14.9008	97.52751421928406
precsep	14.929599999999997	97.49990510940552
precsep	14.958400000000001	97.47229552268982
precsep	14.987199999999998	97.44468569755554
precsep	15.015999999999998	97.4170753955841
precsep	15.044799999999999	97.38946485519409
precsep	15.073599999999999	97.36185359954834
precsep	15.1024	97.33424234390259
precsep	15.1312	97.3066303730011
precsep	15.159999999999997	97.27901816368103
precsep	15.1888	97.2514054775238
precsep	15.217599999999997	97.22379231452942
precsep	15.246399999999998	97.19617891311646
precsep	15.275199999999998	97.16856503486633
precsep	15.303999999999998	97.14095091819763
precsep	15.332799999999999	97.11333632469177
precsep	15.3616	97.08572125434875
precsep	15.3904	97.05810570716858
precsep	15.4192	97.03048992156982
precsep	15.447999999999997	97.00287365913391
precsep	15.4768	96.97525715827942
precsep	15.505599999999998	96.94764018058777
precsep	15.534399999999998	96.92002272605896
precsep	15.563199999999998	96.89240503311157
precsep	15.591999999999999	96.86478686332703
precsep	15.6208	96.83716821670532
precsep	15.6496	96.80954933166504
precsep	15.6784	96.78192973136902
precsep	15.7072	96.754310131073
precsep	15.735999999999997	96.72668981552124
precsep	15.764799999999997	96.6990692615509
precsep	15.793599999999998	96.67144846916199
precsep	15.822399999999998	96.64382696151733
precsep	15.851199999999999	96.6162052154541
precsep	15.879999999999999	96.58858323097229
precsep	15.9088	96.56096053123474
precsep	15.9376	96.53333759307861
precsep	15.9664	96.5057144165039
precsep	15.995199999999997	96.47809052467346
precsep	16.023999999999997	96.45046639442444
precsep	16.052799999999998	96.42284297943115
precsep	16.081599999999998	96.39521718025208
precsep	16.1104	96.3675925731659
precsep	16.1392	96.33996605873108
precsep	16.168	96.31234097480774
precsep	16.1968	96.28471350669861
precsep	16.2256	96.25708746910095
precsep	16.2544	96.22945928573608
precsep	16.283199999999997	96.20183253288269
precsep	16.311999999999998	96.17420363426208
precsep	16.340799999999998	96.14657592773438
precsep	16.3696	96.11894631385803
precsep	16.3984	96.09131789207458
precsep	16.4272	96.06368732452393
precsep	16.456	96.03605818748474
precsep	16.4848	96.00842690467834
precsep	16.513599999999997	95.98079681396484
precsep	16.5424	95.95316457748413
precsep	16.571199999999997	95.92553424835205
precsep	16.599999999999998	95.89790105819702
precsep	16.6288	95.87026977539062
precsep	16.6576	95.84263563156128
precsep	16.6864	95.81500339508057
precsep	16.7152	95.78736925125122
precsep	16.744	95.75973606109619
precsep	16.7728	95.73210048675537
precsep	16.801599999999997	95.70446681976318
precsep	16.8304	95.6768307685852
precsep	16.859199999999998	95.6491961479187
precsep	16.887999999999998	95.6215591430664
precsep	16.9168	95.59392356872559
precsep	16.9456	95.56628608703613
precsep	16.9744	95.538649559021
precsep	17.0032	95.51101112365723
precsep	17.031999999999996	95.48337411880493
precsep	17.0608	95.45573472976685
precsep	17.089599999999997	95.42809724807739
precsep	17.1184	95.40045690536499
precsep	17.147199999999998	95.37281847000122
precsep	17.176	95.34517765045166
precsep	17.2048	95.31753826141357
precsep	17.2336	95.2898964881897
precsep	17.2624	95.2622561454773
precsep	17.2912	95.23461389541626
precsep	17.319999999999997	95.2069730758667
precsep	17.3488	95.17932987213135
precsep	17.377599999999997	95.15168809890747
precsep	17.406399999999998	95.1240439414978
precsep	17.4352	95.09640121459961
precsep	17.464	95.06875658035278
precsep	17.4928	95.04111289978027
precsep	17.5216	95.01346731185913
precsep	17.5504	94.98582315444946
precsep	17.5792	94.95817708969116
precsep	17.607999999999997	94.93053197860718
precsep	17.636799999999997	94.90288496017456
precsep	17.665599999999998	94.87523889541626
precsep	17.694399999999998	94.84759092330933
precsep	17.7232	94.81994485855103
precsep	17.752	94.79229593276978
precsep	17.7808	94.7646484375
precsep	17.8096	94.73699903488159
precsep	17.8384	94.70935106277466
precsep	17.8672	94.68170070648193
precsep	17.895999999999997	94.65405178070068
precsep	17.924799999999998	94.62640047073364
precsep	17.953599999999998	94.59875106811523
precsep	17.9824	94.57109880447388
precsep	18.0112	94.54344844818115
precsep	18.04	94.51579570770264
precsep	18.0688	94.4881443977356
precsep	18.0976	94.46049118041992
precsep	18.1264	94.43283891677856
precsep	18.155199999999997	94.4051866531372
precsep	18.183999999999997	94.3775315284729
precsep	18.212799999999998	94.34987831115723
precsep	18.2416	94.32222318649292
precsep	18.2704	94.29456901550293
precsep	18.2992	94.2669129371643
precsep	18.328	94.2392578125
precsep	18.3568	94.21160078048706
precsep	18.385599999999997	94.1839451789856
precsep	18.4144	94.15628719329834
precsep	18.443199999999997	94.12863111495972
precsep	18.471999999999998	94.10097217559814
precsep	18.500799999999998	94.0733151435852
precsep	18.5296	94.04565572738647
precsep	18.5584	94.01799774169922
precsep	18.5872	93.99033737182617
precsep	18.616	93.96267890930176
precsep	18.6448	93.9350175857544
precsep	18.673599999999997	93.90735816955566
precsep	18.702399999999997	93.87969636917114
precsep	18.731199999999998	93.8520359992981
precsep	18.759999999999998	93.82437324523926
precsep	18.7888	93.79671239852905
precsep	18.8176	93.7690486907959
precsep	18.8464	93.74138689041138
precsep	18.8752	93.71372270584106
precsep	18.903999999999996	93.68605995178223
precsep	18.9328	93.6583948135376
precsep	18.961599999999997	93.6307315826416
precsep	18.990399999999998	93.60306549072266
precsep	19.019199999999998	0.0
precsep	19.048	0.0
precsep	19.0768	0.0
precsep	19.1056	0.0
precsep	19.1344	0.0
precsep	19.1632	0.0
precsep	19.191999999999997	0.0
precsep	19.2208	0.0
precsep	19.249599999999997	0.0
precsep	19.278399999999998	0.0
precsep	19.307199999999998	0.0
precsep	19.336	0.0
precsep	19.3648	0.0
precsep	19.3936	0.0
precsep	19.422399999999996	0.0
precsep	19.4512	0.0
precsep	19.479999999999997	0.0
precsep	19.5088	0.0
precsep	19.537599999999998	0.0
precsep	19.566399999999998	0.0
precsep	19.5952	0.0
precsep	19.624	0.0
precsep	19.6528	0.0
precsep	19.6816	0.0
precsep	19.710399999999996	0.0
precsep	19.7392	0.0
precsep	19.767999999999997	0.0
precsep	19.796799999999998	0.0
precsep	19.825599999999998	0.0
precsep	19.8544	0.0
precsep	19.8832	0.0
precsep	19.912	0.0
precsep	19.9408	0.0
precsep	19.9696	0.0
precsep	19.998399999999997	0.0
precsep	20.027199999999997	0.0
precsep	20.055999999999997	0.0
precsep	20.084799999999998	0.0
precsep	20.113599999999998	0.0
precsep	20.1424	0.0
precsep	20.1712	0.0
precsep	20.2	0.0
