# Supplementary material for: Assessment of Habitat Suitability and Identification of Conservation Priority Areas for Endangered Marco Polo Sheep Throughout Khunjerab National Park (Pakistan) and Tashkurgan Natural Reserve (China)
Source: Animals (Basel). 2025 Jun 28;15(13):1907. doi: 10.3390/ani15131907 (PMC12248910; doi:10.3390/ani15131907)
Supplement: Supplementary file 1 [file animals-15-01907-s001.zip › plots/Marcopolo_Sheep_0_slop.dat]

variable	x	y
slop	-7.326176279783249	0.0
slop	-7.1417752470016485	0.0
slop	-6.957374214220048	0.0
slop	-6.772973181438446	0.0
slop	-6.588572148656845	0.0
slop	-6.404171115875244	0.0
slop	-6.2197700830936435	0.0
slop	-6.035369050312042	0.0
slop	-5.850968017530441	0.0
slop	-5.66656698474884	0.0
slop	-5.482165951967239	0.0
slop	-5.297764919185639	0.0
slop	-5.113363886404038	0.0
slop	-4.928962853622437	0.0
slop	-4.744561820840835	0.0
slop	-4.5601607880592345	0.0
slop	-4.375759755277634	0.0
slop	-4.191358722496033	0.0
slop	-4.006957689714432	0.0
slop	-3.8225566569328304	0.0
slop	-3.6381556241512296	0.0
slop	-3.453754591369629	0.0
slop	-3.269353558588028	0.0
slop	-3.084952525806427	0.0
slop	-2.9005514930248255	0.0
slop	-2.7161504602432247	0.0
slop	-2.531749427461624	0.0
slop	-2.347348394680023	0.0
slop	-2.1629473618984214	0.0
slop	-1.9785463291168215	0.0
slop	-1.7941452963352198	0.0
slop	-1.609744263553619	0.0
slop	-1.4253432307720182	0.0
slop	-1.2409421979904165	0.0
slop	-1.0565411652088166	0.0
slop	-0.8721401324272149	0.0
slop	-0.687739099645615	0.0
slop	-0.5033380668640133	0.0
slop	-0.3189370340824116	0.0
slop	-0.13453600130081167	0.0
slop	0.04986503148079002	0.0
slop	0.23426606426239083	0.0
slop	0.41866709704399163	97.8595118522644
slop	0.6030681298255924	97.96917176246643
slop	0.7874691626071932	98.05999088287354
slop	0.9718701953887958	98.05742633342743
slop	1.1562712281703948	98.05484664440155
slop	1.3406722609519957	98.05225193500519
slop	1.5250732937335982	98.04964220523834
slop	1.709474326515199	98.04701745510101
slop	1.8938753592967998	98.04437756538391
slop	2.078276392078399	98.04172277450562
slop	2.2626774248600015	98.03905284404755
slop	2.4470784576416023	98.036367893219
slop	2.631479490423203	98.03366804122925
slop	2.8158805232048056	98.03095293045044
slop	3.0002815559864064	98.02822291851044
slop	3.1846825887680055	98.02547788619995
slop	3.3690836215496063	98.02271771430969
slop	3.553484654331209	98.01994264125824
slop	3.7378856871128097	98.01715242862701
slop	3.9222867198944105	98.0143471956253
slop	4.106687752676011	98.01152694225311
slop	4.291088785457612	98.00869166851044
slop	4.475489818239213	98.00584125518799
slop	4.659890851020814	98.00297594070435
slop	4.844291883802416	98.04885423183441
slop	5.028692916584015	98.04595875740051
slop	5.213093949365616	98.04281187057495
slop	5.397494982147219	98.03902757167816
slop	5.5818960149288195	98.03522837162018
slop	5.76629704771042	98.03141403198242
slop	5.950698080492019	98.02758467197418
slop	6.135099113273622	98.02374029159546
slop	6.319500146055223	98.01988089084625
slop	6.5039011788368235	98.01600646972656
slop	6.688302211618426	98.01211702823639
slop	6.872703244400027	98.00821244716644
slop	7.057104277181626	98.00429284572601
slop	7.241505309963227	98.0003582239151
slop	7.425906342744829	97.996408700943
slop	7.61030737552643	97.99244403839111
slop	7.794708408308031	97.98846411705017
slop	7.979109441089632	97.98446941375732
slop	8.163510473871233	97.97802543640137
slop	8.347911506652833	97.9670341014862
slop	8.532312539434434	97.95602774620056
slop	8.716713572216035	97.94500637054443
slop	8.901114604997636	97.93396997451782
slop	9.085515637779237	97.92291855812073
slop	9.269916670560841	97.91185188293457
slop	9.454317703342438	97.90077042579651
slop	9.638718736124039	97.88967370986938
slop	9.823119768905643	97.87856221199036
slop	10.00752080168724	97.86743545532227
slop	10.191921834468845	97.85629367828369
slop	10.376322867250446	97.84513688087463
slop	10.560723900032043	97.83396506309509
slop	10.745124932813647	97.82277846336365
slop	10.929525965595248	97.81157636642456
slop	11.113926998376849	97.80035972595215
slop	11.29832803115845	97.7891275882721
slop	11.482729063940047	97.77788066864014
slop	11.667130096721651	97.7666187286377
slop	11.851531129503252	97.75534152984619
slop	12.035932162284853	97.74404954910278
slop	12.220333195066454	97.73274230957031
slop	12.404734227848055	97.72142028808594
slop	12.589135260629655	97.7100830078125
slop	12.773536293411256	97.91127872467041
slop	12.95793732619286	97.89991164207458
slop	13.142338358974458	97.8885293006897
slop	13.326739391756062	97.87713193893433
slop	13.511140424537663	97.86571955680847
slop	13.69554145731926	97.85429215431213
slop	13.879942490100865	97.84284949302673
slop	14.064343522882462	97.83139204978943
slop	14.248744555664066	97.81991958618164
slop	14.433145588445667	97.80843186378479
slop	14.617546621227264	97.79692935943604
slop	14.801947654008869	97.7854118347168
slop	14.98634868679047	97.7738790512085
slop	15.17074971957207	97.76233124732971
slop	15.355150752353671	97.75076842308044
slop	15.539551785135272	97.73919081687927
slop	15.723952817916873	97.72759795188904
slop	15.908353850698473	97.71599006652832
slop	16.092754883480076	97.70436716079712
slop	16.277155916261677	97.69272899627686
slop	16.461556949043278	97.68107604980469
slop	16.64595798182488	97.66940808296204
slop	16.83035901460648	97.6577250957489
slop	17.01476004738808	97.6460268497467
slop	17.19916108016968	97.6343138217926
slop	17.38356211295128	97.62258577346802
slop	17.567963145732882	97.61084246635437
slop	17.752364178514483	97.59908413887024
slop	17.936765211296084	97.5873110294342
slop	18.121166244077685	97.5755226612091
slop	18.305567276859286	97.56371927261353
slop	18.489968309640886	97.55190086364746
slop	18.674369342422487	97.54006743431091
slop	18.858770375204088	97.52821898460388
slop	19.04317140798569	97.51635551452637
slop	19.22757244076729	97.50447702407837
slop	19.41197347354889	97.49258327484131
slop	19.59637450633049	97.48067474365234
slop	19.780775539112092	97.4687511920929
slop	19.965176571893693	97.45681238174438
slop	20.1495776046753	97.44485855102539
slop	20.333978637456894	97.43288993835449
slop	20.518379670238495	97.42090606689453
slop	20.702780703020103	97.40890717506409
slop	20.887181735801697	97.39689326286316
slop	21.071582768583305	97.38486433029175
slop	21.2559838013649	97.37282037734985
slop	21.4403848341465	97.36076140403748
slop	21.624785866928107	97.34868741035461
slop	21.8091868997097	97.33659839630127
slop	21.99358793249131	97.32449436187744
slop	22.17798896527291	97.31237506866455
slop	22.362389998054503	97.30024075508118
slop	22.54679103083611	97.2880916595459
slop	22.731192063617712	97.27592754364014
slop	22.915593096399313	97.26374816894531
slop	23.099994129180914	97.25155377388
slop	23.284395161962514	97.23934435844421
slop	23.468796194744115	97.22711992263794
slop	23.653197227525716	97.21488070487976
slop	23.837598260307317	97.20262598991394
slop	24.021999293088918	97.19035649299622
slop	24.20640032587052	97.17807197570801
slop	24.39080135865212	97.16577243804932
slop	24.57520239143372	97.15345764160156
slop	24.75960342421532	97.1411280632019
slop	24.94400445699692	97.12878346443176
slop	25.128405489778523	97.11642360687256
slop	25.312806522560123	97.10404872894287
slop	25.497207555341724	97.09165906906128
slop	25.681608588123325	97.07925415039062
slop	25.866009620904933	97.06683444976807
slop	26.050410653686534	97.05439925193787
slop	26.234811686468127	97.04194951057434
slop	26.419212719249728	97.02948451042175
slop	26.60361375203133	97.01700448989868
slop	26.788014784812937	97.00450921058655
slop	26.972415817594538	96.99199914932251
slop	27.15681685037614	96.97947406768799
slop	27.341217883157732	96.96693396568298
slop	27.525618915939333	96.70869779586792
slop	27.71001994872094	96.69612741470337
slop	27.89442098150254	96.68354225158691
slop	28.078822014284142	96.6709418296814
slop	28.263223047065736	96.6583263874054
slop	28.447624079847337	96.64569616317749
slop	28.632025112628945	96.63305068016052
slop	28.816426145410546	96.62039017677307
slop	29.000827178192147	96.60771465301514
slop	29.185228210973747	96.59502410888672
slop	29.36962924375534	96.58231854438782
slop	29.55403027653695	96.56959795951843
slop	29.73843130931855	96.55686211585999
slop	29.92283234210015	96.54411149024963
slop	30.10723337488175	96.53134560585022
slop	30.291634407663345	96.5185649394989
slop	30.476035440444953	96.50576901435852
slop	30.660436473226554	96.49295806884766
slop	30.844837506008155	96.48013234138489
slop	31.029238538789755	96.46729135513306
slop	31.213639571571356	96.45443534851074
slop	31.398040604352957	96.44156432151794
slop	31.582441637134558	96.42867827415466
slop	31.76684266991616	96.4157772064209
slop	31.95124370269776	96.40286111831665
slop	32.13564473547936	96.38993000984192
slop	32.32004576826096	96.37698364257812
slop	32.50444680104256	96.36402249336243
slop	32.68884783382416	96.35104632377625
slop	32.87324886660576	96.338054895401
slop	33.057649899387364	96.32504844665527
slop	33.24205093216897	96.31202721595764
slop	33.426451964950566	96.29899072647095
slop	33.61085299773217	96.28593945503235
slop	33.79525403051377	96.27287268638611
slop	33.979655063295375	96.25979113578796
slop	34.164056096076976	96.24669480323792
slop	34.34845712885858	96.23358297348022
slop	34.53285816164017	95.37046957015991
slop	34.71725919442177	95.35732793807983
slop	34.90166022720338	95.3441710472107
slop	35.08606125998498	95.3309998512268
slop	35.27046229276658	95.3178129196167
slop	35.454863325548175	95.30461072921753
slop	35.639264358329775	95.29139423370361
slop	35.82366539111138	95.27816200256348
slop	36.008066423892984	95.26491498947144
slop	36.192467456674585	95.25165319442749
slop	36.376868489456186	95.23837614059448
slop	36.56126952223778	95.22508430480957
slop	36.74567055501939	95.2117772102356
slop	36.93007158780099	95.19845485687256
slop	37.11447262058259	95.18511772155762
slop	37.29887365336419	95.17176532745361
slop	37.48327468614578	95.1583981513977
slop	37.66767571892739	95.14501619338989
slop	37.85207675170899	95.13161849975586
slop	38.03647778449059	95.11820650100708
slop	38.220878817272194	95.10477876663208
slop	38.405279850053795	95.09133625030518
slop	38.589680882835395	95.07787895202637
slop	38.774081915616996	95.0644063949585
slop	38.9584829483986	95.05091857910156
slop	39.1428839811802	95.03741645812988
slop	39.3272850139618	95.02389860153198
slop	39.51168604674341	95.01036596298218
slop	39.696087079525	94.99681854248047
slop	39.8804881123066	94.98325538635254
slop	40.0648891450882	94.96967792510986
slop	40.2492901778698	94.95608520507812
slop	40.43369121065141	94.94247722625732
slop	40.618092243433004	94.92885446548462
slop	40.802493276214605	94.91521644592285
slop	40.986894308996206	94.90156364440918
slop	41.17129534177781	94.88789558410645
slop	41.355696374559415	94.87421226501465
slop	41.540097407341015	94.86051416397095
slop	41.72449844012261	94.84680128097534
slop	41.90889947290421	94.83307313919067
slop	42.09330050568581	94.81932973861694
slop	42.27770153846742	94.80557155609131
slop	42.46210257124902	94.79179859161377
slop	42.64650360403061	94.77800989151001
slop	42.830904636812214	94.76420640945435
slop	43.015305669593815	94.75038862228394
slop	43.19970670237542	94.7365550994873
slop	43.38410773515702	94.72270631790161
slop	43.568508767938624	94.70884323120117
slop	43.75290980072022	94.69496440887451
slop	43.93731083350182	94.6810712814331
slop	44.12171186628343	94.66716241836548
slop	44.30611289906503	94.65323877334595
slop	44.49051393184663	94.63930034637451
slop	44.67491496462822	94.62534618377686
slop	44.85931599740982	94.6113772392273
slop	45.04371703019143	94.59739398956299
slop	45.22811806297303	94.58339500427246
slop	45.41251909575463	94.56938123703003
slop	45.59692012853623	94.55535221099854
slop	45.78132116131783	94.54130840301514
slop	45.965722194099435	94.52724933624268
slop	46.150123226881036	94.51317548751831
slop	46.334524259662636	94.49908638000488
slop	46.51892529244424	94.48498249053955
slop	46.703326325225845	94.470862865448
slop	46.88772735800744	94.4567289352417
slop	47.07212839078904	94.44257974624634
slop	47.25652942357064	94.42841529846191
slop	47.44093045635224	94.41423654556274
slop	47.62533148913385	94.40004205703735
slop	47.80973252191544	94.3858323097229
slop	47.994133554697044	94.3716082572937
slop	48.178534587478644	94.35736894607544
slop	48.362935620260245	94.34311437606812
slop	48.54733665304185	94.32884502410889
slop	48.731737685823454	94.3145604133606
slop	48.91613871860505	94.3002610206604
slop	49.10053975138665	94.28594636917114
slop	49.28494078416825	94.27161645889282
slop	49.46934181694986	94.2572717666626
slop	49.65374284973146	94.24291229248047
slop	49.83814388251305	94.22853755950928
slop	50.02254491529465	94.21414756774902
slop	50.20694594807625	94.19974279403687
slop	50.39134698085786	94.18532276153564
slop	50.57574801363946	94.17088794708252
slop	50.76014904642106	94.15643787384033
slop	50.944550079202656	94.14197301864624
slop	51.12895111198426	94.12749290466309
slop	51.313352144765865	94.11299800872803
slop	51.497753177547466	94.0984878540039
slop	51.68215421032907	94.08396244049072
slop	51.86655524311066	94.0694227218628
slop	52.05095627589226	94.05486726760864
slop	52.23535730867387	94.04029703140259
slop	52.41975834145547	94.02571201324463
slop	52.60415937423707	94.01111173629761
slop	52.78856040701867	93.99649620056152
slop	52.972961439800265	93.98186588287354
slop	53.15736247258187	93.96722030639648
slop	53.341763505363474	93.95255994796753
slop	53.526164538145075	93.93788433074951
slop	53.710565570926676	93.92319393157959
slop	53.894966603708276	93.9084882736206
slop	54.07936763648988	93.89376783370972
slop	54.26376866927148	93.87903213500977
slop	54.44816970205308	93.86428117752075
slop	54.63257073483468	93.84951543807983
slop	54.81697176761628	93.83473491668701
slop	55.00137280039788	93.81993913650513
slop	55.18577383317948	93.80512857437134
slop	55.37017486596108	93.79030227661133
slop	55.554575898742684	93.77546119689941
slop	55.738976931524284	93.76060581207275
slop	55.92337796430589	93.74573469161987
slop	56.107778997087486	93.73084831237793
slop	56.29218002986909	93.71594762802124
slop	56.47658106265069	93.70103120803833
slop	56.66098209543229	93.68610048294067
slop	56.84538312821389	93.6711540222168
slop	57.0297841609955	93.65619277954102
slop	57.21418519377709	93.64121675491333
slop	57.3985862265587	93.62622547149658
slop	57.58298725934029	93.61121892929077
slop	57.7673882921219	93.59619760513306
slop	57.951789324903494	93.58116102218628
slop	58.1361903576851	93.56611013412476
slop	58.320591390466696	93.55104351043701
slop	58.504992423248304	93.5359616279602
slop	58.6893934560299	93.52086544036865
slop	58.873794488811505	93.50575351715088
slop	59.05819552159311	93.4906268119812
slop	59.24259655437471	93.47548532485962
slop	59.426997587156315	93.46032857894897
slop	59.611398619937894	93.44515705108643
slop	59.7957996527195	93.42997026443481
slop	59.98020068550111	93.41476821899414
slop	60.164601718282704	93.39955139160156
slop	60.34900275106431	93.38431978225708
slop	60.533403783845905	93.36907243728638
slop	60.71780481662751	93.35381078720093
slop	60.90220584940912	93.33853387832642
slop	61.086606882190715	93.32324171066284
slop	61.27100791497232	93.30793476104736
slop	61.45540894775392	93.29261255264282
slop	61.639809980535524	93.27727556228638
slop	61.82421101331712	93.26192331314087
slop	62.00861204609871	93.2465558052063
slop	62.19301307888032	93.23117399215698
slop	62.37741411166191	93.21577644348145
slop	62.56181514444352	93.200364112854
slop	62.74621617722513	93.1849365234375
slop	62.93061721000672	93.16949415206909
slop	63.11501824278833	93.15403699874878
slop	63.299419275569925	93.13856410980225
slop	63.48382030835153	93.12307691574097
slop	63.66822134113314	93.10757446289062
slop	63.85262237391472	93.09205675125122
slop	64.03702340669632	93.07652378082275
slop	64.22142443947791	93.06097602844238
slop	64.40582547225952	93.04541397094727
slop	64.59022650504113	93.02983617782593
slop	64.77462753782272	93.01424312591553
slop	64.95902857060433	92.99863529205322
slop	65.14342960338593	92.98301219940186
slop	65.32783063616753	92.96737480163574
slop	65.51223166894914	92.95172166824341
slop	65.69663270173073	92.93605375289917
slop	65.88103373451233	92.92037057876587
slop	66.06543476729392	92.90467262268066
slop	66.24983580007553	92.88895988464355
slop	66.43423683285714	92.87323141098022
slop	66.61863786563873	92.85748815536499
slop	66.80303889842034	92.84173011779785
slop	66.98743993120193	92.82595682144165
slop	67.17184096398354	92.81016826629639
slop	67.35624199676515	92.79436540603638
slop	67.54064302954674	92.77854681015015
slop	67.72504406232835	92.76271343231201
slop	67.90944509510993	92.74686479568481
slop	68.09384612789154	92.73100137710571
slop	68.27824716067315	92.71512365341187
slop	68.46264819345474	92.69922971725464
slop	68.64704922623635	92.68332099914551
slop	68.83145025901794	92.66739749908447
slop	69.01585129179955	92.65145874023438
slop	69.20025232458116	92.63550567626953
slop	69.38465335736275	92.61953639984131
slop	69.56905439014436	92.60355281829834
slop	69.75345542292595	92.58755397796631
slop	69.93785645570755	92.57153987884521
slop	70.12225748848915	92.55551099777222
slop	70.30665852127075	92.53946733474731
slop	70.49105955405236	92.52340841293335
slop	70.67546058683395	92.50733423233032
slop	70.85986161961556	92.49124526977539
slop	71.04426265239717	92.4751410484314
slop	71.22866368517876	92.45902252197266
slop	71.41306471796037	92.4428882598877
slop	71.59746575074196	92.42673873901367
slop	71.78186678352357	92.41057443618774
slop	71.96626781630516	92.39439535140991
slop	72.15066884908676	92.37820148468018
slop	72.33506988186836	92.36199188232422
slop	72.51947091464996	92.34576749801636
slop	72.70387194743157	92.32952785491943
slop	72.88827298021317	92.3132734298706
slop	73.07267401299477	92.29700374603271
slop	73.25707504577638	92.28071975708008
slop	73.44147607855797	92.26442050933838
slop	73.62587711133958	92.24810552597046
slop	73.81027814412118	92.23177576065063
slop	73.99467917690276	92.2154312133789
slop	74.17908020968437	92.19907188415527
slop	74.36348124246597	92.18269681930542
slop	74.54788227524757	92.16630697250366
slop	74.73228330802918	92.14990234375
slop	74.91668434081078	92.13348245620728
slop	75.10108537359238	92.11704778671265
slop	75.28548640637399	92.10059785842896
slop	75.46988743915558	92.0841326713562
slop	75.65428847193719	92.06765270233154
slop	75.83868950471879	92.05115747451782
slop	76.0230905375004	92.0346474647522
slop	76.20749157028199	92.01812267303467
slop	76.39189260306358	92.00158262252808
slop	76.57629363584519	91.98502731323242
slop	76.76069466862678	91.96845722198486
slop	76.94509570140839	91.95187187194824
slop	77.12949673419	91.93527221679688
slop	77.31389776697159	0.0
slop	77.4982987997532	0.0
slop	77.6826998325348	0.0
slop	77.8671008653164	0.0
slop	78.05150189809801	0.0
slop	78.23590293087959	0.0
slop	78.4203039636612	0.0
slop	78.60470499644279	0.0
slop	78.7891060292244	0.0
slop	78.97350706200601	0.0
slop	79.1579080947876	0.0
slop	79.34230912756921	0.0
slop	79.5267101603508	0.0
slop	79.71111119313241	0.0
slop	79.89551222591402	0.0
slop	80.07991325869561	0.0
slop	80.2643142914772	0.0
slop	80.4487153242588	0.0
slop	80.63311635704041	0.0
slop	80.81751738982202	0.0
slop	81.00191842260361	0.0
slop	81.18631945538522	0.0
slop	81.37072048816681	0.0
slop	81.55512152094842	0.0
slop	81.73952255373003	0.0
slop	81.92392358651162	0.0
slop	82.10832461929323	0.0
slop	82.29272565207481	0.0
slop	82.47712668485642	0.0
slop	82.66152771763802	0.0
slop	82.84592875041962	0.0
slop	83.03032978320122	0.0
slop	83.21473081598282	0.0
slop	83.39913184876443	0.0
slop	83.58353288154603	0.0
slop	83.76793391432763	0.0
slop	83.95233494710924	0.0
slop	84.13673597989083	0.0
slop	84.32113701267242	0.0
slop	84.50553804545403	0.0
slop	84.68993907823562	0.0
slop	84.87434011101723	0.0
