# Supplementary material for: Assessment of Habitat Suitability and Identification of Conservation Priority Areas for Endangered Marco Polo Sheep Throughout Khunjerab National Park (Pakistan) and Tashkurgan Natural Reserve (China)
Source: Animals (Basel). 2025 Jun 28;15(13):1907. doi: 10.3390/ani15131907 (PMC12248910; doi:10.3390/ani15131907)
Supplement: Supplementary file 1 [file animals-15-01907-s001.zip › plots/Marcopolo_Sheep_0_slop_only.dat]

variable	x	y
slop	-7.326176279783249	0.0
slop	-7.1417752470016485	0.0
slop	-6.957374214220048	0.0
slop	-6.772973181438446	0.0
slop	-6.588572148656845	0.0
slop	-6.404171115875244	0.0
slop	-6.2197700830936435	0.0
slop	-6.035369050312042	0.0
slop	-5.850968017530441	0.0
slop	-5.66656698474884	0.0
slop	-5.482165951967239	0.0
slop	-5.297764919185639	0.0
slop	-5.113363886404038	0.0
slop	-4.928962853622437	0.0
slop	-4.744561820840835	0.0
slop	-4.5601607880592345	0.0
slop	-4.375759755277634	0.0
slop	-4.191358722496033	0.0
slop	-4.006957689714432	0.0
slop	-3.8225566569328304	0.0
slop	-3.6381556241512296	0.0
slop	-3.453754591369629	0.0
slop	-3.269353558588028	0.0
slop	-3.084952525806427	0.0
slop	-2.9005514930248255	0.0
slop	-2.7161504602432247	0.0
slop	-2.531749427461624	0.0
slop	-2.347348394680023	0.0
slop	-2.1629473618984214	0.0
slop	-1.9785463291168215	0.0
slop	-1.7941452963352198	0.0
slop	-1.609744263553619	0.0
slop	-1.4253432307720182	0.0
slop	-1.2409421979904165	0.0
slop	-1.0565411652088166	0.0
slop	-0.8721401324272149	0.0
slop	-0.687739099645615	0.0
slop	-0.5033380668640133	0.0
slop	-0.3189370340824116	0.0
slop	-0.13453600130081167	0.0
slop	0.04986503148079002	0.0
slop	0.23426606426239083	0.0
slop	0.41866709704399163	99.577551394701
slop	0.6030681298255924	99.81860971450806
slop	0.7874691626071932	100.00509817712009
slop	0.9718701953887958	99.92122416943312
slop	1.1562712281703948	99.83727884292603
slop	1.3406722609519957	99.75326220691204
slop	1.5250732937335982	99.66917425394058
slop	1.709474326515199	99.58787328004837
slop	1.8938753592967998	99.55465033650398
slop	2.078276392078399	99.54414305090904
slop	2.2626774248600015	99.53356444835663
slop	2.4470784576416023	99.52291452884674
slop	2.631479490423203	99.51219329237938
slop	2.8158805232048056	99.50140073895454
slop	3.0002815559864064	99.49053686857224
slop	3.1846825887680055	99.47960168123245
slop	3.3690836215496063	99.46859514713287
slop	3.553484654331209	99.45751732587814
slop	3.7378856871128097	99.54880413413048
slop	3.9222867198944105	99.53758364915848
slop	4.106687752676011	99.52629190683365
slop	4.291088785457612	99.5149287879467
slop	4.475489818239213	99.5034943819046
slop	4.659890851020814	99.49198865890503
slop	4.844291883802416	99.48041158914566
slop	5.028692916584015	99.46876323223114
slop	5.213093949365616	99.45704352855682
slop	5.397494982147219	99.44525253772736
slop	5.5818960149288195	99.43339020013809
slop	5.76629704771042	99.42145657539368
slop	5.950698080492019	99.40945160388947
slop	6.135099113273622	99.3973753452301
slop	6.319500146055223	99.38522773981094
slop	6.5039011788368235	99.37300884723663
slop	6.688302211618426	99.36071860790253
slop	6.872703244400027	99.34835708141327
slop	7.057104277181626	99.33592420816422
slop	7.241505309963227	99.32342004776001
slop	7.425906342744829	99.31084454059601
slop	7.61030737552643	99.29819774627686
slop	7.794708408308031	99.33630639314651
slop	7.979109441089632	99.32351696491241
slop	8.163510473871233	99.31065618991852
slop	8.347911506652833	99.29772406816483
slop	8.532312539434434	99.28472071886063
slop	8.716713572216035	99.27164596319199
slop	8.901114604997636	99.25849997997284
slop	9.085515637779237	99.24528259038925
slop	9.269916670560841	99.23199397325516
slop	9.454317703342438	99.21863394975662
slop	9.638718736124039	99.20520263910294
slop	9.823119768905643	99.19169998168945
slop	10.00752080168724	99.17812609672546
slop	10.191921834468845	99.16448080539703
slop	10.376322867250446	99.15076422691345
slop	10.560723900032043	99.13697630167007
slop	10.745124932813647	99.12311714887619
slop	10.929525965595248	99.10918658971786
slop	11.113926998376849	99.09518480300903
slop	11.29832803115845	99.08111155033112
slop	11.482729063940047	99.06696712970734
slop	11.667130096721651	99.05275130271912
slop	11.851531129503252	99.03846424818039
slop	12.035932162284853	99.02410572767258
slop	12.220333195066454	99.0096760392189
slop	12.404734227848055	98.99517488479614
slop	12.589135260629655	98.98060262203217
slop	12.773536293411256	98.96595883369446
slop	12.95793732619286	98.95124387741089
slop	13.142338358974458	98.93645751476288
slop	13.326739391756062	98.92159986495972
slop	13.511140424537663	98.90667080879211
slop	13.69554145731926	98.89167058467865
slop	13.879942490100865	98.87659895420074
slop	14.064343522882462	98.86145603656769
slop	14.248744555664066	98.84624183177948
slop	14.433145588445667	98.83095622062683
slop	14.617546621227264	98.81559932231903
slop	14.801947654008869	98.80017113685608
slop	14.98634868679047	98.78467166423798
slop	15.17074971957207	98.76910090446472
slop	15.355150752353671	98.75345861911774
slop	15.539551785135272	98.73774528503418
slop	15.723952817916873	98.72196042537689
slop	15.908353850698473	98.70610439777374
slop	16.092754883480076	98.66253900527954
slop	16.277155916261677	98.64654016494751
slop	16.461556949043278	98.63047015666962
slop	16.64595798182488	98.61432874202728
slop	16.83035901460648	98.59811615943909
slop	17.01476004738808	98.58183205127716
slop	17.19916108016968	98.56547677516937
slop	17.38356211295128	98.54905009269714
slop	17.567963145732882	98.53255224227905
slop	17.752364178514483	98.51598286628723
slop	17.936765211296084	98.49934220314026
slop	18.121166244077685	98.48263037204742
slop	18.305567276859286	98.46584725379944
slop	18.489968309640886	98.44899249076843
slop	18.674369342422487	98.43206667900085
slop	18.858770375204088	98.41506958007812
slop	19.04317140798569	98.39800107479095
slop	19.22757244076729	98.38086140155792
slop	19.41197347354889	98.36365008354187
slop	19.59637450633049	98.34636771678925
slop	19.780775539112092	98.32901394367218
slop	19.965176571893693	98.31158888339996
slop	20.1495776046753	98.2940924167633
slop	20.333978637456894	98.2765246629715
slop	20.518379670238495	98.25888574123383
slop	20.702780703020103	98.24117541313171
slop	20.887181735801697	98.22339355945587
slop	21.071582768583305	98.20554065704346
slop	21.2559838013649	98.1876163482666
slop	21.4403848341465	98.1696207523346
slop	21.624785866928107	98.15155375003815
slop	21.8091868997097	98.13341546058655
slop	21.99358793249131	98.11520600318909
slop	22.17798896527291	98.09692513942719
slop	22.362389998054503	98.07857275009155
slop	22.54679103083611	98.06014931201935
slop	22.731192063617712	98.0416544675827
slop	22.915593096399313	98.0230883359909
slop	23.099994129180914	98.00445067882538
slop	23.284395161962514	97.98574209213257
slop	23.468796194744115	97.96696186065674
slop	23.653197227525716	97.94811058044434
slop	23.837598260307317	97.92918753623962
slop	24.021999293088918	97.91019368171692
slop	24.20640032587052	97.89112830162048
slop	24.39080135865212	97.8719916343689
slop	24.57520239143372	97.85278344154358
slop	24.75960342421532	97.83350419998169
slop	24.94400445699692	97.81415343284607
slop	25.128405489778523	97.79473161697388
slop	25.312806522560123	97.77523827552795
slop	25.497207555341724	97.75567364692688
slop	25.681608588123325	97.73603773117065
slop	25.866009620904933	97.71633052825928
slop	26.050410653686534	97.69655179977417
slop	26.234811686468127	97.67670202255249
slop	26.419212719249728	97.65678095817566
slop	26.60361375203133	97.6367883682251
slop	26.788014784812937	97.61672449111938
slop	26.972415817594538	97.59658932685852
slop	27.15681685037614	97.5763828754425
slop	27.341217883157732	97.55610513687134
slop	27.525618915939333	97.32504153251648
slop	27.71001994872094	97.30462121963501
slop	27.89442098150254	97.28412938117981
slop	28.078822014284142	97.26356649398804
slop	28.263223047065736	97.24293184280396
slop	28.447624079847337	97.22222638130188
slop	28.632025112628945	97.20144939422607
slop	28.816426145410546	97.18060111999512
slop	29.000827178192147	97.15968132019043
slop	29.185228210973747	97.13869047164917
slop	29.36962924375534	97.11762809753418
slop	29.55403027653695	97.09649467468262
slop	29.73843130931855	97.07528948783875
slop	29.92283234210015	97.0540132522583
slop	30.10723337488175	97.03266596794128
slop	30.291634407663345	97.01124715805054
slop	30.476035440444953	96.98975658416748
slop	30.660436473226554	96.96819519996643
slop	30.844837506008155	96.94656252861023
slop	31.029238538789755	96.9248583316803
slop	31.213639571571356	96.90308284759521
slop	31.398040604352957	96.88123607635498
slop	31.582441637134558	96.8593180179596
slop	31.76684266991616	96.83732867240906
slop	31.95124370269776	96.81526780128479
slop	32.13564473547936	96.79313611984253
slop	32.32004576826096	96.77093243598938
slop	32.50444680104256	96.74865770339966
slop	32.68884783382416	96.72631192207336
slop	32.87324886660576	96.70389437675476
slop	33.057649899387364	96.68140578269958
slop	33.24205093216897	96.65884590148926
slop	33.426451964950566	96.6362144947052
slop	33.61085299773217	96.61351227760315
slop	33.79525403051377	96.59073829650879
slop	33.979655063295375	96.5678927898407
slop	34.164056096076976	96.54497647285461
slop	34.34845712885858	96.5219886302948
slop	34.53285816164017	96.29759073257446
slop	34.71725919442177	96.27446055412292
slop	34.90166022720338	96.25125861167908
slop	35.08606125998498	96.22798585891724
slop	35.27046229276658	96.20464134216309
slop	35.454863325548175	96.1812252998352
slop	35.639264358329775	96.15773844718933
slop	35.82366539111138	96.13417983055115
slop	36.008066423892984	96.11055016517639
slop	36.192467456674585	96.08684945106506
slop	36.376868489456186	96.06307673454285
slop	36.56126952223778	96.03923344612122
slop	36.74567055501939	96.01531839370728
slop	36.93007158780099	95.99133157730103
slop	37.11447262058259	95.96727466583252
slop	37.29887365336419	95.94314527511597
slop	37.48327468614578	95.91894483566284
slop	37.66767571892739	95.8946738243103
slop	37.85207675170899	95.87033081054688
slop	38.03647778449059	95.84591674804688
slop	38.220878817272194	95.82143115997314
slop	38.405279850053795	95.79687404632568
slop	38.589680882835395	95.77224636077881
slop	38.774081915616996	95.74754667282104
slop	38.9584829483986	95.72277545928955
slop	39.1428839811802	95.69793367385864
slop	39.3272850139618	95.673020362854
slop	39.51168604674341	95.64803552627563
slop	39.696087079525	95.6229796409607
slop	39.8804881123066	95.59785175323486
slop	40.0648891450882	95.57265329360962
slop	40.2492901778698	95.54738330841064
slop	40.43369121065141	95.52204179763794
slop	40.618092243433004	95.49662923812866
slop	40.802493276214605	95.47114515304565
slop	40.986894308996206	95.44559049606323
slop	41.17129534177781	95.41996335983276
slop	41.355696374559415	95.39426565170288
slop	41.540097407341015	95.36849641799927
slop	41.72449844012261	95.34265565872192
slop	41.90889947290421	95.31674385070801
slop	42.09330050568581	95.29076099395752
slop	42.27770153846742	95.26470613479614
slop	42.46210257124902	95.23858070373535
slop	42.64650360403061	95.21238327026367
slop	42.830904636812214	95.18611478805542
slop	43.015305669593815	95.1597752571106
slop	43.19970670237542	95.13336372375488
slop	43.38410773515702	95.1068811416626
slop	43.568508767938624	95.0803279876709
slop	43.75290980072022	95.05370283126831
slop	43.93731083350182	95.02700662612915
slop	44.12171186628343	95.00023889541626
slop	44.30611289906503	94.97339963912964
slop	44.49051393184663	94.9464898109436
slop	44.67491496462822	94.91950798034668
slop	44.85931599740982	94.89245462417603
slop	45.04371703019143	94.86533069610596
slop	45.22811806297303	94.838134765625
slop	45.41251909575463	94.81086826324463
slop	45.59692012853623	94.78352975845337
slop	45.78132116131783	94.75612020492554
slop	45.965722194099435	94.72863960266113
slop	46.150123226881036	94.701087474823
slop	46.334524259662636	94.67346382141113
slop	46.51892529244424	94.6457691192627
slop	46.703326325225845	94.61800289154053
slop	46.88772735800744	94.59016561508179
slop	47.07212839078904	94.56225681304932
slop	47.25652942357064	94.53427648544312
slop	47.44093045635224	94.5062255859375
slop	47.62533148913385	94.478102684021
slop	47.80973252191544	94.44990825653076
slop	47.994133554697044	94.42164325714111
slop	48.178534587478644	94.39330625534058
slop	48.362935620260245	94.36489868164062
slop	48.54733665304185	94.33641910552979
slop	48.731737685823454	94.30786848068237
slop	48.91613871860505	94.27924680709839
slop	49.10053975138665	94.25055360794067
slop	49.28494078416825	94.22178840637207
slop	49.46934181694986	94.19295310974121
slop	49.65374284973146	94.16404581069946
slop	49.83814388251305	94.13506746292114
slop	50.02254491529465	94.10601758956909
slop	50.20694594807625	94.07689619064331
slop	50.39134698085786	94.04770374298096
slop	50.57574801363946	94.01843976974487
slop	50.76014904642106	93.98910474777222
slop	50.944550079202656	93.95969867706299
slop	51.12895111198426	93.93022060394287
slop	51.313352144765865	93.90067195892334
slop	51.497753177547466	93.87105131149292
slop	51.68215421032907	93.84135961532593
slop	51.86655524311066	93.81159687042236
slop	52.05095627589226	93.78176212310791
slop	52.23535730867387	93.75185632705688
slop	52.41975834145547	93.72187995910645
slop	52.60415937423707	93.69183111190796
slop	52.78856040701867	93.66171216964722
slop	52.972961439800265	93.63152074813843
slop	53.15736247258187	93.60125827789307
slop	53.341763505363474	93.57092523574829
slop	53.526164538145075	93.54052019119263
slop	53.710565570926676	93.51004362106323
slop	53.894966603708276	93.47949647903442
slop	54.07936763648988	93.44887733459473
slop	54.26376866927148	93.41818761825562
slop	54.44816970205308	93.38742589950562
slop	54.63257073483468	93.35659313201904
slop	54.81697176761628	93.3256893157959
slop	55.00137280039788	93.29471349716187
slop	55.18577383317948	93.26366758346558
slop	55.37017486596108	93.23254919052124
slop	55.554575898742684	93.20135927200317
slop	55.738976931524284	93.17009925842285
slop	55.92337796430589	93.13876676559448
slop	56.107778997087486	93.10736322402954
slop	56.29218002986909	93.07588911056519
slop	56.47658106265069	93.04434299468994
slop	56.66098209543229	93.01272630691528
slop	56.84538312821389	92.98103713989258
slop	57.0297841609955	92.9492769241333
slop	57.21418519377709	92.91744613647461
slop	57.3985862265587	92.88554334640503
slop	57.58298725934029	92.85356950759888
slop	57.7673882921219	92.82152462005615
slop	57.951789324903494	92.78940773010254
slop	58.1361903576851	92.75722074508667
slop	58.320591390466696	92.72496128082275
slop	58.504992423248304	92.69263029098511
slop	58.6893934560299	92.6602292060852
slop	58.873794488811505	92.62775564193726
slop	59.05819552159311	92.59521102905273
slop	59.24259655437471	92.5625958442688
slop	59.426997587156315	92.52990865707397
slop	59.611398619937894	92.49715089797974
slop	59.7957996527195	92.46432065963745
slop	59.98020068550111	92.4314193725586
slop	60.164601718282704	92.39844751358032
slop	60.34900275106431	92.36540365219116
slop	60.533403783845905	92.33228874206543
slop	60.71780481662751	92.29910278320312
slop	60.90220584940912	92.26584482192993
slop	61.086606882190715	92.23251628875732
slop	61.27100791497232	92.19911623001099
slop	61.45540894775392	92.16564416885376
slop	61.639809980535524	92.13210201263428
slop	61.82421101331712	92.09848737716675
slop	62.00861204609871	92.06480169296265
slop	62.19301307888032	92.03104543685913
slop	62.37741411166191	91.99721717834473
slop	62.56181514444352	91.96331787109375
slop	62.74621617722513	91.92934703826904
slop	62.93061721000672	91.8953046798706
slop	63.11501824278833	91.86119174957275
slop	63.299419275569925	91.82700634002686
slop	63.48382030835153	91.79275035858154
slop	63.66822134113314	91.75842380523682
slop	63.85262237391472	91.72402477264404
slop	64.03702340669632	91.68955421447754
slop	64.22142443947791	91.65501308441162
slop	64.40582547225952	91.62040138244629
slop	64.59022650504113	91.58571720123291
slop	64.77462753782272	91.5509614944458
slop	64.95902857060433	91.51613521575928
slop	65.14342960338593	91.4812364578247
slop	65.32783063616753	91.44626903533936
slop	65.51223166894914	91.41122817993164
slop	65.69663270173073	91.3761157989502
slop	65.88103373451233	91.34093284606934
slop	66.06543476729392	91.30567741394043
slop	66.24983580007553	91.27035331726074
slop	66.43423683285714	91.23495578765869
slop	66.61863786563873	91.19948673248291
slop	66.80303889842034	91.16394710540771
slop	66.98743993120193	91.12833595275879
slop	67.17184096398354	91.09265327453613
slop	67.35624199676515	91.05690097808838
slop	67.54064302954674	91.02107524871826
slop	67.72504406232835	90.98517894744873
slop	67.90944509510993	90.94921112060547
slop	68.09384612789154	90.91317176818848
slop	68.27824716067315	90.87706279754639
slop	68.46264819345474	90.84088039398193
slop	68.64704922623635	90.80462741851807
slop	68.83145025901794	90.76830291748047
slop	69.01585129179955	90.73190689086914
slop	69.20025232458116	90.69544124603271
slop	69.38465335736275	90.65890312194824
slop	69.56905439014436	90.62229347229004
slop	69.75345542292595	90.5856122970581
slop	69.93785645570755	90.54885959625244
slop	70.12225748848915	90.51203632354736
slop	70.30665852127075	90.47514247894287
slop	70.49105955405236	90.43817615509033
slop	70.67546058683395	90.40113830566406
slop	70.85986161961556	90.36402893066406
slop	71.04426265239717	90.32684898376465
slop	71.22866368517876	90.28959941864014
slop	71.41306471796037	90.25227642059326
slop	71.59746575074196	90.21488189697266
slop	71.78186678352357	90.17741584777832
slop	71.96626781630516	90.13987922668457
slop	72.15066884908676	90.10227298736572
slop	72.33506988186836	90.06459331512451
slop	72.51947091464996	90.02684211730957
slop	72.70387194743157	89.98902034759521
slop	72.88827298021317	89.95112609863281
slop	73.07267401299477	89.913161277771
slop	73.25707504577638	89.87512683868408
slop	73.44147607855797	89.83701992034912
slop	73.62587711133958	89.79884052276611
slop	73.81027814412118	89.76059055328369
slop	73.99467917690276	89.72226905822754
slop	74.17908020968437	89.68387794494629
slop	74.36348124246597	89.64541435241699
slop	74.54788227524757	89.60687923431396
slop	74.73228330802918	89.56827163696289
slop	74.91668434081078	89.52959442138672
slop	75.10108537359238	89.49084663391113
slop	75.28548640637399	89.45202541351318
slop	75.46988743915558	89.41313362121582
slop	75.65428847193719	89.37417030334473
slop	75.83868950471879	89.3351354598999
slop	76.0230905375004	89.29603004455566
slop	76.20749157028199	89.25685405731201
slop	76.39189260306358	89.21760559082031
slop	76.57629363584519	89.17828559875488
slop	76.76069466862678	89.13889503479004
slop	76.94509570140839	89.09943199157715
slop	77.12949673419	89.05990028381348
slop	77.31389776697159	0.0
slop	77.4982987997532	0.0
slop	77.6826998325348	0.0
slop	77.8671008653164	0.0
slop	78.05150189809801	0.0
slop	78.23590293087959	0.0
slop	78.4203039636612	0.0
slop	78.60470499644279	0.0
slop	78.7891060292244	0.0
slop	78.97350706200601	0.0
slop	79.1579080947876	0.0
slop	79.34230912756921	0.0
slop	79.5267101603508	0.0
slop	79.71111119313241	0.0
slop	79.89551222591402	0.0
slop	80.07991325869561	0.0
slop	80.2643142914772	0.0
slop	80.4487153242588	0.0
slop	80.63311635704041	0.0
slop	80.81751738982202	0.0
slop	81.00191842260361	0.0
slop	81.18631945538522	0.0
slop	81.37072048816681	0.0
slop	81.55512152094842	0.0
slop	81.73952255373003	0.0
slop	81.92392358651162	0.0
slop	82.10832461929323	0.0
slop	82.29272565207481	0.0
slop	82.47712668485642	0.0
slop	82.66152771763802	0.0
slop	82.84592875041962	0.0
slop	83.03032978320122	0.0
slop	83.21473081598282	0.0
slop	83.39913184876443	0.0
slop	83.58353288154603	0.0
slop	83.76793391432763	0.0
slop	83.95233494710924	0.0
slop	84.13673597989083	0.0
slop	84.32113701267242	0.0
slop	84.50553804545403	0.0
slop	84.68993907823562	0.0
slop	84.87434011101723	0.0
