# Supplementary material for: Assessment of Habitat Suitability and Identification of Conservation Priority Areas for Endangered Marco Polo Sheep Throughout Khunjerab National Park (Pakistan) and Tashkurgan Natural Reserve (China)
Source: Animals (Basel). 2025 Jun 28;15(13):1907. doi: 10.3390/ani15131907 (PMC12248910; doi:10.3390/ani15131907)
Supplement: Supplementary file 1 [file animals-15-01907-s001.zip › plots/Marcopolo_Sheep_0_tamxaug.dat]

variable	x	y
tamxaug	6.134400033950806	0.0
tamxaug	6.167654432678223	0.0
tamxaug	6.20090883140564	0.0
tamxaug	6.234163230133057	0.0
tamxaug	6.267417628860474	0.0
tamxaug	6.300672027587891	0.0
tamxaug	6.333926426315308	0.0
tamxaug	6.367180825042725	0.0
tamxaug	6.400435223770142	0.0
tamxaug	6.433689622497559	0.0
tamxaug	6.466944021224976	0.0
tamxaug	6.500198419952393	0.0
tamxaug	6.53345281867981	0.0
tamxaug	6.566707217407227	0.0
tamxaug	6.599961616134644	0.0
tamxaug	6.633216014862061	0.0
tamxaug	6.666470413589478	0.0
tamxaug	6.699724812316895	0.0
tamxaug	6.732979211044312	0.0
tamxaug	6.766233609771729	0.0
tamxaug	6.7994880084991465	0.0
tamxaug	6.832742407226563	0.0
tamxaug	6.86599680595398	0.0
tamxaug	6.899251204681397	0.0
tamxaug	6.9325056034088135	0.0
tamxaug	6.965760002136231	0.0
tamxaug	6.999014400863648	0.0
tamxaug	7.032268799591065	0.0
tamxaug	7.065523198318482	0.0
tamxaug	7.098777597045899	0.0
tamxaug	7.132031995773316	0.0
tamxaug	7.165286394500733	0.0
tamxaug	7.19854079322815	0.0
tamxaug	7.231795191955567	0.0
tamxaug	7.265049590682984	0.0
tamxaug	7.298303989410401	0.0
tamxaug	7.331558388137818	0.0
tamxaug	7.364812786865235	0.0
tamxaug	7.398067185592652	0.0
tamxaug	7.431321584320068	0.0
tamxaug	7.464575983047486	0.0
tamxaug	7.497830381774903	0.0
tamxaug	7.5310847805023196	93.98670244216919
tamxaug	7.564339179229737	94.00183963775635
tamxaug	7.597593577957154	94.01697731018066
tamxaug	7.630847976684571	94.03211450576782
tamxaug	7.6641023754119875	94.04725217819214
tamxaug	7.697356774139405	94.0623893737793
tamxaug	7.730611172866822	94.07752704620361
tamxaug	7.7638655715942395	94.09266471862793
tamxaug	7.797119970321656	94.10780191421509
tamxaug	7.830374369049073	94.1229395866394
tamxaug	7.86362876777649	94.13807725906372
tamxaug	7.8968831665039065	94.15321445465088
tamxaug	7.930137565231324	94.1683521270752
tamxaug	7.963391963958741	94.18348932266235
tamxaug	7.996646362686158	94.19862699508667
tamxaug	8.029900761413575	94.21376419067383
tamxaug	8.063155160140992	94.22890186309814
tamxaug	8.096409558868409	94.24403953552246
tamxaug	8.129663957595826	94.25917720794678
tamxaug	8.162918356323242	94.27431440353394
tamxaug	8.19617275505066	94.28945207595825
tamxaug	8.229427153778076	94.30458974838257
tamxaug	8.262681552505494	94.31972694396973
tamxaug	8.295935951232911	94.33486413955688
tamxaug	8.329190349960328	94.3500018119812
tamxaug	8.362444748687745	94.36513948440552
tamxaug	8.395699147415161	94.38027715682983
tamxaug	8.428953546142578	94.39541435241699
tamxaug	8.462207944869995	94.41055202484131
tamxaug	8.495462343597413	94.42568922042847
tamxaug	8.52871674232483	94.44082689285278
tamxaug	8.561971141052247	94.45596408843994
tamxaug	8.595225539779664	94.47110176086426
tamxaug	8.62847993850708	94.48623943328857
tamxaug	8.661734337234499	94.50137710571289
tamxaug	8.694988735961914	94.51651430130005
tamxaug	8.728243134689333	94.5316514968872
tamxaug	8.76149753341675	94.54678916931152
tamxaug	8.794751932144166	94.56192684173584
tamxaug	8.828006330871583	94.57706451416016
tamxaug	8.861260729599	94.59220170974731
tamxaug	8.894515128326416	94.60733938217163
tamxaug	8.927769527053833	94.62247657775879
tamxaug	8.961023925781252	94.6376142501831
tamxaug	8.994278324508668	94.65275144577026
tamxaug	9.027532723236085	94.66788911819458
tamxaug	9.060787121963502	94.6830267906189
tamxaug	9.094041520690919	94.69816446304321
tamxaug	9.127295919418335	94.71330165863037
tamxaug	9.160550318145752	94.72843885421753
tamxaug	9.19380471687317	94.74357652664185
tamxaug	9.227059115600587	94.75871419906616
tamxaug	9.260313514328004	94.77385187149048
tamxaug	9.293567913055421	94.78898906707764
tamxaug	9.326822311782838	94.80412673950195
tamxaug	9.360076710510254	94.81926393508911
tamxaug	9.393331109237671	94.83440160751343
tamxaug	9.426585507965088	94.84953880310059
tamxaug	9.459839906692505	94.8646764755249
tamxaug	9.493094305419923	94.87981414794922
tamxaug	9.52634870414734	94.89495182037354
tamxaug	9.559603102874757	94.9100890159607
tamxaug	9.592857501602174	94.92522621154785
tamxaug	9.62611190032959	94.94036388397217
tamxaug	9.659366299057009	94.95550155639648
tamxaug	9.692620697784424	94.97063875198364
tamxaug	9.725875096511842	94.98577642440796
tamxaug	9.759129495239259	95.00091409683228
tamxaug	9.792383893966676	95.01605176925659
tamxaug	9.825638292694093	95.03118848800659
tamxaug	9.85889269142151	95.04632616043091
tamxaug	9.892147090148928	95.06146383285522
tamxaug	9.925401488876343	95.07660150527954
tamxaug	9.958655887603761	95.09173917770386
tamxaug	9.991910286331178	95.10687637329102
tamxaug	10.025164685058595	95.12201404571533
tamxaug	10.058419083786012	95.13715124130249
tamxaug	10.091673482513428	95.1522889137268
tamxaug	10.124927881240847	95.16742610931396
tamxaug	10.158182279968262	95.18256378173828
tamxaug	10.19143667869568	95.1977014541626
tamxaug	10.224691077423095	95.21283912658691
tamxaug	10.257945476150514	95.22797632217407
tamxaug	10.29119987487793	95.24311351776123
tamxaug	10.324454273605348	95.25825119018555
tamxaug	10.357708672332766	95.27338886260986
tamxaug	10.390963071060181	95.28852605819702
tamxaug	10.4242174697876	95.30366373062134
tamxaug	10.457471868515016	95.31880140304565
tamxaug	10.490726267242433	95.33393859863281
tamxaug	10.52398066596985	95.34907627105713
tamxaug	10.557235064697267	95.36421346664429
tamxaug	10.590489463424683	95.3793511390686
tamxaug	10.6237438621521	95.39448881149292
tamxaug	10.656998260879519	95.40962648391724
tamxaug	10.690252659606935	95.4247636795044
tamxaug	10.723507058334352	95.43990087509155
tamxaug	10.756761457061767	95.45503854751587
tamxaug	10.790015855789186	95.47017621994019
tamxaug	10.823270254516602	95.48531341552734
tamxaug	10.85652465324402	95.50045108795166
tamxaug	10.889779051971438	95.51558876037598
tamxaug	10.923033450698853	95.5307264328003
tamxaug	10.956287849426271	95.5458631515503
tamxaug	10.989542248153686	95.56100082397461
tamxaug	11.022796646881105	95.57613849639893
tamxaug	11.056051045608521	95.59127616882324
tamxaug	11.089305444335938	95.60641384124756
tamxaug	11.122559843063357	95.62155103683472
tamxaug	11.155814241790772	95.63668870925903
tamxaug	11.18906864051819	95.65182590484619
tamxaug	11.222323039245605	95.66696357727051
tamxaug	11.255577437973024	95.68210077285767
tamxaug	11.28883183670044	95.69723844528198
tamxaug	11.322086235427857	95.7123761177063
tamxaug	11.355340634155276	95.72751379013062
tamxaug	11.38859503288269	95.74265098571777
tamxaug	11.42184943161011	95.75778818130493
tamxaug	11.455103830337526	95.77292585372925
tamxaug	11.488358229064943	95.78806352615356
tamxaug	11.52161262779236	95.80320072174072
tamxaug	11.554867026519776	95.81833839416504
tamxaug	11.588121425247195	95.83347606658936
tamxaug	11.62137582397461	95.84861326217651
tamxaug	11.654630222702028	95.86375093460083
tamxaug	11.687884621429445	95.87888813018799
tamxaug	11.721139020156862	95.8940258026123
tamxaug	11.754393418884279	96.20397686958313
tamxaug	11.787647817611695	96.21911430358887
tamxaug	11.820902216339112	96.23425149917603
tamxaug	11.854156615066529	96.24938917160034
tamxaug	11.887411013793947	96.26452660560608
tamxaug	11.920665412521364	96.2796642780304
tamxaug	11.953919811248781	96.29480147361755
tamxaug	11.987174209976198	96.30993914604187
tamxaug	12.020428608703615	96.32507658004761
tamxaug	12.053683007431031	96.34021425247192
tamxaug	12.086937406158448	96.35535144805908
tamxaug	12.120191804885867	96.37048888206482
tamxaug	12.153446203613283	96.38562655448914
tamxaug	12.1867006023407	96.40076422691345
tamxaug	12.219955001068115	96.41590166091919
tamxaug	12.253209399795534	96.43103885650635
tamxaug	12.28646379852295	96.44617652893066
tamxaug	12.319718197250367	96.46131420135498
tamxaug	12.352972595977786	96.47645163536072
tamxaug	12.3862269947052	96.49158883094788
tamxaug	12.41948139343262	96.50672650337219
tamxaug	12.452735792160034	96.52186393737793
tamxaug	12.485990190887453	96.53700160980225
tamxaug	12.51924458961487	96.5521388053894
tamxaug	12.552498988342286	96.56727647781372
tamxaug	12.585753387069705	96.58241391181946
tamxaug	12.61900778579712	96.59755158424377
tamxaug	12.652262184524538	96.61268877983093
tamxaug	12.685516583251955	96.62782621383667
tamxaug	12.718770981979372	96.64296388626099
tamxaug	12.752025380706788	96.6581015586853
tamxaug	12.785279779434205	96.67323899269104
tamxaug	12.818534178161624	96.6883761882782
tamxaug	12.851788576889039	96.70351386070251
tamxaug	12.885042975616457	96.71865129470825
tamxaug	12.918297374343874	96.73378896713257
tamxaug	12.95155177307129	97.21426296234131
tamxaug	12.984806171798708	97.22940063476562
tamxaug	13.018060570526124	97.24453830718994
tamxaug	13.051314969253541	97.25967574119568
tamxaug	13.084569367980958	97.27481293678284
tamxaug	13.117823766708376	97.28995060920715
tamxaug	13.151078165435793	97.30508828163147
tamxaug	13.18433256416321	97.3202257156372
tamxaug	13.217586962890627	97.33536291122437
tamxaug	13.250841361618043	97.35050058364868
tamxaug	13.28409576034546	97.36563801765442
tamxaug	13.317350159072877	97.38077569007874
tamxaug	13.350604557800295	97.39591336250305
tamxaug	13.383858956527712	97.41105055809021
tamxaug	13.417113355255129	97.42618799209595
tamxaug	13.450367753982544	97.44132566452026
tamxaug	13.483622152709962	97.45646333694458
tamxaug	13.51687655143738	97.47160029411316
tamxaug	13.550130950164796	97.48673796653748
tamxaug	13.583385348892214	97.50187563896179
tamxaug	13.61663974761963	97.51701307296753
tamxaug	13.649894146347048	97.53215026855469
tamxaug	13.683148545074465	97.547287940979
tamxaug	13.716402943801882	97.56242537498474
tamxaug	13.749657342529298	97.57756304740906
tamxaug	13.782911741256715	97.59270024299622
tamxaug	13.816166139984134	97.60783791542053
tamxaug	13.849420538711549	97.62297534942627
tamxaug	13.882674937438967	97.63811302185059
tamxaug	13.915929336166384	97.6532506942749
tamxaug	13.9491837348938	97.66838765144348
tamxaug	13.982438133621217	97.6835253238678
tamxaug	14.015692532348634	97.69866299629211
tamxaug	14.048946931076053	97.71380043029785
tamxaug	14.082201329803468	97.72893762588501
tamxaug	14.115455728530886	97.74407529830933
tamxaug	14.148710127258303	97.75921297073364
tamxaug	14.18196452598572	97.77435040473938
tamxaug	14.215218924713136	97.78948760032654
tamxaug	14.248473323440553	97.80462527275085
tamxaug	14.281727722167972	97.81976270675659
tamxaug	14.314982120895387	97.83490037918091
tamxaug	14.348236519622803	97.85003757476807
tamxaug	14.38149091835022	97.86517524719238
tamxaug	14.414745317077639	97.88031268119812
tamxaug	14.447999715805055	97.89545035362244
tamxaug	14.481254114532472	97.91058802604675
tamxaug	14.514508513259889	97.92572498321533
tamxaug	14.547762911987306	97.94086265563965
tamxaug	14.581017310714724	97.95600032806396
tamxaug	14.614271709442141	97.9711377620697
tamxaug	14.647526108169558	97.98627495765686
tamxaug	14.680780506896975	98.00141263008118
tamxaug	14.714034905624391	98.0165501832962
tamxaug	14.74728930435181	98.03168785572052
tamxaug	14.780543703079227	98.04682493209839
tamxaug	14.813798101806642	98.0619626045227
tamxaug	14.847052500534058	98.07710015773773
tamxaug	14.880306899261475	98.09223771095276
tamxaug	14.913561297988894	98.10737490653992
tamxaug	14.94681569671631	98.12251245975494
tamxaug	14.980070095443727	98.13765013217926
tamxaug	15.013324494171144	98.15278768539429
tamxaug	15.04657889289856	98.16792523860931
tamxaug	15.07983329162598	98.18306243419647
tamxaug	15.113087690353396	98.1981999874115
tamxaug	15.146342089080813	98.21333765983582
tamxaug	15.17959648780823	98.22847521305084
tamxaug	15.212850886535646	98.243612408638
tamxaug	15.246105285263065	98.25874996185303
tamxaug	15.279359683990481	98.27388751506805
tamxaug	15.312614082717896	98.28902506828308
tamxaug	15.345868481445313	98.30416226387024
tamxaug	15.37912288017273	98.31929993629456
tamxaug	15.412377278900149	98.33443748950958
tamxaug	15.445631677627565	98.34957504272461
tamxaug	15.478886076354982	98.36471223831177
tamxaug	15.512140475082399	98.3798497915268
tamxaug	15.545394873809816	98.39498734474182
tamxaug	15.578649272537234	98.41012501716614
tamxaug	15.61190367126465	98.42526257038116
tamxaug	15.645158069992068	98.44039976596832
tamxaug	15.678412468719484	98.45553731918335
tamxaug	15.711666867446901	98.47067487239838
tamxaug	15.74492126617432	98.48581254482269
tamxaug	15.778175664901736	98.50094962120056
tamxaug	15.811430063629151	98.51608729362488
tamxaug	15.844684462356568	98.5312248468399
tamxaug	15.877938861083987	98.54636240005493
tamxaug	15.911193259811403	98.56149959564209
tamxaug	15.94444765853882	98.57663714885712
tamxaug	15.977702057266237	98.59177482128143
tamxaug	16.010956455993654	98.6069118976593
tamxaug	16.044210854721072	98.62204957008362
tamxaug	16.077465253448487	98.63718712329865
tamxaug	16.110719652175906	98.65232467651367
tamxaug	16.143974050903324	98.66746234893799
tamxaug	16.17722844963074	98.68259990215302
tamxaug	16.210482848358158	98.69773745536804
tamxaug	16.243737247085576	98.73041796684265
tamxaug	16.27699164581299	98.74555468559265
tamxaug	16.310246044540406	98.76069235801697
tamxaug	16.34350044326782	98.775829911232
tamxaug	16.376754841995243	98.79096746444702
tamxaug	16.41000924072266	98.80610513687134
tamxaug	16.443263639450073	98.82124269008636
tamxaug	16.476518038177492	98.83638024330139
tamxaug	16.50977243690491	98.85151791572571
tamxaug	16.543026835632325	98.86665463447571
tamxaug	16.576281234359744	98.88179218769073
tamxaug	16.609535633087162	98.89692974090576
tamxaug	16.642790031814577	98.91206741333008
tamxaug	16.676044430541992	98.9272049665451
tamxaug	16.709298829269414	98.94234251976013
tamxaug	16.74255322799683	98.95748007297516
tamxaug	16.775807626724244	98.97261774539948
tamxaug	16.80906202545166	98.9877552986145
tamxaug	16.842316424179078	99.0028920173645
tamxaug	16.875570822906496	99.01802963018417
tamxaug	16.90882522163391	99.03316724300385
tamxaug	16.94207962036133	99.04830479621887
tamxaug	16.97533401908875	99.06344240903854
tamxaug	17.008588417816163	99.07858002185822
tamxaug	17.041842816543582	99.09371757507324
tamxaug	17.075097215271	99.10885518789291
tamxaug	17.108351613998416	99.12399190664291
tamxaug	17.14160601272583	99.13912951946259
tamxaug	17.17486041145325	99.15426707267761
tamxaug	17.208114810180668	99.16940468549728
tamxaug	17.241369208908083	99.18454229831696
tamxaug	17.2746236076355	99.19967985153198
tamxaug	17.307878006362916	99.21481746435165
tamxaug	17.341132405090335	99.22995507717133
tamxaug	17.37438680381775	99.24509263038635
tamxaug	17.407641202545168	99.26022934913635
tamxaug	17.440895601272587	99.27536696195602
tamxaug	17.47415	99.2905045747757
tamxaug	17.507404398727417	99.30564212799072
tamxaug	17.54065879745484	99.3207797408104
tamxaug	17.573913196182254	99.33591729402542
tamxaug	17.60716759490967	99.35105490684509
tamxaug	17.640421993637087	99.36619251966476
tamxaug	17.673676392364506	99.38132923841476
tamxaug	17.70693079109192	99.39646685123444
tamxaug	17.74018518981934	99.41160440444946
tamxaug	17.773439588546758	99.42674201726913
tamxaug	17.806693987274173	99.44187957048416
tamxaug	17.839948386001588	99.45701718330383
tamxaug	17.873202784729006	99.4721547961235
tamxaug	17.906457183456425	99.48729234933853
tamxaug	17.93971158218384	99.5024299621582
tamxaug	17.972965980911255	99.5175666809082
tamxaug	18.006220379638677	99.53270429372787
tamxaug	18.039474778366092	99.54784187674522
tamxaug	18.072729177093507	99.56297945976257
tamxaug	18.105983575820925	99.57811704277992
tamxaug	18.139237974548344	99.5932546555996
tamxaug	18.17249237327576	99.60839223861694
tamxaug	18.205746772003177	99.62352982163429
tamxaug	18.239001170730596	99.63866657018661
tamxaug	18.27225556945801	99.65380415320396
tamxaug	18.305509968185426	99.66894173622131
tamxaug	18.338764366912844	99.68407931923866
tamxaug	18.372018765640263	99.69921693205833
tamxaug	18.405273164367678	99.71435451507568
tamxaug	18.438527563095093	99.72949209809303
tamxaug	18.47178196182251	99.7446297109127
tamxaug	18.50503636054993	99.75976729393005
tamxaug	18.538290759277345	99.77490401268005
tamxaug	18.571545158004763	99.79004161059856
tamxaug	18.604799556732182	99.80517919361591
tamxaug	18.638053955459597	99.82031679153442
tamxaug	18.671308354187016	99.83545437455177
tamxaug	18.704562752914434	99.85059197247028
tamxaug	18.73781715164185	99.8657295703888
tamxaug	18.771071550369264	99.88086716085672
tamxaug	18.80432594909668	99.89600387960672
tamxaug	18.8375803478241	99.91114147007465
tamxaug	18.870834746551516	99.92627906799316
tamxaug	18.90408914527893	99.9414166584611
tamxaug	18.93734354400635	99.95655424892902
tamxaug	18.970597942733768	99.9716918412596
tamxaug	19.003852341461183	99.98682943172753
tamxaug	19.0371067401886	100.0019670240581
tamxaug	19.07036113891602	100.01710461638868
tamxaug	19.103615537643435	100.03224134072661
tamxaug	19.13686993637085	100.04737893119454
tamxaug	19.170124335098272	100.06251652538776
tamxaug	19.203378733825687	100.0776541158557
tamxaug	19.236633132553102	100.09279170632362
tamxaug	19.269887531280517	100.10792929679155
tamxaug	19.303141930007936	100.12306688725948
tamxaug	19.336396328735354	100.138204485178
tamxaug	19.36965072746277	100.153341203928
tamxaug	19.402905126190188	100.1684788018465
tamxaug	19.436159524917606	100.18361638486385
tamxaug	19.46941392364502	100.19875398278236
tamxaug	19.50266832237244	100.21389158070087
tamxaug	19.53592272109986	100.22902916371822
tamxaug	19.569177119827273	100.24416676163673
tamxaug	19.60243151855469	100.25930434465408
tamxaug	19.635685917282107	100.27444106340408
tamxaug	19.668940316009525	100.28957867622375
tamxaug	19.70219471473694	100.3047162592411
tamxaug	19.73544911346436	100.31985384225845
tamxaug	19.768703512191774	100.33499145507812
tamxaug	19.801957910919192	100.35012903809547
tamxaug	19.835212309646607	100.36526662111282
tamxaug	19.868466708374026	100.38040420413017
tamxaug	19.901721107101444	100.39554181694984
tamxaug	19.93497550582886	100.41067853569984
tamxaug	19.968229904556274	100.4258161187172
tamxaug	20.001484303283696	100.44095370173454
tamxaug	20.03473870201111	100.45609131455421
tamxaug	20.067993100738526	100.47122889757156
tamxaug	20.101247499465945	100.48636648058891
tamxaug	20.134501898193363	100.50150406360626
tamxaug	20.16775629692078	100.51664167642593
tamxaug	20.201010695648197	100.53177839517593
tamxaug	20.234265094375615	100.5469160079956
tamxaug	20.26751949310303	100.56205356121063
tamxaug	20.300773891830445	100.5771911740303
tamxaug	20.334028290557864	100.59232878684998
tamxaug	20.367282689285283	100.607466340065
tamxaug	20.400537088012697	100.62260395288467
tamxaug	20.433791486740112	100.63774156570435
tamxaug	20.467045885467535	100.65287911891937
tamxaug	20.50030028419495	100.66801583766937
tamxaug	20.533554682922365	100.68315345048904
tamxaug	20.566809081649783	100.69829106330872
tamxaug	20.6000634803772	100.71342861652374
tamxaug	20.633317879104617	100.72856622934341
tamxaug	20.666572277832035	100.74370384216309
tamxaug	20.699826676559454	100.75884139537811
tamxaug	20.73308107528687	100.77397900819778
tamxaug	20.766335474014284	100.78911572694778
tamxaug	20.799589872741702	100.80425333976746
tamxaug	20.83284427146912	100.81939089298248
tamxaug	20.866098670196536	100.83452850580215
tamxaug	20.89935306892395	100.84966611862183
tamxaug	20.93260746765137	100.86480367183685
tamxaug	20.965861866378788	100.87994128465652
tamxaug	20.999116265106203	100.89507883787155
tamxaug	21.03237066383362	100.91021645069122
tamxaug	21.06562506256104	100.92535316944122
tamxaug	21.098879461288455	100.9404907822609
tamxaug	21.132133860015873	100.95562833547592
tamxaug	21.16538825874329	100.9707659482956
tamxaug	21.198642657470707	100.98590356111526
tamxaug	21.23189705619812	101.00104117393494
tamxaug	21.265151454925537	101.01617872714996
tamxaug	21.29840585365296	101.03131628036499
tamxaug	21.331660252380374	101.04645299911499
tamxaug	21.36491465110779	101.0615906715393
tamxaug	21.398169049835207	0.0
tamxaug	21.431423448562626	0.0
tamxaug	21.46467784729004	0.0
tamxaug	21.49793224601746	0.0
tamxaug	21.531186644744878	0.0
tamxaug	21.564441043472293	0.0
tamxaug	21.597695442199708	0.0
tamxaug	21.63094984092713	0.0
tamxaug	21.664204239654545	0.0
tamxaug	21.69745863838196	0.0
tamxaug	21.73071303710938	0.0
tamxaug	21.763967435836793	0.0
tamxaug	21.797221834564212	0.0
tamxaug	21.830476233291627	0.0
tamxaug	21.863730632019045	0.0
tamxaug	21.896985030746464	0.0
tamxaug	21.93023942947388	0.0
tamxaug	21.963493828201297	0.0
tamxaug	21.996748226928716	0.0
tamxaug	22.03000262565613	0.0
tamxaug	22.063257024383546	0.0
tamxaug	22.096511423110968	0.0
tamxaug	22.129765821838383	0.0
tamxaug	22.163020220565798	0.0
tamxaug	22.196274619293213	0.0
tamxaug	22.229529018020635	0.0
tamxaug	22.26278341674805	0.0
tamxaug	22.296037815475465	0.0
tamxaug	22.329292214202887	0.0
tamxaug	22.362546612930302	0.0
tamxaug	22.395801011657717	0.0
tamxaug	22.42905541038514	0.0
tamxaug	22.462309809112554	0.0
tamxaug	22.49556420783997	0.0
tamxaug	22.528818606567384	0.0
tamxaug	22.5620730052948	0.0
tamxaug	22.59532740402222	0.0
tamxaug	22.628581802749636	0.0
tamxaug	22.66183620147705	0.0
tamxaug	22.695090600204473	0.0
tamxaug	22.728344998931888	0.0
tamxaug	22.761599397659303	0.0
