# Supplementary material for: Assessment of Habitat Suitability and Identification of Conservation Priority Areas for Endangered Marco Polo Sheep Throughout Khunjerab National Park (Pakistan) and Tashkurgan Natural Reserve (China)
Source: Animals (Basel). 2025 Jun 28;15(13):1907. doi: 10.3390/ani15131907 (PMC12248910; doi:10.3390/ani15131907)
Supplement: Supplementary file 1 [file animals-15-01907-s001.zip › plots/Marcopolo_Sheep_0_tamxaug_only.dat]

variable	x	y
tamxaug	6.134400033950806	0.0
tamxaug	6.167654432678223	0.0
tamxaug	6.20090883140564	0.0
tamxaug	6.234163230133057	0.0
tamxaug	6.267417628860474	0.0
tamxaug	6.300672027587891	0.0
tamxaug	6.333926426315308	0.0
tamxaug	6.367180825042725	0.0
tamxaug	6.400435223770142	0.0
tamxaug	6.433689622497559	0.0
tamxaug	6.466944021224976	0.0
tamxaug	6.500198419952393	0.0
tamxaug	6.53345281867981	0.0
tamxaug	6.566707217407227	0.0
tamxaug	6.599961616134644	0.0
tamxaug	6.633216014862061	0.0
tamxaug	6.666470413589478	0.0
tamxaug	6.699724812316895	0.0
tamxaug	6.732979211044312	0.0
tamxaug	6.766233609771729	0.0
tamxaug	6.7994880084991465	0.0
tamxaug	6.832742407226563	0.0
tamxaug	6.86599680595398	0.0
tamxaug	6.899251204681397	0.0
tamxaug	6.9325056034088135	0.0
tamxaug	6.965760002136231	0.0
tamxaug	6.999014400863648	0.0
tamxaug	7.032268799591065	0.0
tamxaug	7.065523198318482	0.0
tamxaug	7.098777597045899	0.0
tamxaug	7.132031995773316	0.0
tamxaug	7.165286394500733	0.0
tamxaug	7.19854079322815	0.0
tamxaug	7.231795191955567	0.0
tamxaug	7.265049590682984	0.0
tamxaug	7.298303989410401	0.0
tamxaug	7.331558388137818	0.0
tamxaug	7.364812786865235	0.0
tamxaug	7.398067185592652	0.0
tamxaug	7.431321584320068	0.0
tamxaug	7.464575983047486	0.0
tamxaug	7.497830381774903	0.0
tamxaug	7.5310847805023196	95.82211637496948
tamxaug	7.564339179229737	95.83988571166992
tamxaug	7.597593577957154	95.85765504837036
tamxaug	7.630847976684571	95.8754243850708
tamxaug	7.6641023754119875	95.89319372177124
tamxaug	7.697356774139405	95.91096258163452
tamxaug	7.730611172866822	95.92873239517212
tamxaug	7.7638655715942395	95.9465012550354
tamxaug	7.797119970321656	95.96427059173584
tamxaug	7.830374369049073	95.98203992843628
tamxaug	7.86362876777649	95.99980926513672
tamxaug	7.8968831665039065	96.01757860183716
tamxaug	7.930137565231324	96.0353479385376
tamxaug	7.963391963958741	96.05311703681946
tamxaug	7.996646362686158	96.07088661193848
tamxaug	8.029900761413575	96.08865571022034
tamxaug	8.063155160140992	96.10642504692078
tamxaug	8.096409558868409	96.1241946220398
tamxaug	8.129663957595826	96.14196395874023
tamxaug	8.162918356323242	96.15973281860352
tamxaug	8.19617275505066	96.17750239372253
tamxaug	8.229427153778076	96.19527173042297
tamxaug	8.262681552505494	96.21304106712341
tamxaug	8.295935951232911	96.23081016540527
tamxaug	8.329190349960328	96.24857950210571
tamxaug	8.362444748687745	96.26634883880615
tamxaug	8.395699147415161	96.28411841392517
tamxaug	8.428953546142578	96.30188727378845
tamxaug	8.462207944869995	96.31965661048889
tamxaug	8.495462343597413	96.33742618560791
tamxaug	8.52871674232483	96.35519552230835
tamxaug	8.561971141052247	96.37296438217163
tamxaug	8.595225539779664	96.39073395729065
tamxaug	8.62847993850708	96.40850329399109
tamxaug	8.661734337234499	96.42627263069153
tamxaug	8.694988735961914	96.44404220581055
tamxaug	8.728243134689333	96.46181106567383
tamxaug	8.76149753341675	96.47958040237427
tamxaug	8.794751932144166	96.49734997749329
tamxaug	8.828006330871583	96.51511931419373
tamxaug	8.861260729599	96.532888174057
tamxaug	8.894515128326416	96.55065774917603
tamxaug	8.927769527053833	96.56842708587646
tamxaug	8.961023925781252	96.5861964225769
tamxaug	8.994278324508668	96.60396552085876
tamxaug	9.027532723236085	96.6217348575592
tamxaug	9.060787121963502	96.63950419425964
tamxaug	9.094041520690919	96.65727376937866
tamxaug	9.127295919418335	96.67504262924194
tamxaug	9.160550318145752	96.69281196594238
tamxaug	9.19380471687317	96.7105815410614
tamxaug	9.227059115600587	96.72835087776184
tamxaug	9.260313514328004	96.74612021446228
tamxaug	9.293567913055421	96.76388931274414
tamxaug	9.326822311782838	96.78165864944458
tamxaug	9.360076710510254	96.79942798614502
tamxaug	9.393331109237671	96.81719756126404
tamxaug	9.426585507965088	96.83496642112732
tamxaug	9.459839906692505	96.85273575782776
tamxaug	9.493094305419923	96.87050533294678
tamxaug	9.52634870414734	96.88827466964722
tamxaug	9.559603102874757	96.9060435295105
tamxaug	9.592857501602174	96.92381310462952
tamxaug	9.62611190032959	96.94158244132996
tamxaug	9.659366299057009	96.9593517780304
tamxaug	9.692620697784424	96.97712063789368
tamxaug	9.725875096511842	96.9948902130127
tamxaug	9.759129495239259	97.01265954971313
tamxaug	9.792383893966676	97.03042912483215
tamxaug	9.825638292694093	97.04819798469543
tamxaug	9.85889269142151	97.06596732139587
tamxaug	9.892147090148928	97.08373689651489
tamxaug	9.925401488876343	97.10150623321533
tamxaug	9.958655887603761	97.11927556991577
tamxaug	9.991910286331178	97.13704442977905
tamxaug	10.025164685058595	97.15481400489807
tamxaug	10.058419083786012	97.17258334159851
tamxaug	10.091673482513428	97.19035291671753
tamxaug	10.124927881240847	97.20812177658081
tamxaug	10.158182279968262	97.22589111328125
tamxaug	10.19143667869568	97.24366044998169
tamxaug	10.224691077423095	97.26143002510071
tamxaug	10.257945476150514	97.27919888496399
tamxaug	10.29119987487793	97.29696822166443
tamxaug	10.324454273605348	97.31473779678345
tamxaug	10.357708672332766	97.33250713348389
tamxaug	10.390963071060181	97.35027599334717
tamxaug	10.4242174697876	97.40881490707397
tamxaug	10.457471868515016	97.426584482193
tamxaug	10.490726267242433	97.44435381889343
tamxaug	10.52398066596985	97.46212315559387
tamxaug	10.557235064697267	97.47989225387573
tamxaug	10.590489463424683	97.49766159057617
tamxaug	10.6237438621521	97.51543092727661
tamxaug	10.656998260879519	97.53320050239563
tamxaug	10.690252659606935	97.55096936225891
tamxaug	10.723507058334352	97.56873869895935
tamxaug	10.756761457061767	97.58650827407837
tamxaug	10.790015855789186	97.60427761077881
tamxaug	10.823270254516602	97.62204647064209
tamxaug	10.85652465324402	97.63981604576111
tamxaug	10.889779051971438	97.65758538246155
tamxaug	10.923033450698853	97.67535471916199
tamxaug	10.956287849426271	97.69312381744385
tamxaug	10.989542248153686	97.71089315414429
tamxaug	11.022796646881105	97.72866249084473
tamxaug	11.056051045608521	97.74643206596375
tamxaug	11.089305444335938	97.76420140266418
tamxaug	11.122559843063357	97.78197026252747
tamxaug	11.155814241790772	97.79973983764648
tamxaug	11.18906864051819	97.81750917434692
tamxaug	11.222323039245605	97.83527851104736
tamxaug	11.255577437973024	97.85304760932922
tamxaug	11.28883183670044	97.87081694602966
tamxaug	11.322086235427857	97.8885862827301
tamxaug	11.355340634155276	97.90635585784912
tamxaug	11.38859503288269	97.9241247177124
tamxaug	11.42184943161011	97.94189405441284
tamxaug	11.455103830337526	97.95966362953186
tamxaug	11.488358229064943	97.9774329662323
tamxaug	11.52161262779236	97.99520182609558
tamxaug	11.554867026519776	98.01297128200531
tamxaug	11.588121425247195	98.03074073791504
tamxaug	11.62137582397461	98.04851019382477
tamxaug	11.654630222702028	98.06627953052521
tamxaug	11.687884621429445	98.08404850959778
tamxaug	11.721139020156862	98.10181784629822
tamxaug	11.754393418884279	98.25874447822571
tamxaug	11.787647817611695	98.27651381492615
tamxaug	11.820902216339112	98.29428279399872
tamxaug	11.854156615066529	98.31205224990845
tamxaug	11.887411013793947	98.32982158660889
tamxaug	11.920665412521364	98.34759104251862
tamxaug	11.953919811248781	98.3653599023819
tamxaug	11.987174209976198	98.38312935829163
tamxaug	12.020428608703615	98.40089881420135
tamxaug	12.053683007431031	98.41866827011108
tamxaug	12.086937406158448	99.66267338395119
tamxaug	12.120191804885867	99.66267338395119
tamxaug	12.153446203613283	99.66267338395119
tamxaug	12.1867006023407	98.66116893291473
tamxaug	12.219955001068115	98.66116893291473
tamxaug	12.253209399795534	98.66116893291473
tamxaug	12.28646379852295	98.66116893291473
tamxaug	12.319718197250367	98.66116893291473
tamxaug	12.352972595977786	98.66116893291473
tamxaug	12.3862269947052	98.66116893291473
tamxaug	12.41948139343262	98.66116893291473
tamxaug	12.452735792160034	98.66116893291473
tamxaug	12.485990190887453	98.66116893291473
tamxaug	12.51924458961487	98.66116893291473
tamxaug	12.552498988342286	98.66116893291473
tamxaug	12.585753387069705	98.66116893291473
tamxaug	12.61900778579712	98.66116893291473
tamxaug	12.652262184524538	98.66116893291473
tamxaug	12.685516583251955	98.66116893291473
tamxaug	12.718770981979372	98.73518013954163
tamxaug	12.752025380706788	98.73518013954163
tamxaug	12.785279779434205	98.73518013954163
tamxaug	12.818534178161624	98.73518013954163
tamxaug	12.851788576889039	98.73518013954163
tamxaug	12.885042975616457	99.33757543563843
tamxaug	12.918297374343874	99.33757543563843
tamxaug	12.95155177307129	99.33757543563843
tamxaug	12.984806171798708	99.33757543563843
tamxaug	13.018060570526124	99.33757543563843
tamxaug	13.051314969253541	99.33757543563843
tamxaug	13.084569367980958	99.33757543563843
tamxaug	13.117823766708376	99.33757543563843
tamxaug	13.151078165435793	99.33757543563843
tamxaug	13.18433256416321	99.33757543563843
tamxaug	13.217586962890627	99.33757543563843
tamxaug	13.250841361618043	99.33757543563843
tamxaug	13.28409576034546	99.33757543563843
tamxaug	13.317350159072877	99.33757543563843
tamxaug	13.350604557800295	99.33757543563843
tamxaug	13.383858956527712	99.33757543563843
tamxaug	13.417113355255129	99.33757543563843
tamxaug	13.450367753982544	99.33757543563843
tamxaug	13.483622152709962	99.33757543563843
tamxaug	13.51687655143738	99.33757543563843
tamxaug	13.550130950164796	99.33757543563843
tamxaug	13.583385348892214	99.39513701200485
tamxaug	13.61663974761963	99.39513701200485
tamxaug	13.649894146347048	99.39513701200485
tamxaug	13.683148545074465	99.39513701200485
tamxaug	13.716402943801882	99.39513701200485
tamxaug	13.749657342529298	99.39513701200485
tamxaug	13.782911741256715	99.39513701200485
tamxaug	13.816166139984134	99.39513701200485
tamxaug	13.849420538711549	99.39513701200485
tamxaug	13.882674937438967	99.39513701200485
tamxaug	13.915929336166384	99.39513701200485
tamxaug	13.9491837348938	99.39513701200485
tamxaug	13.982438133621217	99.39513701200485
tamxaug	14.015692532348634	98.36350882053375
tamxaug	14.048946931076053	98.36350882053375
tamxaug	14.082201329803468	98.36350882053375
tamxaug	14.115455728530886	98.36350882053375
tamxaug	14.148710127258303	98.36350882053375
tamxaug	14.18196452598572	98.36350882053375
tamxaug	14.215218924713136	98.36350882053375
tamxaug	14.248473323440553	98.36350882053375
tamxaug	14.281727722167972	98.36350882053375
tamxaug	14.314982120895387	98.36350882053375
tamxaug	14.348236519622803	98.36350882053375
tamxaug	14.38149091835022	98.36350882053375
tamxaug	14.414745317077639	98.36350882053375
tamxaug	14.447999715805055	98.36350882053375
tamxaug	14.481254114532472	98.36350882053375
tamxaug	14.514508513259889	98.36350882053375
tamxaug	14.547762911987306	98.36350882053375
tamxaug	14.581017310714724	98.36350882053375
tamxaug	14.614271709442141	98.36350882053375
tamxaug	14.647526108169558	98.36350882053375
tamxaug	14.680780506896975	98.36350882053375
tamxaug	14.714034905624391	98.36350882053375
tamxaug	14.74728930435181	98.36350882053375
tamxaug	14.780543703079227	98.36350882053375
tamxaug	14.813798101806642	98.36350882053375
tamxaug	14.847052500534058	98.36350882053375
tamxaug	14.880306899261475	98.36350882053375
tamxaug	14.913561297988894	98.36350882053375
tamxaug	14.94681569671631	98.36350882053375
tamxaug	14.980070095443727	98.36350882053375
tamxaug	15.013324494171144	98.36350882053375
tamxaug	15.04657889289856	98.36350882053375
tamxaug	15.07983329162598	98.36350882053375
tamxaug	15.113087690353396	98.36350882053375
tamxaug	15.146342089080813	98.36350882053375
tamxaug	15.17959648780823	98.36350882053375
tamxaug	15.212850886535646	98.36350882053375
tamxaug	15.246105285263065	98.36350882053375
tamxaug	15.279359683990481	98.36350882053375
tamxaug	15.312614082717896	98.36350882053375
tamxaug	15.345868481445313	98.36836242675781
tamxaug	15.37912288017273	98.36836242675781
tamxaug	15.412377278900149	98.36836242675781
tamxaug	15.445631677627565	98.36836242675781
tamxaug	15.478886076354982	98.36836242675781
tamxaug	15.512140475082399	98.36836242675781
tamxaug	15.545394873809816	98.36836242675781
tamxaug	15.578649272537234	98.36836242675781
tamxaug	15.61190367126465	99.05860215425491
tamxaug	15.645158069992068	99.05860215425491
tamxaug	15.678412468719484	99.05860215425491
tamxaug	15.711666867446901	99.05860215425491
tamxaug	15.74492126617432	99.05860215425491
tamxaug	15.778175664901736	99.05860215425491
tamxaug	15.811430063629151	99.05860215425491
tamxaug	15.844684462356568	99.05860215425491
tamxaug	15.877938861083987	99.05860215425491
tamxaug	15.911193259811403	99.05860215425491
tamxaug	15.94444765853882	99.05860215425491
tamxaug	15.977702057266237	99.05860215425491
tamxaug	16.010956455993654	99.05860215425491
tamxaug	16.044210854721072	99.05860215425491
tamxaug	16.077465253448487	99.05860215425491
tamxaug	16.110719652175906	99.05860215425491
tamxaug	16.143974050903324	99.05860215425491
tamxaug	16.17722844963074	99.05860215425491
tamxaug	16.210482848358158	99.05860215425491
tamxaug	16.243737247085576	100.0
tamxaug	16.27699164581299	100.0
tamxaug	16.310246044540406	100.0
tamxaug	16.34350044326782	100.0
tamxaug	16.376754841995243	100.0
tamxaug	16.41000924072266	100.0
tamxaug	16.443263639450073	100.0
tamxaug	16.476518038177492	99.03996449708939
tamxaug	16.50977243690491	99.03996449708939
tamxaug	16.543026835632325	98.94145679473877
tamxaug	16.576281234359744	98.94145679473877
tamxaug	16.609535633087162	98.94145679473877
tamxaug	16.642790031814577	98.94145679473877
tamxaug	16.676044430541992	98.94145679473877
tamxaug	16.709298829269414	98.94145679473877
tamxaug	16.74255322799683	98.94145679473877
tamxaug	16.775807626724244	98.94145679473877
tamxaug	16.80906202545166	98.94145679473877
tamxaug	16.842316424179078	98.94145679473877
tamxaug	16.875570822906496	98.94145679473877
tamxaug	16.90882522163391	98.94145679473877
tamxaug	16.94207962036133	98.94145679473877
tamxaug	16.97533401908875	98.94145679473877
tamxaug	17.008588417816163	98.94145679473877
tamxaug	17.041842816543582	98.94145679473877
tamxaug	17.075097215271	98.94145679473877
tamxaug	17.108351613998416	98.94145679473877
tamxaug	17.14160601272583	98.94145679473877
tamxaug	17.17486041145325	98.94145679473877
tamxaug	17.208114810180668	98.94145679473877
tamxaug	17.241369208908083	98.94145679473877
tamxaug	17.2746236076355	98.94145679473877
tamxaug	17.307878006362916	98.94145679473877
tamxaug	17.341132405090335	98.94145679473877
tamxaug	17.37438680381775	98.94145679473877
tamxaug	17.407641202545168	98.94145679473877
tamxaug	17.440895601272587	98.94145679473877
tamxaug	17.47415	98.94145679473877
tamxaug	17.507404398727417	98.94145679473877
tamxaug	17.54065879745484	98.94145679473877
tamxaug	17.573913196182254	98.94145679473877
tamxaug	17.60716759490967	98.94145679473877
tamxaug	17.640421993637087	98.94145679473877
tamxaug	17.673676392364506	98.94145679473877
tamxaug	17.70693079109192	98.94145679473877
tamxaug	17.74018518981934	98.94145679473877
tamxaug	17.773439588546758	98.94145679473877
tamxaug	17.806693987274173	98.94145679473877
tamxaug	17.839948386001588	98.94145679473877
tamxaug	17.873202784729006	98.94145679473877
tamxaug	17.906457183456425	98.94145679473877
tamxaug	17.93971158218384	98.94145679473877
tamxaug	17.972965980911255	98.94145679473877
tamxaug	18.006220379638677	98.94145679473877
tamxaug	18.039474778366092	98.94145679473877
tamxaug	18.072729177093507	98.94145679473877
tamxaug	18.105983575820925	98.94145679473877
tamxaug	18.139237974548344	98.94145679473877
tamxaug	18.17249237327576	98.94145679473877
tamxaug	18.205746772003177	98.94145679473877
tamxaug	18.239001170730596	98.94145679473877
tamxaug	18.27225556945801	98.94145679473877
tamxaug	18.305509968185426	98.94145679473877
tamxaug	18.338764366912844	98.94145679473877
tamxaug	18.372018765640263	98.94145679473877
tamxaug	18.405273164367678	98.94145679473877
tamxaug	18.438527563095093	98.94145679473877
tamxaug	18.47178196182251	98.94145679473877
tamxaug	18.50503636054993	98.94145679473877
tamxaug	18.538290759277345	98.94145679473877
tamxaug	18.571545158004763	98.94145679473877
tamxaug	18.604799556732182	98.94145679473877
tamxaug	18.638053955459597	98.94145679473877
tamxaug	18.671308354187016	98.94145679473877
tamxaug	18.704562752914434	98.94145679473877
tamxaug	18.73781715164185	98.94145679473877
tamxaug	18.771071550369264	98.94145679473877
tamxaug	18.80432594909668	98.94145679473877
tamxaug	18.8375803478241	98.94145679473877
tamxaug	18.870834746551516	98.94145679473877
tamxaug	18.90408914527893	98.94145679473877
tamxaug	18.93734354400635	98.94145679473877
tamxaug	18.970597942733768	98.94145679473877
tamxaug	19.003852341461183	98.94145679473877
tamxaug	19.0371067401886	98.94145679473877
tamxaug	19.07036113891602	98.94145679473877
tamxaug	19.103615537643435	98.94145679473877
tamxaug	19.13686993637085	98.94145679473877
tamxaug	19.170124335098272	98.94145679473877
tamxaug	19.203378733825687	98.94145679473877
tamxaug	19.236633132553102	98.94145679473877
tamxaug	19.269887531280517	98.94145679473877
tamxaug	19.303141930007936	98.94145679473877
tamxaug	19.336396328735354	98.94145679473877
tamxaug	19.36965072746277	98.94145679473877
tamxaug	19.402905126190188	98.94145679473877
tamxaug	19.436159524917606	98.94145679473877
tamxaug	19.46941392364502	98.94145679473877
tamxaug	19.50266832237244	98.94145679473877
tamxaug	19.53592272109986	98.94145679473877
tamxaug	19.569177119827273	98.94145679473877
tamxaug	19.60243151855469	98.94145679473877
tamxaug	19.635685917282107	98.94145679473877
tamxaug	19.668940316009525	98.94145679473877
tamxaug	19.70219471473694	98.94145679473877
tamxaug	19.73544911346436	98.94145679473877
tamxaug	19.768703512191774	98.94145679473877
tamxaug	19.801957910919192	98.94145679473877
tamxaug	19.835212309646607	98.94145679473877
tamxaug	19.868466708374026	98.94145679473877
tamxaug	19.901721107101444	98.94145679473877
tamxaug	19.93497550582886	98.94145679473877
tamxaug	19.968229904556274	98.94145679473877
tamxaug	20.001484303283696	98.94145679473877
tamxaug	20.03473870201111	98.94145679473877
tamxaug	20.067993100738526	98.94145679473877
tamxaug	20.101247499465945	98.94145679473877
tamxaug	20.134501898193363	98.94145679473877
tamxaug	20.16775629692078	98.94145679473877
tamxaug	20.201010695648197	98.94145679473877
tamxaug	20.234265094375615	98.94145679473877
tamxaug	20.26751949310303	98.94145679473877
tamxaug	20.300773891830445	98.94145679473877
tamxaug	20.334028290557864	98.94145679473877
tamxaug	20.367282689285283	98.94145679473877
tamxaug	20.400537088012697	98.94145679473877
tamxaug	20.433791486740112	98.94145679473877
tamxaug	20.467045885467535	98.94145679473877
tamxaug	20.50030028419495	98.94145679473877
tamxaug	20.533554682922365	98.94145679473877
tamxaug	20.566809081649783	98.94145679473877
tamxaug	20.6000634803772	98.94145679473877
tamxaug	20.633317879104617	98.94145679473877
tamxaug	20.666572277832035	98.94145679473877
tamxaug	20.699826676559454	98.94145679473877
tamxaug	20.73308107528687	98.94145679473877
tamxaug	20.766335474014284	98.94145679473877
tamxaug	20.799589872741702	98.94145679473877
tamxaug	20.83284427146912	98.94145679473877
tamxaug	20.866098670196536	98.94145679473877
tamxaug	20.89935306892395	98.94145679473877
tamxaug	20.93260746765137	98.94145679473877
tamxaug	20.965861866378788	98.94145679473877
tamxaug	20.999116265106203	98.94145679473877
tamxaug	21.03237066383362	98.94145679473877
tamxaug	21.06562506256104	98.94145679473877
tamxaug	21.098879461288455	98.94145679473877
tamxaug	21.132133860015873	98.94145679473877
tamxaug	21.16538825874329	98.94145679473877
tamxaug	21.198642657470707	98.94145679473877
tamxaug	21.23189705619812	98.94145679473877
tamxaug	21.265151454925537	98.94145679473877
tamxaug	21.29840585365296	98.94145679473877
tamxaug	21.331660252380374	98.94145679473877
tamxaug	21.36491465110779	98.94145679473877
tamxaug	21.398169049835207	0.0
tamxaug	21.431423448562626	0.0
tamxaug	21.46467784729004	0.0
tamxaug	21.49793224601746	0.0
tamxaug	21.531186644744878	0.0
tamxaug	21.564441043472293	0.0
tamxaug	21.597695442199708	0.0
tamxaug	21.63094984092713	0.0
tamxaug	21.664204239654545	0.0
tamxaug	21.69745863838196	0.0
tamxaug	21.73071303710938	0.0
tamxaug	21.763967435836793	0.0
tamxaug	21.797221834564212	0.0
tamxaug	21.830476233291627	0.0
tamxaug	21.863730632019045	0.0
tamxaug	21.896985030746464	0.0
tamxaug	21.93023942947388	0.0
tamxaug	21.963493828201297	0.0
tamxaug	21.996748226928716	0.0
tamxaug	22.03000262565613	0.0
tamxaug	22.063257024383546	0.0
tamxaug	22.096511423110968	0.0
tamxaug	22.129765821838383	0.0
tamxaug	22.163020220565798	0.0
tamxaug	22.196274619293213	0.0
tamxaug	22.229529018020635	0.0
tamxaug	22.26278341674805	0.0
tamxaug	22.296037815475465	0.0
tamxaug	22.329292214202887	0.0
tamxaug	22.362546612930302	0.0
tamxaug	22.395801011657717	0.0
tamxaug	22.42905541038514	0.0
tamxaug	22.462309809112554	0.0
tamxaug	22.49556420783997	0.0
tamxaug	22.528818606567384	0.0
tamxaug	22.5620730052948	0.0
tamxaug	22.59532740402222	0.0
tamxaug	22.628581802749636	0.0
tamxaug	22.66183620147705	0.0
tamxaug	22.695090600204473	0.0
tamxaug	22.728344998931888	0.0
tamxaug	22.761599397659303	0.0
