# Supplementary material for: Assessment of Habitat Suitability and Identification of Conservation Priority Areas for Endangered Marco Polo Sheep Throughout Khunjerab National Park (Pakistan) and Tashkurgan Natural Reserve (China)
Source: Animals (Basel). 2025 Jun 28;15(13):1907. doi: 10.3390/ani15131907 (PMC12248910; doi:10.3390/ani15131907)
Supplement: Supplementary file 1 [file animals-15-01907-s001.zip › plots/Marcopolo_Sheep_0_tmaxjuly.dat]

variable	x	y
tmaxjuly	6.469600057601928	0.0
tmaxjuly	6.504601655578613	0.0
tmaxjuly	6.539603253555297	0.0
tmaxjuly	6.574604851531982	0.0
tmaxjuly	6.609606449508666	0.0
tmaxjuly	6.6446080474853515	0.0
tmaxjuly	6.679609645462036	0.0
tmaxjuly	6.71461124343872	0.0
tmaxjuly	6.749612841415405	0.0
tmaxjuly	6.784614439392089	0.0
tmaxjuly	6.819616037368774	0.0
tmaxjuly	6.854617635345458	0.0
tmaxjuly	6.8896192333221435	0.0
tmaxjuly	6.924620831298828	0.0
tmaxjuly	6.9596224292755124	0.0
tmaxjuly	6.994624027252197	0.0
tmaxjuly	7.029625625228881	0.0
tmaxjuly	7.064627223205566	0.0
tmaxjuly	7.09962882118225	0.0
tmaxjuly	7.134630419158935	0.0
tmaxjuly	7.169632017135619	0.0
tmaxjuly	7.2046336151123045	0.0
tmaxjuly	7.239635213088989	0.0
tmaxjuly	7.274636811065673	0.0
tmaxjuly	7.309638409042358	0.0
tmaxjuly	7.344640007019042	0.0
tmaxjuly	7.379641604995727	0.0
tmaxjuly	7.414643202972411	0.0
tmaxjuly	7.4496448009490965	0.0
tmaxjuly	7.484646398925781	0.0
tmaxjuly	7.519647996902465	0.0
tmaxjuly	7.55464959487915	0.0
tmaxjuly	7.589651192855834	0.0
tmaxjuly	7.624652790832519	0.0
tmaxjuly	7.659654388809203	0.0
tmaxjuly	7.694655986785888	0.0
tmaxjuly	7.729657584762573	0.0
tmaxjuly	7.7646591827392575	0.0
tmaxjuly	7.799660780715942	0.0
tmaxjuly	7.834662378692626	0.0
tmaxjuly	7.869663976669311	0.0
tmaxjuly	7.904665574645995	0.0
tmaxjuly	7.939667172622681	93.26619863510132
tmaxjuly	7.974668770599365	93.28846645355225
tmaxjuly	8.00967036857605	93.31073427200317
tmaxjuly	8.044671966552734	93.3330020904541
tmaxjuly	8.079673564529418	93.35527038574219
tmaxjuly	8.114675162506103	93.37753820419312
tmaxjuly	8.149676760482787	93.39980554580688
tmaxjuly	8.184678358459472	93.42207384109497
tmaxjuly	8.219679956436156	93.4443416595459
tmaxjuly	8.25468155441284	93.46660947799683
tmaxjuly	8.289683152389525	93.48887777328491
tmaxjuly	8.32468475036621	93.51114559173584
tmaxjuly	8.359686348342894	93.53341293334961
tmaxjuly	8.39468794631958	93.5556812286377
tmaxjuly	8.429689544296265	93.57794904708862
tmaxjuly	8.46469114227295	93.60021686553955
tmaxjuly	8.499692740249634	93.62248516082764
tmaxjuly	8.534694338226318	93.64475297927856
tmaxjuly	8.569695936203003	93.66702032089233
tmaxjuly	8.604697534179687	93.68928861618042
tmaxjuly	8.639699132156371	93.71155643463135
tmaxjuly	8.674700730133056	93.73382425308228
tmaxjuly	8.70970232810974	93.75609254837036
tmaxjuly	8.744703926086425	93.77836036682129
tmaxjuly	8.77970552406311	93.80062770843506
tmaxjuly	8.814707122039795	93.82289600372314
tmaxjuly	8.84970872001648	93.84516382217407
tmaxjuly	8.884710317993164	93.867431640625
tmaxjuly	8.919711915969849	93.88969993591309
tmaxjuly	8.954713513946533	93.91196775436401
tmaxjuly	8.989715111923218	93.93423557281494
tmaxjuly	9.024716709899902	93.95650339126587
tmaxjuly	9.059718307876587	93.9787712097168
tmaxjuly	9.094719905853271	94.00103902816772
tmaxjuly	9.129721503829956	94.02330732345581
tmaxjuly	9.16472310180664	94.04557514190674
tmaxjuly	9.199724699783324	94.06784296035767
tmaxjuly	9.234726297760009	94.0901107788086
tmaxjuly	9.269727895736693	94.11237859725952
tmaxjuly	9.304729493713378	94.13464641571045
tmaxjuly	9.339731091690062	94.15691471099854
tmaxjuly	9.374732689666747	94.17918252944946
tmaxjuly	9.409734287643431	94.20145034790039
tmaxjuly	9.444735885620116	94.22371816635132
tmaxjuly	9.4797374835968	94.24598598480225
tmaxjuly	9.514739081573484	94.26825380325317
tmaxjuly	9.549740679550169	94.29052209854126
tmaxjuly	9.584742277526855	94.31278991699219
tmaxjuly	9.61974387550354	94.33505773544312
tmaxjuly	9.654745473480224	94.35732555389404
tmaxjuly	9.689747071456909	94.37959337234497
tmaxjuly	9.724748669433593	94.4018611907959
tmaxjuly	9.759750267410277	94.42412948608398
tmaxjuly	9.794751865386962	94.44639730453491
tmaxjuly	9.829753463363646	94.46866512298584
tmaxjuly	9.86475506134033	94.49093246459961
tmaxjuly	9.899756659317015	94.5132007598877
tmaxjuly	9.934758257293701	94.53546857833862
tmaxjuly	9.969759855270386	94.55773687362671
tmaxjuly	10.00476145324707	94.58000469207764
tmaxjuly	10.039763051223755	94.60227251052856
tmaxjuly	10.07476464920044	94.62453985214233
tmaxjuly	10.109766247177124	94.64680814743042
tmaxjuly	10.144767845153808	94.66907596588135
tmaxjuly	10.179769443130493	94.69134426116943
tmaxjuly	10.214771041107177	94.71361207962036
tmaxjuly	10.249772639083861	94.73587989807129
tmaxjuly	10.284774237060546	94.75814723968506
tmaxjuly	10.31977583503723	94.78041553497314
tmaxjuly	10.354777433013915	94.80268335342407
tmaxjuly	10.3897790309906	94.82495164871216
tmaxjuly	10.424780628967284	94.84721946716309
tmaxjuly	10.459782226943968	94.86948728561401
tmaxjuly	10.494783824920653	94.89175462722778
tmaxjuly	10.529785422897337	94.91402292251587
tmaxjuly	10.564787020874022	94.9362907409668
tmaxjuly	10.599788618850706	94.95855903625488
tmaxjuly	10.634790216827392	94.98082685470581
tmaxjuly	10.669791814804075	95.00309467315674
tmaxjuly	10.704793412780761	95.02536201477051
tmaxjuly	10.739795010757444	95.0476303100586
tmaxjuly	10.77479660873413	95.06989812850952
tmaxjuly	10.809798206710814	95.09216594696045
tmaxjuly	10.844799804687499	95.11443424224854
tmaxjuly	10.879801402664183	95.13670206069946
tmaxjuly	10.914803000640868	95.15896940231323
tmaxjuly	10.949804598617552	95.18123769760132
tmaxjuly	10.984806196594239	95.20350551605225
tmaxjuly	11.019807794570921	95.22577333450317
tmaxjuly	11.054809392547607	95.24804162979126
tmaxjuly	11.089810990524292	95.27030944824219
tmaxjuly	11.124812588500976	95.29257678985596
tmaxjuly	11.15981418647766	95.31484508514404
tmaxjuly	11.194815784454345	95.33711290359497
tmaxjuly	11.22981738243103	95.3593807220459
tmaxjuly	11.264818980407714	95.38164901733398
tmaxjuly	11.299820578384399	95.40391683578491
tmaxjuly	11.334822176361083	95.42618417739868
tmaxjuly	11.369823774337767	95.44845247268677
tmaxjuly	11.404825372314452	95.4707202911377
tmaxjuly	11.439826970291136	95.49298810958862
tmaxjuly	11.47482856826782	95.51525640487671
tmaxjuly	11.509830166244505	95.53752422332764
tmaxjuly	11.54483176422119	95.55979251861572
tmaxjuly	11.579833362197874	95.58205986022949
tmaxjuly	11.614834960174559	95.60432767868042
tmaxjuly	11.649836558151243	95.62659549713135
tmaxjuly	11.684838156127928	95.64886379241943
tmaxjuly	11.719839754104612	95.67113161087036
tmaxjuly	11.754841352081298	95.69339942932129
tmaxjuly	11.78984295005798	95.71566724777222
tmaxjuly	11.824844548034667	95.73793506622314
tmaxjuly	11.85984614601135	95.76020288467407
tmaxjuly	11.894847743988036	95.78247117996216
tmaxjuly	11.92984934196472	95.80473899841309
tmaxjuly	11.964850939941405	95.82700681686401
tmaxjuly	11.99985253791809	95.84927463531494
tmaxjuly	12.034854135894774	95.87154245376587
tmaxjuly	12.069855733871458	95.8938102722168
tmaxjuly	12.104857331848144	95.91607856750488
tmaxjuly	12.139858929824829	95.93834638595581
tmaxjuly	12.174860527801513	95.96061420440674
tmaxjuly	12.209862125778198	95.98288202285767
tmaxjuly	12.244863723754882	96.0051498413086
tmaxjuly	12.279865321731567	96.0274178981781
tmaxjuly	12.314866919708251	96.04968571662903
tmaxjuly	12.349868517684936	96.07195377349854
tmaxjuly	12.38487011566162	96.09422183036804
tmaxjuly	12.419871713638305	96.11648917198181
tmaxjuly	12.454873311614989	96.13875722885132
tmaxjuly	12.489874909591673	96.16102528572083
tmaxjuly	12.524876507568358	96.18329310417175
tmaxjuly	12.559878105545042	96.20556116104126
tmaxjuly	12.594879703521727	96.22782921791077
tmaxjuly	12.629881301498411	96.25009655952454
tmaxjuly	12.664882899475096	96.27236461639404
tmaxjuly	12.69988449745178	96.29463243484497
tmaxjuly	12.734886095428465	96.31690049171448
tmaxjuly	12.769887693405149	96.33916854858398
tmaxjuly	12.804889291381834	96.36143660545349
tmaxjuly	12.839890889358518	96.38370394706726
tmaxjuly	12.874892487335204	96.40597200393677
tmaxjuly	12.909894085311887	96.4282398223877
tmaxjuly	12.944895683288573	96.27349710464478
tmaxjuly	12.979897281265256	96.2957649230957
tmaxjuly	13.014898879241942	96.31803297996521
tmaxjuly	13.049900477218626	96.34030032157898
tmaxjuly	13.084902075195311	96.36256837844849
tmaxjuly	13.119903673171997	96.384836435318
tmaxjuly	13.15490527114868	96.40710425376892
tmaxjuly	13.189906869125366	96.42937231063843
tmaxjuly	13.22490846710205	96.45164036750793
tmaxjuly	13.259910065078735	96.4739077091217
tmaxjuly	13.29491166305542	96.49617576599121
tmaxjuly	13.329913261032104	96.51844382286072
tmaxjuly	13.364914859008788	96.54071164131165
tmaxjuly	13.399916456985473	96.56297969818115
tmaxjuly	13.434918054962157	96.58524775505066
tmaxjuly	13.469919652938842	96.60751509666443
tmaxjuly	13.504921250915526	96.62978315353394
tmaxjuly	13.53992284889221	96.65205121040344
tmaxjuly	13.574924446868895	96.67431902885437
tmaxjuly	13.60992604484558	96.69658708572388
tmaxjuly	13.644927642822264	96.71885514259338
tmaxjuly	13.679929240798948	96.74112248420715
tmaxjuly	13.714930838775633	96.76339054107666
tmaxjuly	13.749932436752317	96.78565859794617
tmaxjuly	13.784934034729002	96.8079264163971
tmaxjuly	13.819935632705686	96.8301944732666
tmaxjuly	13.85493723068237	96.85246253013611
tmaxjuly	13.889938828659055	96.87472987174988
tmaxjuly	13.92494042663574	96.89699792861938
tmaxjuly	13.959942024612424	96.91926598548889
tmaxjuly	13.99494362258911	97.0627224445343
tmaxjuly	14.029945220565793	97.08499026298523
tmaxjuly	14.064946818542479	97.10725831985474
tmaxjuly	14.099948416519162	97.12952637672424
tmaxjuly	14.134950014495848	97.15179371833801
tmaxjuly	14.169951612472534	97.17406177520752
tmaxjuly	14.204953210449217	97.19632959365845
tmaxjuly	14.239954808425903	97.21859765052795
tmaxjuly	14.274956406402586	97.24086570739746
tmaxjuly	14.309958004379272	97.26313376426697
tmaxjuly	14.344959602355956	97.28540110588074
tmaxjuly	14.379961200332641	97.30766916275024
tmaxjuly	14.414962798309325	97.32993698120117
tmaxjuly	14.44996439628601	97.35220503807068
tmaxjuly	14.484965994262694	97.37447309494019
tmaxjuly	14.519967592239379	97.39674115180969
tmaxjuly	14.554969190216063	97.41900849342346
tmaxjuly	14.589970788192748	97.44127655029297
tmaxjuly	14.624972386169432	97.4635443687439
tmaxjuly	14.659973984146117	97.4858124256134
tmaxjuly	14.694975582122801	97.50808048248291
tmaxjuly	14.729977180099485	97.53034853935242
tmaxjuly	14.76497877807617	97.55261588096619
tmaxjuly	14.799980376052856	97.5748839378357
tmaxjuly	14.834981974029539	97.59715175628662
tmaxjuly	14.869983572006223	97.61941981315613
tmaxjuly	14.904985169982908	97.64168787002563
tmaxjuly	14.939986767959594	97.66395592689514
tmaxjuly	14.974988365936278	97.68622326850891
tmaxjuly	15.009989963912961	97.70849108695984
tmaxjuly	15.044991561889645	97.73075914382935
tmaxjuly	15.079993159866332	97.75302720069885
tmaxjuly	15.114994757843016	97.77529525756836
tmaxjuly	15.1499963558197	97.79756307601929
tmaxjuly	15.184997953796385	97.81983065605164
tmaxjuly	15.21999955177307	97.84209847450256
tmaxjuly	15.255001149749754	97.86436653137207
tmaxjuly	15.290002747726438	97.88663458824158
tmaxjuly	15.325004345703125	97.90890264511108
tmaxjuly	15.360005943679807	97.93117046356201
tmaxjuly	15.395007541656492	97.95343804359436
tmaxjuly	15.430009139633176	97.97570586204529
tmaxjuly	15.465010737609862	97.9979739189148
tmaxjuly	15.500012335586547	98.0202419757843
tmaxjuly	15.53501393356323	98.04250991344452
tmaxjuly	15.570015531539914	98.06477797031403
tmaxjuly	15.6050171295166	98.0870453119278
tmaxjuly	15.640018727493285	98.1093133687973
tmaxjuly	15.67502032546997	98.13158130645752
tmaxjuly	15.710021923446654	98.15384936332703
tmaxjuly	15.745023521423338	98.17611730098724
tmaxjuly	15.780025119400023	98.19838535785675
tmaxjuly	15.815026717376707	98.22065269947052
tmaxjuly	15.850028315353393	98.24292075634003
tmaxjuly	15.885029913330076	98.26518869400024
tmaxjuly	15.92003151130676	98.28745663166046
tmaxjuly	15.955033109283445	98.30972468852997
tmaxjuly	15.990034707260131	98.33199262619019
tmaxjuly	16.025036305236817	98.35426008701324
tmaxjuly	16.060037903213498	98.37652802467346
tmaxjuly	16.095039501190183	98.39879608154297
tmaxjuly	16.130041099166867	98.42106401920319
tmaxjuly	16.165042697143555	98.44333207607269
tmaxjuly	16.200044295120236	98.46560001373291
tmaxjuly	16.235045893096924	98.48786807060242
tmaxjuly	16.270047491073605	98.51013600826263
tmaxjuly	16.305049089050293	98.53240406513214
tmaxjuly	16.340050687026974	98.55467081069946
tmaxjuly	16.37505228500366	98.57693886756897
tmaxjuly	16.410053882980343	98.59920680522919
tmaxjuly	16.44505548095703	98.6214748620987
tmaxjuly	16.48005707893371	98.64374279975891
tmaxjuly	16.5150586769104	98.66601085662842
tmaxjuly	16.550060274887084	98.68827879428864
tmaxjuly	16.58506187286377	98.71054685115814
tmaxjuly	16.62006347084045	98.73281478881836
tmaxjuly	16.655065068817137	98.75508284568787
tmaxjuly	16.690066666793822	98.77735078334808
tmaxjuly	16.725068264770506	98.79961884021759
tmaxjuly	16.76006986274719	98.82188677787781
tmaxjuly	16.795071460723875	98.84415352344513
tmaxjuly	16.83007305870056	98.86642158031464
tmaxjuly	16.865074656677244	98.88868951797485
tmaxjuly	16.90007625465393	98.91095757484436
tmaxjuly	16.935077852630613	98.93322551250458
tmaxjuly	16.970079450607297	98.95549356937408
tmaxjuly	17.005081048583982	98.9777615070343
tmaxjuly	17.04008264656067	99.00002956390381
tmaxjuly	17.07508424453735	99.02229756116867
tmaxjuly	17.110085842514035	99.04456555843353
tmaxjuly	17.14508744049072	99.0668335556984
tmaxjuly	17.180089038467408	99.08910155296326
tmaxjuly	17.21509063644409	99.11136829853058
tmaxjuly	17.250092234420773	99.13596767187119
tmaxjuly	17.285093832397457	99.15823566913605
tmaxjuly	17.320095430374145	99.18050366640091
tmaxjuly	17.355097028350826	99.20277166366577
tmaxjuly	17.390098626327514	99.22503966093063
tmaxjuly	17.425100224304195	99.2473076581955
tmaxjuly	17.460101822280883	99.26957565546036
tmaxjuly	17.495103420257564	99.29184365272522
tmaxjuly	17.530105018234252	99.31411164999008
tmaxjuly	17.565106616210937	99.33637964725494
tmaxjuly	17.60010821418762	99.3586476445198
tmaxjuly	17.635109812164302	99.38091444969177
tmaxjuly	17.67011141014099	99.40318244695663
tmaxjuly	17.705113008117674	99.4254504442215
tmaxjuly	17.74011460609436	99.44771844148636
tmaxjuly	17.77511620407104	99.46998643875122
tmaxjuly	17.810117802047728	99.49225443601608
tmaxjuly	17.845119400024412	99.51452243328094
tmaxjuly	17.880120998001097	99.5367904305458
tmaxjuly	17.91512259597778	99.55905842781067
tmaxjuly	17.950124193954466	99.58132642507553
tmaxjuly	17.98512579193115	99.60359439253807
tmaxjuly	18.020127389907834	99.62586238980293
tmaxjuly	18.05512898788452	99.6481291949749
tmaxjuly	18.090130585861203	99.67039719223976
tmaxjuly	18.125132183837888	99.69266518950462
tmaxjuly	18.160133781814572	99.71493318676949
tmaxjuly	18.195135379791257	99.73720118403435
tmaxjuly	18.23013697776794	99.75946916639805
tmaxjuly	18.26513857574463	99.78173716366291
tmaxjuly	18.30014017372131	99.80400516092777
tmaxjuly	18.335141771697998	99.82627315819263
tmaxjuly	18.37014336967468	99.8485411554575
tmaxjuly	18.405144967651367	99.87080915272236
tmaxjuly	18.440146565628048	99.89307714998722
tmaxjuly	18.475148163604736	99.91534393280745
tmaxjuly	18.510149761581417	99.9376119337976
tmaxjuly	18.545151359558105	99.95987992733717
tmaxjuly	18.580152957534786	99.98214792646468
tmaxjuly	18.615154555511474	100.00441592233256
tmaxjuly	18.650156153488155	100.02668391913176
tmaxjuly	18.685157751464843	100.04895191639662
tmaxjuly	18.720159349441523	100.07121991366148
tmaxjuly	18.75516094741821	100.09348791092634
tmaxjuly	18.790162545394892	100.1157559081912
tmaxjuly	18.82516414337158	100.13802389800549
tmaxjuly	18.860165741348265	100.16029189527035
tmaxjuly	18.89516733932495	100.18255868554115
tmaxjuly	18.930168937301634	100.20482668280602
tmaxjuly	18.965170535278318	100.22709468007088
tmaxjuly	19.000172133255003	100.24936267733574
tmaxjuly	19.035173731231687	100.2716306746006
tmaxjuly	19.07017532920837	100.29389867186546
tmaxjuly	19.105176927185056	100.31616666913033
tmaxjuly	19.14017852516174	100.33843466639519
tmaxjuly	19.175180123138425	100.36070266366005
tmaxjuly	19.21018172111511	100.38297066092491
tmaxjuly	19.245183319091794	100.40523865818977
tmaxjuly	19.280184917068482	100.42750665545464
tmaxjuly	19.315186515045163	100.4497746527195
tmaxjuly	19.350188113021847	100.47204142808914
tmaxjuly	19.38518971099853	100.494309425354
tmaxjuly	19.42019130897522	100.51657742261887
tmaxjuly	19.4551929069519	100.53884541988373
tmaxjuly	19.490194504928585	100.56111341714859
tmaxjuly	19.52519610290527	100.58338141441345
tmaxjuly	19.560197700881957	100.60564941167831
tmaxjuly	19.59519929885864	100.62791740894318
tmaxjuly	19.630200896835326	100.65018540620804
tmaxjuly	19.665202494812007	100.6724534034729
tmaxjuly	19.700204092788695	100.69472140073776
tmaxjuly	19.735205690765376	100.71698939800262
tmaxjuly	19.770207288742064	100.73925620317459
tmaxjuly	19.80520888671875	100.76152420043945
tmaxjuly	19.840210484695433	100.78379219770432
tmaxjuly	19.875212082672114	100.80606019496918
tmaxjuly	19.910213680648802	100.82832819223404
tmaxjuly	19.945215278625486	100.85059612989426
tmaxjuly	19.98021687660217	100.87286412715912
tmaxjuly	20.01521847457885	100.89513212442398
tmaxjuly	20.05022007255554	100.91740012168884
tmaxjuly	20.085221670532224	100.9396681189537
tmaxjuly	20.12022326850891	100.96193611621857
tmaxjuly	20.155224866485593	100.98420411348343
tmaxjuly	20.190226464462278	101.0064709186554
tmaxjuly	20.225228062438962	101.0287389755249
tmaxjuly	20.260229660415646	101.05100691318512
tmaxjuly	20.295231258392334	101.07327497005463
tmaxjuly	20.330232856369015	101.09554290771484
tmaxjuly	20.3652344543457	101.11781096458435
tmaxjuly	20.400236052322384	101.14007890224457
tmaxjuly	20.435237650299072	101.16234695911407
tmaxjuly	20.470239248275753	101.18461489677429
tmaxjuly	20.50524084625244	101.2068829536438
tmaxjuly	20.540242444229122	101.22915089130402
tmaxjuly	20.57524404220581	101.25141882896423
tmaxjuly	20.61024564018249	101.27368569374084
tmaxjuly	20.64524723815918	101.29595363140106
tmaxjuly	20.68024883613586	101.31822168827057
tmaxjuly	20.715250434112548	101.34048962593079
tmaxjuly	20.75025203208923	101.3627576828003
tmaxjuly	20.785253630065917	101.38502562046051
tmaxjuly	20.8202552280426	101.40729367733002
tmaxjuly	20.855256826019286	101.42956161499023
tmaxjuly	20.890258423995967	101.45182967185974
tmaxjuly	20.925260021972655	101.47409760951996
tmaxjuly	20.96026161994934	101.49636566638947
tmaxjuly	20.995263217926023	101.51863360404968
tmaxjuly	21.030264815902708	101.5409004688263
tmaxjuly	21.065266413879392	101.56316840648651
tmaxjuly	21.100268011856077	101.58543646335602
tmaxjuly	21.13526960983276	101.60770440101624
tmaxjuly	21.170271207809446	101.62997245788574
tmaxjuly	21.20527280578613	101.65224039554596
tmaxjuly	21.240274403762815	101.67450845241547
tmaxjuly	21.2752760017395	101.69677639007568
tmaxjuly	21.310277599716184	101.71904444694519
tmaxjuly	21.345279197692868	101.74131238460541
tmaxjuly	21.380280795669552	101.76358044147491
tmaxjuly	21.415282393646237	101.78584837913513
tmaxjuly	21.45028399162292	101.80811512470245
tmaxjuly	21.485285589599606	101.83038318157196
tmaxjuly	21.520287187576294	101.85265111923218
tmaxjuly	21.555288785552975	101.87491917610168
tmaxjuly	21.59029038352966	101.8971871137619
tmaxjuly	21.625291981506344	101.91945517063141
tmaxjuly	21.66029357948303	101.94172310829163
tmaxjuly	21.695295177459712	101.96399116516113
tmaxjuly	21.730296775436397	101.98625910282135
tmaxjuly	21.76529837341308	102.00852704048157
tmaxjuly	21.80029997138977	102.03079509735107
tmaxjuly	21.83530156936645	102.05306315422058
tmaxjuly	21.87030316734314	102.07533121109009
tmaxjuly	21.90530476531982	102.09759783744812
tmaxjuly	21.940306363296507	102.11986589431763
tmaxjuly	21.975307961273188	102.14213395118713
tmaxjuly	22.010309559249876	102.16440200805664
tmaxjuly	22.04531115722656	102.18666982650757
tmaxjuly	22.080312755203245	102.20893788337708
tmaxjuly	22.115314353179926	102.23120594024658
tmaxjuly	22.150315951156614	102.25347399711609
tmaxjuly	22.1853175491333	102.27574181556702
tmaxjuly	22.220319147109983	102.29800987243652
tmaxjuly	22.255320745086664	102.32027792930603
tmaxjuly	22.29032234306335	102.34254598617554
tmaxjuly	22.325323941040036	102.36481261253357
tmaxjuly	22.36032553901672	102.38708066940308
tmaxjuly	22.39532713699341	102.40934872627258
tmaxjuly	22.43032873497009	102.43161654472351
tmaxjuly	22.465330332946774	102.45388460159302
tmaxjuly	22.50033193092346	102.47615265846252
tmaxjuly	22.535333528900146	0.0
tmaxjuly	22.570335126876827	0.0
tmaxjuly	22.605336724853515	0.0
tmaxjuly	22.640338322830196	0.0
tmaxjuly	22.675339920806884	0.0
tmaxjuly	22.710341518783565	0.0
tmaxjuly	22.745343116760253	0.0
tmaxjuly	22.780344714736934	0.0
tmaxjuly	22.815346312713622	0.0
tmaxjuly	22.850347910690303	0.0
tmaxjuly	22.88534950866699	0.0
tmaxjuly	22.920351106643672	0.0
tmaxjuly	22.95535270462036	0.0
tmaxjuly	22.99035430259704	0.0
tmaxjuly	23.02535590057373	0.0
tmaxjuly	23.06035749855041	0.0
tmaxjuly	23.095359096527098	0.0
tmaxjuly	23.130360694503786	0.0
tmaxjuly	23.165362292480467	0.0
tmaxjuly	23.200363890457147	0.0
tmaxjuly	23.235365488433835	0.0
tmaxjuly	23.270367086410516	0.0
tmaxjuly	23.305368684387204	0.0
tmaxjuly	23.340370282363885	0.0
tmaxjuly	23.375371880340573	0.0
tmaxjuly	23.41037347831726	0.0
tmaxjuly	23.445375076293942	0.0
tmaxjuly	23.48037667427063	0.0
tmaxjuly	23.51537827224731	0.0
tmaxjuly	23.550379870223992	0.0
tmaxjuly	23.58538146820068	0.0
tmaxjuly	23.62038306617736	0.0
tmaxjuly	23.65538466415405	0.0
tmaxjuly	23.690386262130737	0.0
tmaxjuly	23.725387860107418	0.0
tmaxjuly	23.760389458084106	0.0
tmaxjuly	23.795391056060787	0.0
tmaxjuly	23.830392654037475	0.0
tmaxjuly	23.865394252014156	0.0
tmaxjuly	23.900395849990844	0.0
tmaxjuly	23.935397447967524	0.0
tmaxjuly	23.970399045944212	0.0
