# Supplementary material for: Assessment of Habitat Suitability and Identification of Conservation Priority Areas for Endangered Marco Polo Sheep Throughout Khunjerab National Park (Pakistan) and Tashkurgan Natural Reserve (China)
Source: Animals (Basel). 2025 Jun 28;15(13):1907. doi: 10.3390/ani15131907 (PMC12248910; doi:10.3390/ani15131907)
Supplement: Supplementary file 1 [file animals-15-01907-s001.zip › plots/Marcopolo_Sheep_0_tmaxjuly_only.dat]

variable	x	y
tmaxjuly	6.469600057601928	0.0
tmaxjuly	6.504601655578613	0.0
tmaxjuly	6.539603253555297	0.0
tmaxjuly	6.574604851531982	0.0
tmaxjuly	6.609606449508666	0.0
tmaxjuly	6.6446080474853515	0.0
tmaxjuly	6.679609645462036	0.0
tmaxjuly	6.71461124343872	0.0
tmaxjuly	6.749612841415405	0.0
tmaxjuly	6.784614439392089	0.0
tmaxjuly	6.819616037368774	0.0
tmaxjuly	6.854617635345458	0.0
tmaxjuly	6.8896192333221435	0.0
tmaxjuly	6.924620831298828	0.0
tmaxjuly	6.9596224292755124	0.0
tmaxjuly	6.994624027252197	0.0
tmaxjuly	7.029625625228881	0.0
tmaxjuly	7.064627223205566	0.0
tmaxjuly	7.09962882118225	0.0
tmaxjuly	7.134630419158935	0.0
tmaxjuly	7.169632017135619	0.0
tmaxjuly	7.2046336151123045	0.0
tmaxjuly	7.239635213088989	0.0
tmaxjuly	7.274636811065673	0.0
tmaxjuly	7.309638409042358	0.0
tmaxjuly	7.344640007019042	0.0
tmaxjuly	7.379641604995727	0.0
tmaxjuly	7.414643202972411	0.0
tmaxjuly	7.4496448009490965	0.0
tmaxjuly	7.484646398925781	0.0
tmaxjuly	7.519647996902465	0.0
tmaxjuly	7.55464959487915	0.0
tmaxjuly	7.589651192855834	0.0
tmaxjuly	7.624652790832519	0.0
tmaxjuly	7.659654388809203	0.0
tmaxjuly	7.694655986785888	0.0
tmaxjuly	7.729657584762573	0.0
tmaxjuly	7.7646591827392575	0.0
tmaxjuly	7.799660780715942	0.0
tmaxjuly	7.834662378692626	0.0
tmaxjuly	7.869663976669311	0.0
tmaxjuly	7.904665574645995	0.0
tmaxjuly	7.939667172622681	95.13458585739136
tmaxjuly	7.974668770599365	95.15918159484863
tmaxjuly	8.00967036857605	95.18377733230591
tmaxjuly	8.044671966552734	95.20837306976318
tmaxjuly	8.079673564529418	95.23296880722046
tmaxjuly	8.114675162506103	95.25756454467773
tmaxjuly	8.149676760482787	95.28215980529785
tmaxjuly	8.184678358459472	95.30675554275513
tmaxjuly	8.219679956436156	95.33135175704956
tmaxjuly	8.25468155441284	95.35594749450684
tmaxjuly	8.289683152389525	95.38054323196411
tmaxjuly	8.32468475036621	95.40513896942139
tmaxjuly	8.359686348342894	95.4297342300415
tmaxjuly	8.39468794631958	95.45432996749878
tmaxjuly	8.429689544296265	95.47892570495605
tmaxjuly	8.46469114227295	95.50352191925049
tmaxjuly	8.499692740249634	95.52811765670776
tmaxjuly	8.534694338226318	95.55271339416504
tmaxjuly	8.569695936203003	95.57730865478516
tmaxjuly	8.604697534179687	95.60190439224243
tmaxjuly	8.639699132156371	95.6265001296997
tmaxjuly	8.674700730133056	95.65109634399414
tmaxjuly	8.70970232810974	95.67569208145142
tmaxjuly	8.744703926086425	95.70028781890869
tmaxjuly	8.77970552406311	95.72488307952881
tmaxjuly	8.814707122039795	95.74947881698608
tmaxjuly	8.84970872001648	95.77407455444336
tmaxjuly	8.884710317993164	95.79867029190063
tmaxjuly	8.919711915969849	95.82326650619507
tmaxjuly	8.954713513946533	95.84786224365234
tmaxjuly	8.989715111923218	95.87245798110962
tmaxjuly	9.024716709899902	95.89705324172974
tmaxjuly	9.059718307876587	95.92164897918701
tmaxjuly	9.094719905853271	95.94624471664429
tmaxjuly	9.129721503829956	95.97084045410156
tmaxjuly	9.16472310180664	95.995436668396
tmaxjuly	9.199724699783324	96.02003240585327
tmaxjuly	9.234726297760009	96.04462742805481
tmaxjuly	9.269727895736693	96.06922340393066
tmaxjuly	9.304729493713378	96.09381914138794
tmaxjuly	9.339731091690062	96.11841487884521
tmaxjuly	9.374732689666747	96.14301085472107
tmaxjuly	9.409734287643431	96.16760659217834
tmaxjuly	9.444735885620116	96.19220185279846
tmaxjuly	9.4797374835968	96.21679759025574
tmaxjuly	9.514739081573484	96.24139356613159
tmaxjuly	9.549740679550169	96.26598930358887
tmaxjuly	9.584742277526855	96.29058527946472
tmaxjuly	9.61974387550354	96.315181016922
tmaxjuly	9.654745473480224	96.33977627754211
tmaxjuly	9.689747071456909	96.36437201499939
tmaxjuly	9.724748669433593	96.38896775245667
tmaxjuly	9.759750267410277	96.41356372833252
tmaxjuly	9.794751865386962	96.4381594657898
tmaxjuly	9.829753463363646	96.46275544166565
tmaxjuly	9.86475506134033	96.48735046386719
tmaxjuly	9.899756659317015	96.51194643974304
tmaxjuly	9.934758257293701	96.53654217720032
tmaxjuly	9.969759855270386	96.56113791465759
tmaxjuly	10.00476145324707	96.58573389053345
tmaxjuly	10.039763051223755	96.61032962799072
tmaxjuly	10.07476464920044	96.63492488861084
tmaxjuly	10.109766247177124	96.65952062606812
tmaxjuly	10.144767845153808	96.68411660194397
tmaxjuly	10.179769443130493	96.70871233940125
tmaxjuly	10.214771041107177	96.7333083152771
tmaxjuly	10.249772639083861	96.75790405273438
tmaxjuly	10.284774237060546	96.78249931335449
tmaxjuly	10.31977583503723	96.80709505081177
tmaxjuly	10.354777433013915	96.83169078826904
tmaxjuly	10.3897790309906	96.8562867641449
tmaxjuly	10.424780628967284	96.88088250160217
tmaxjuly	10.459782226943968	96.90547847747803
tmaxjuly	10.494783824920653	96.93007349967957
tmaxjuly	10.529785422897337	96.95466947555542
tmaxjuly	10.564787020874022	96.9792652130127
tmaxjuly	10.599788618850706	97.00386095046997
tmaxjuly	10.634790216827392	97.02845692634583
tmaxjuly	10.669791814804075	97.0530526638031
tmaxjuly	10.704793412780761	97.07764792442322
tmaxjuly	10.739795010757444	97.1022436618805
tmaxjuly	10.77479660873413	97.12683963775635
tmaxjuly	10.809798206710814	97.15143537521362
tmaxjuly	10.844799804687499	97.1760311126709
tmaxjuly	10.879801402664183	97.20062708854675
tmaxjuly	10.914803000640868	97.22522234916687
tmaxjuly	10.949804598617552	97.24981808662415
tmaxjuly	10.984806196594239	97.27441382408142
tmaxjuly	11.019807794570921	97.29900979995728
tmaxjuly	11.054809392547607	97.32360553741455
tmaxjuly	11.089810990524292	97.3482015132904
tmaxjuly	11.124812588500976	97.37279653549194
tmaxjuly	11.15981418647766	97.3973925113678
tmaxjuly	11.194815784454345	97.42198824882507
tmaxjuly	11.22981738243103	97.44658398628235
tmaxjuly	11.264818980407714	97.4711799621582
tmaxjuly	11.299820578384399	97.49577569961548
tmaxjuly	11.334822176361083	97.5203709602356
tmaxjuly	11.369823774337767	97.54496669769287
tmaxjuly	11.404825372314452	97.56956267356873
tmaxjuly	11.439826970291136	97.594158411026
tmaxjuly	11.47482856826782	97.61875414848328
tmaxjuly	11.509830166244505	97.64335012435913
tmaxjuly	11.54483176422119	97.6679458618164
tmaxjuly	11.579833362197874	97.69254112243652
tmaxjuly	11.614834960174559	97.7171368598938
tmaxjuly	11.649836558151243	97.74173283576965
tmaxjuly	11.684838156127928	97.76632857322693
tmaxjuly	11.719839754104612	97.79092454910278
tmaxjuly	11.754841352081298	97.81552028656006
tmaxjuly	11.78984295005798	97.84011554718018
tmaxjuly	11.824844548034667	97.86471128463745
tmaxjuly	11.85984614601135	97.88930702209473
tmaxjuly	11.894847743988036	97.91390299797058
tmaxjuly	11.92984934196472	97.93849873542786
tmaxjuly	11.964850939941405	97.96309471130371
tmaxjuly	11.99985253791809	97.98768973350525
tmaxjuly	12.034854135894774	98.01228559017181
tmaxjuly	12.069855733871458	98.03688144683838
tmaxjuly	12.104857331848144	98.06147730350494
tmaxjuly	12.139858929824829	98.08607316017151
tmaxjuly	12.174860527801513	98.11066901683807
tmaxjuly	12.209862125778198	98.1352641582489
tmaxjuly	12.244863723754882	98.15986001491547
tmaxjuly	12.279865321731567	98.18445575237274
tmaxjuly	12.314866919708251	98.2090516090393
tmaxjuly	12.349868517684936	98.23364746570587
tmaxjuly	12.38487011566162	98.25824332237244
tmaxjuly	12.419871713638305	98.28283846378326
tmaxjuly	12.454873311614989	98.30743432044983
tmaxjuly	12.489874909591673	98.3320301771164
tmaxjuly	12.524876507568358	98.35662603378296
tmaxjuly	12.559878105545042	98.38122177124023
tmaxjuly	12.594879703521727	98.4058176279068
tmaxjuly	12.629881301498411	98.43041276931763
tmaxjuly	12.664882899475096	98.55194652080536
tmaxjuly	12.69988449745178	98.57654237747192
tmaxjuly	12.734886095428465	98.60113823413849
tmaxjuly	12.769887693405149	98.62573397159576
tmaxjuly	12.804889291381834	99.59901896119118
tmaxjuly	12.839890889358518	99.62361413240433
tmaxjuly	12.874892487335204	99.64820995926857
tmaxjuly	12.909894085311887	99.67280578613281
tmaxjuly	12.944895683288573	98.27240228652954
tmaxjuly	12.979897281265256	98.2969981431961
tmaxjuly	13.014898879241942	98.32159399986267
tmaxjuly	13.049900477218626	98.3461891412735
tmaxjuly	13.084902075195311	98.37078499794006
tmaxjuly	13.119903673171997	98.39538085460663
tmaxjuly	13.15490527114868	98.4199767112732
tmaxjuly	13.189906869125366	98.44457244873047
tmaxjuly	13.22490846710205	98.46916830539703
tmaxjuly	13.259910065078735	98.49376344680786
tmaxjuly	13.29491166305542	98.51835930347443
tmaxjuly	13.329913261032104	98.54295516014099
tmaxjuly	13.364914859008788	98.56755101680756
tmaxjuly	13.399916456985473	98.59214687347412
tmaxjuly	13.434918054962157	98.61674273014069
tmaxjuly	13.469919652938842	98.64133787155151
tmaxjuly	13.504921250915526	98.66593372821808
tmaxjuly	13.53992284889221	98.93075466156006
tmaxjuly	13.574924446868895	98.95535051822662
tmaxjuly	13.60992604484558	99.07152128219604
tmaxjuly	13.644927642822264	99.09611713886261
tmaxjuly	13.679929240798948	99.12071228027344
tmaxjuly	13.714930838775633	99.4319675564766
tmaxjuly	13.749932436752317	99.45656335353851
tmaxjuly	13.784934034729002	99.48115921020508
tmaxjuly	13.819935632705686	99.50575503706932
tmaxjuly	13.85493723068237	99.53035089373589
tmaxjuly	13.889938828659055	99.55494606494904
tmaxjuly	13.92494042663574	99.57954189181328
tmaxjuly	13.959942024612424	99.60413771867752
tmaxjuly	13.99494362258911	99.62873354554176
tmaxjuly	14.029945220565793	99.64693510532379
tmaxjuly	14.064946818542479	99.66405692696571
tmaxjuly	14.099948416519162	99.68117874860764
tmaxjuly	14.134950014495848	99.69830012321472
tmaxjuly	14.169951612472534	99.71542197465897
tmaxjuly	14.204953210449217	99.73254379630089
tmaxjuly	14.239954808425903	99.74966561794281
tmaxjuly	14.274956406402586	99.76534128189087
tmaxjuly	14.309958004379272	99.76534128189087
tmaxjuly	14.344959602355956	98.91198635101318
tmaxjuly	14.379961200332641	98.91198635101318
tmaxjuly	14.414962798309325	98.91198635101318
tmaxjuly	14.44996439628601	98.91198635101318
tmaxjuly	14.484965994262694	98.91198635101318
tmaxjuly	14.519967592239379	98.91198635101318
tmaxjuly	14.554969190216063	98.91198635101318
tmaxjuly	14.589970788192748	98.91198635101318
tmaxjuly	14.624972386169432	98.91198635101318
tmaxjuly	14.659973984146117	98.91198635101318
tmaxjuly	14.694975582122801	98.91198635101318
tmaxjuly	14.729977180099485	98.91198635101318
tmaxjuly	14.76497877807617	98.91198635101318
tmaxjuly	14.799980376052856	98.91198635101318
tmaxjuly	14.834981974029539	98.91198635101318
tmaxjuly	14.869983572006223	98.35237312316895
tmaxjuly	14.904985169982908	98.35237312316895
tmaxjuly	14.939986767959594	98.35237312316895
tmaxjuly	14.974988365936278	98.35237312316895
tmaxjuly	15.009989963912961	98.35237312316895
tmaxjuly	15.044991561889645	98.35237312316895
tmaxjuly	15.079993159866332	98.35237312316895
tmaxjuly	15.114994757843016	98.35237312316895
tmaxjuly	15.1499963558197	98.35237312316895
tmaxjuly	15.184997953796385	98.35237312316895
tmaxjuly	15.21999955177307	98.35237312316895
tmaxjuly	15.255001149749754	98.35237312316895
tmaxjuly	15.290002747726438	98.35237312316895
tmaxjuly	15.325004345703125	98.35237312316895
tmaxjuly	15.360005943679807	98.35237312316895
tmaxjuly	15.395007541656492	98.35237312316895
tmaxjuly	15.430009139633176	98.35237312316895
tmaxjuly	15.465010737609862	98.35237312316895
tmaxjuly	15.500012335586547	98.35237312316895
tmaxjuly	15.53501393356323	98.35237312316895
tmaxjuly	15.570015531539914	98.35237312316895
tmaxjuly	15.6050171295166	98.35237312316895
tmaxjuly	15.640018727493285	98.35237312316895
tmaxjuly	15.67502032546997	98.35237312316895
tmaxjuly	15.710021923446654	98.35237312316895
tmaxjuly	15.745023521423338	98.35237312316895
tmaxjuly	15.780025119400023	98.35237312316895
tmaxjuly	15.815026717376707	98.35237312316895
tmaxjuly	15.850028315353393	98.35237312316895
tmaxjuly	15.885029913330076	98.35237312316895
tmaxjuly	15.92003151130676	98.35237312316895
tmaxjuly	15.955033109283445	98.35237312316895
tmaxjuly	15.990034707260131	98.35237312316895
tmaxjuly	16.025036305236817	98.35237312316895
tmaxjuly	16.060037903213498	98.35237312316895
tmaxjuly	16.095039501190183	98.35237312316895
tmaxjuly	16.130041099166867	98.35237312316895
tmaxjuly	16.165042697143555	98.35237312316895
tmaxjuly	16.200044295120236	98.35237312316895
tmaxjuly	16.235045893096924	98.35237312316895
tmaxjuly	16.270047491073605	98.35237312316895
tmaxjuly	16.305049089050293	98.35237312316895
tmaxjuly	16.340050687026974	98.53956508636475
tmaxjuly	16.37505228500366	98.53956508636475
tmaxjuly	16.410053882980343	98.53956508636475
tmaxjuly	16.44505548095703	98.53956508636475
tmaxjuly	16.48005707893371	98.53956508636475
tmaxjuly	16.5150586769104	99.06186765432358
tmaxjuly	16.550060274887084	99.06186765432358
tmaxjuly	16.58506187286377	99.06186765432358
tmaxjuly	16.62006347084045	99.06186765432358
tmaxjuly	16.655065068817137	99.06186765432358
tmaxjuly	16.690066666793822	99.06186765432358
tmaxjuly	16.725068264770506	99.06186765432358
tmaxjuly	16.76006986274719	99.06186765432358
tmaxjuly	16.795071460723875	99.06186765432358
tmaxjuly	16.83007305870056	99.06186765432358
tmaxjuly	16.865074656677244	99.06186765432358
tmaxjuly	16.90007625465393	99.06186765432358
tmaxjuly	16.935077852630613	99.06186765432358
tmaxjuly	16.970079450607297	99.06186765432358
tmaxjuly	17.005081048583982	99.06186765432358
tmaxjuly	17.04008264656067	99.06186765432358
tmaxjuly	17.07508424453735	99.06186765432358
tmaxjuly	17.110085842514035	99.06186765432358
tmaxjuly	17.14508744049072	99.06186765432358
tmaxjuly	17.180089038467408	99.06186765432358
tmaxjuly	17.21509063644409	99.06186765432358
tmaxjuly	17.250092234420773	100.0
tmaxjuly	17.285093832397457	100.0
tmaxjuly	17.320095430374145	100.0
tmaxjuly	17.355097028350826	100.0
tmaxjuly	17.390098626327514	100.0
tmaxjuly	17.425100224304195	99.03682363033295
tmaxjuly	17.460101822280883	99.03682363033295
tmaxjuly	17.495103420257564	99.03682363033295
tmaxjuly	17.530105018234252	98.9414210319519
tmaxjuly	17.565106616210937	98.9414210319519
tmaxjuly	17.60010821418762	98.9414210319519
tmaxjuly	17.635109812164302	98.9414210319519
tmaxjuly	17.67011141014099	98.9414210319519
tmaxjuly	17.705113008117674	98.9414210319519
tmaxjuly	17.74011460609436	98.9414210319519
tmaxjuly	17.77511620407104	98.9414210319519
tmaxjuly	17.810117802047728	98.9414210319519
tmaxjuly	17.845119400024412	98.9414210319519
tmaxjuly	17.880120998001097	98.9414210319519
tmaxjuly	17.91512259597778	98.9414210319519
tmaxjuly	17.950124193954466	98.9414210319519
tmaxjuly	17.98512579193115	98.9414210319519
tmaxjuly	18.020127389907834	98.9414210319519
tmaxjuly	18.05512898788452	98.9414210319519
tmaxjuly	18.090130585861203	98.9414210319519
tmaxjuly	18.125132183837888	98.9414210319519
tmaxjuly	18.160133781814572	98.9414210319519
tmaxjuly	18.195135379791257	98.9414210319519
tmaxjuly	18.23013697776794	98.9414210319519
tmaxjuly	18.26513857574463	98.9414210319519
tmaxjuly	18.30014017372131	98.9414210319519
tmaxjuly	18.335141771697998	98.9414210319519
tmaxjuly	18.37014336967468	98.9414210319519
tmaxjuly	18.405144967651367	98.9414210319519
tmaxjuly	18.440146565628048	98.9414210319519
tmaxjuly	18.475148163604736	98.9414210319519
tmaxjuly	18.510149761581417	98.9414210319519
tmaxjuly	18.545151359558105	98.9414210319519
tmaxjuly	18.580152957534786	98.9414210319519
tmaxjuly	18.615154555511474	98.9414210319519
tmaxjuly	18.650156153488155	98.9414210319519
tmaxjuly	18.685157751464843	98.9414210319519
tmaxjuly	18.720159349441523	98.9414210319519
tmaxjuly	18.75516094741821	98.9414210319519
tmaxjuly	18.790162545394892	98.9414210319519
tmaxjuly	18.82516414337158	98.9414210319519
tmaxjuly	18.860165741348265	98.9414210319519
tmaxjuly	18.89516733932495	98.9414210319519
tmaxjuly	18.930168937301634	98.9414210319519
tmaxjuly	18.965170535278318	98.9414210319519
tmaxjuly	19.000172133255003	98.9414210319519
tmaxjuly	19.035173731231687	98.9414210319519
tmaxjuly	19.07017532920837	98.9414210319519
tmaxjuly	19.105176927185056	98.9414210319519
tmaxjuly	19.14017852516174	98.9414210319519
tmaxjuly	19.175180123138425	98.9414210319519
tmaxjuly	19.21018172111511	98.9414210319519
tmaxjuly	19.245183319091794	98.9414210319519
tmaxjuly	19.280184917068482	98.9414210319519
tmaxjuly	19.315186515045163	98.9414210319519
tmaxjuly	19.350188113021847	98.9414210319519
tmaxjuly	19.38518971099853	98.9414210319519
tmaxjuly	19.42019130897522	98.9414210319519
tmaxjuly	19.4551929069519	98.9414210319519
tmaxjuly	19.490194504928585	98.9414210319519
tmaxjuly	19.52519610290527	98.9414210319519
tmaxjuly	19.560197700881957	98.9414210319519
tmaxjuly	19.59519929885864	98.9414210319519
tmaxjuly	19.630200896835326	98.9414210319519
tmaxjuly	19.665202494812007	98.9414210319519
tmaxjuly	19.700204092788695	98.9414210319519
tmaxjuly	19.735205690765376	98.9414210319519
tmaxjuly	19.770207288742064	98.9414210319519
tmaxjuly	19.80520888671875	98.9414210319519
tmaxjuly	19.840210484695433	98.9414210319519
tmaxjuly	19.875212082672114	98.9414210319519
tmaxjuly	19.910213680648802	98.9414210319519
tmaxjuly	19.945215278625486	98.9414210319519
tmaxjuly	19.98021687660217	98.9414210319519
tmaxjuly	20.01521847457885	98.9414210319519
tmaxjuly	20.05022007255554	98.9414210319519
tmaxjuly	20.085221670532224	98.9414210319519
tmaxjuly	20.12022326850891	98.9414210319519
tmaxjuly	20.155224866485593	98.9414210319519
tmaxjuly	20.190226464462278	98.9414210319519
tmaxjuly	20.225228062438962	98.9414210319519
tmaxjuly	20.260229660415646	98.9414210319519
tmaxjuly	20.295231258392334	98.9414210319519
tmaxjuly	20.330232856369015	98.9414210319519
tmaxjuly	20.3652344543457	98.9414210319519
tmaxjuly	20.400236052322384	98.9414210319519
tmaxjuly	20.435237650299072	98.9414210319519
tmaxjuly	20.470239248275753	98.9414210319519
tmaxjuly	20.50524084625244	98.9414210319519
tmaxjuly	20.540242444229122	98.9414210319519
tmaxjuly	20.57524404220581	98.9414210319519
tmaxjuly	20.61024564018249	98.9414210319519
tmaxjuly	20.64524723815918	98.9414210319519
tmaxjuly	20.68024883613586	98.9414210319519
tmaxjuly	20.715250434112548	98.9414210319519
tmaxjuly	20.75025203208923	98.9414210319519
tmaxjuly	20.785253630065917	98.9414210319519
tmaxjuly	20.8202552280426	98.9414210319519
tmaxjuly	20.855256826019286	98.9414210319519
tmaxjuly	20.890258423995967	98.9414210319519
tmaxjuly	20.925260021972655	98.9414210319519
tmaxjuly	20.96026161994934	98.9414210319519
tmaxjuly	20.995263217926023	98.9414210319519
tmaxjuly	21.030264815902708	98.9414210319519
tmaxjuly	21.065266413879392	98.9414210319519
tmaxjuly	21.100268011856077	98.9414210319519
tmaxjuly	21.13526960983276	98.9414210319519
tmaxjuly	21.170271207809446	98.9414210319519
tmaxjuly	21.20527280578613	98.9414210319519
tmaxjuly	21.240274403762815	98.9414210319519
tmaxjuly	21.2752760017395	98.9414210319519
tmaxjuly	21.310277599716184	98.9414210319519
tmaxjuly	21.345279197692868	98.9414210319519
tmaxjuly	21.380280795669552	98.9414210319519
tmaxjuly	21.415282393646237	98.9414210319519
tmaxjuly	21.45028399162292	98.9414210319519
tmaxjuly	21.485285589599606	98.9414210319519
tmaxjuly	21.520287187576294	98.9414210319519
tmaxjuly	21.555288785552975	98.9414210319519
tmaxjuly	21.59029038352966	98.9414210319519
tmaxjuly	21.625291981506344	98.9414210319519
tmaxjuly	21.66029357948303	98.9414210319519
tmaxjuly	21.695295177459712	98.9414210319519
tmaxjuly	21.730296775436397	98.9414210319519
tmaxjuly	21.76529837341308	98.9414210319519
tmaxjuly	21.80029997138977	98.9414210319519
tmaxjuly	21.83530156936645	98.9414210319519
tmaxjuly	21.87030316734314	98.9414210319519
tmaxjuly	21.90530476531982	98.9414210319519
tmaxjuly	21.940306363296507	98.9414210319519
tmaxjuly	21.975307961273188	98.9414210319519
tmaxjuly	22.010309559249876	98.9414210319519
tmaxjuly	22.04531115722656	98.9414210319519
tmaxjuly	22.080312755203245	98.9414210319519
tmaxjuly	22.115314353179926	98.9414210319519
tmaxjuly	22.150315951156614	98.9414210319519
tmaxjuly	22.1853175491333	98.9414210319519
tmaxjuly	22.220319147109983	98.9414210319519
tmaxjuly	22.255320745086664	98.9414210319519
tmaxjuly	22.29032234306335	98.9414210319519
tmaxjuly	22.325323941040036	98.9414210319519
tmaxjuly	22.36032553901672	98.9414210319519
tmaxjuly	22.39532713699341	98.9414210319519
tmaxjuly	22.43032873497009	98.9414210319519
tmaxjuly	22.465330332946774	98.9414210319519
tmaxjuly	22.50033193092346	98.9414210319519
tmaxjuly	22.535333528900146	0.0
tmaxjuly	22.570335126876827	0.0
tmaxjuly	22.605336724853515	0.0
tmaxjuly	22.640338322830196	0.0
tmaxjuly	22.675339920806884	0.0
tmaxjuly	22.710341518783565	0.0
tmaxjuly	22.745343116760253	0.0
tmaxjuly	22.780344714736934	0.0
tmaxjuly	22.815346312713622	0.0
tmaxjuly	22.850347910690303	0.0
tmaxjuly	22.88534950866699	0.0
tmaxjuly	22.920351106643672	0.0
tmaxjuly	22.95535270462036	0.0
tmaxjuly	22.99035430259704	0.0
tmaxjuly	23.02535590057373	0.0
tmaxjuly	23.06035749855041	0.0
tmaxjuly	23.095359096527098	0.0
tmaxjuly	23.130360694503786	0.0
tmaxjuly	23.165362292480467	0.0
tmaxjuly	23.200363890457147	0.0
tmaxjuly	23.235365488433835	0.0
tmaxjuly	23.270367086410516	0.0
tmaxjuly	23.305368684387204	0.0
tmaxjuly	23.340370282363885	0.0
tmaxjuly	23.375371880340573	0.0
tmaxjuly	23.41037347831726	0.0
tmaxjuly	23.445375076293942	0.0
tmaxjuly	23.48037667427063	0.0
tmaxjuly	23.51537827224731	0.0
tmaxjuly	23.550379870223992	0.0
tmaxjuly	23.58538146820068	0.0
tmaxjuly	23.62038306617736	0.0
tmaxjuly	23.65538466415405	0.0
tmaxjuly	23.690386262130737	0.0
tmaxjuly	23.725387860107418	0.0
tmaxjuly	23.760389458084106	0.0
tmaxjuly	23.795391056060787	0.0
tmaxjuly	23.830392654037475	0.0
tmaxjuly	23.865394252014156	0.0
tmaxjuly	23.900395849990844	0.0
tmaxjuly	23.935397447967524	0.0
tmaxjuly	23.970399045944212	0.0
