# Supplementary material for: Assessment of Habitat Suitability and Identification of Conservation Priority Areas for Endangered Marco Polo Sheep Throughout Khunjerab National Park (Pakistan) and Tashkurgan Natural Reserve (China)
Source: Animals (Basel). 2025 Jun 28;15(13):1907. doi: 10.3390/ani15131907 (PMC12248910; doi:10.3390/ani15131907)
Supplement: Supplementary file 1 [file animals-15-01907-s001.zip › plots/Marcopolo_Sheep_0_tmaxsep.dat]

variable	x	y
tmaxsep	2.3872000217437743	0.0
tmaxsep	2.420051222229004	0.0
tmaxsep	2.4529024227142333	0.0
tmaxsep	2.485753623199463	0.0
tmaxsep	2.5186048236846923	0.0
tmaxsep	2.551456024169922	0.0
tmaxsep	2.5843072246551513	0.0
tmaxsep	2.617158425140381	0.0
tmaxsep	2.6500096256256103	0.0
tmaxsep	2.68286082611084	0.0
tmaxsep	2.7157120265960693	0.0
tmaxsep	2.748563227081299	0.0
tmaxsep	2.7814144275665282	0.0
tmaxsep	2.814265628051758	0.0
tmaxsep	2.847116828536987	0.0
tmaxsep	2.879968029022217	0.0
tmaxsep	2.912819229507446	0.0
tmaxsep	2.945670429992676	0.0
tmaxsep	2.978521630477905	0.0
tmaxsep	3.011372830963135	0.0
tmaxsep	3.044224031448364	0.0
tmaxsep	3.077075231933594	0.0
tmaxsep	3.109926432418823	0.0
tmaxsep	3.142777632904053	0.0
tmaxsep	3.175628833389282	0.0
tmaxsep	3.208480033874512	0.0
tmaxsep	3.241331234359741	0.0
tmaxsep	3.274182434844971	0.0
tmaxsep	3.3070336353302	0.0
tmaxsep	3.33988483581543	0.0
tmaxsep	3.372736036300659	0.0
tmaxsep	3.405587236785889	0.0
tmaxsep	3.4384384372711185	0.0
tmaxsep	3.471289637756348	0.0
tmaxsep	3.504140838241577	0.0
tmaxsep	3.536992038726807	0.0
tmaxsep	3.569843239212036	0.0
tmaxsep	3.6026944396972658	0.0
tmaxsep	3.635545640182495	0.0
tmaxsep	3.6683968406677248	0.0
tmaxsep	3.7012480411529545	0.0
tmaxsep	3.7340992416381837	0.0
tmaxsep	3.766950442123413	104.31256198883057
tmaxsep	3.7998016426086427	104.28169107437134
tmaxsep	3.8326528430938724	104.25082015991211
tmaxsep	3.8655040435791017	104.21994924545288
tmaxsep	3.898355244064331	104.18907880783081
tmaxsep	3.9312064445495607	104.15820789337158
tmaxsep	3.9640576450347904	104.12733697891235
tmaxsep	3.9969088455200197	104.09646606445312
tmaxsep	4.029760046005249	104.0655951499939
tmaxsep	4.062611246490478	104.03472471237183
tmaxsep	4.095462446975708	104.0038537979126
tmaxsep	4.128313647460938	103.97298288345337
tmaxsep	4.161164847946168	103.94211196899414
tmaxsep	4.194016048431397	103.91124105453491
tmaxsep	4.226867248916626	103.88037037849426
tmaxsep	4.259718449401856	103.84949946403503
tmaxsep	4.292569649887085	103.8186285495758
tmaxsep	4.325420850372315	103.78775763511658
tmaxsep	4.358272050857544	103.75688695907593
tmaxsep	4.391123251342774	103.7260160446167
tmaxsep	4.423974451828004	103.69514513015747
tmaxsep	4.456825652313233	103.66427421569824
tmaxsep	4.489676852798462	103.63340353965759
tmaxsep	4.522528053283692	103.60253262519836
tmaxsep	4.555379253768921	103.57166171073914
tmaxsep	4.58823045425415	103.54079079627991
tmaxsep	4.62108165473938	103.50992012023926
tmaxsep	4.6539328552246095	103.47904920578003
tmaxsep	4.68678405570984	103.4481782913208
tmaxsep	4.719635256195069	103.41730737686157
tmaxsep	4.752486456680298	103.38643717765808
tmaxsep	4.7853376571655275	103.35556626319885
tmaxsep	4.818188857650757	103.32469534873962
tmaxsep	4.851040058135986	103.2938244342804
tmaxsep	4.883891258621216	103.26295375823975
tmaxsep	4.916742459106446	103.23208284378052
tmaxsep	4.949593659591676	103.20121192932129
tmaxsep	4.982444860076905	103.17034101486206
tmaxsep	5.015296060562134	103.13947033882141
tmaxsep	5.048147261047363	103.10859942436218
tmaxsep	5.080998461532593	103.07772850990295
tmaxsep	5.113849662017822	103.04685759544373
tmaxsep	5.146700862503052	103.01598691940308
tmaxsep	5.179552062988281	102.98511600494385
tmaxsep	5.212403263473512	102.95424509048462
tmaxsep	5.245254463958741	102.92337417602539
tmaxsep	5.27810566444397	102.89250349998474
tmaxsep	5.310956864929199	102.86163258552551
tmaxsep	5.343808065414429	102.83076167106628
tmaxsep	5.376659265899659	102.79989075660706
tmaxsep	5.409510466384888	102.7690200805664
tmaxsep	5.442361666870118	102.73814916610718
tmaxsep	5.4752128673553475	102.70727825164795
tmaxsep	5.508064067840577	102.67640733718872
tmaxsep	5.540915268325806	102.64553666114807
tmaxsep	5.573766468811035	102.614666223526
tmaxsep	5.6066176692962655	102.58379530906677
tmaxsep	5.639468869781494	102.55292439460754
tmaxsep	5.672320070266724	102.5220537185669
tmaxsep	5.705171270751954	102.49118280410767
tmaxsep	5.7380224712371835	102.46031188964844
tmaxsep	5.770873671722413	102.42944097518921
tmaxsep	5.803724872207642	102.39857029914856
tmaxsep	5.836576072692871	102.36769938468933
tmaxsep	5.8694272731781005	102.3368284702301
tmaxsep	5.902278473663331	102.30595755577087
tmaxsep	5.935129674148561	102.27508687973022
tmaxsep	5.96798087463379	102.244215965271
tmaxsep	6.000832075119019	102.21334505081177
tmaxsep	6.033683275604249	102.18247413635254
tmaxsep	6.066534476089478	102.15160346031189
tmaxsep	6.099385676574707	102.12073254585266
tmaxsep	6.132236877059937	102.08986163139343
tmaxsep	6.165088077545166	102.0589907169342
tmaxsep	6.197939278030396	102.02812004089355
tmaxsep	6.230790478515626	101.99724912643433
tmaxsep	6.263641679000855	101.9663782119751
tmaxsep	6.296492879486085	101.93550741672516
tmaxsep	6.329344079971314	101.90463650226593
tmaxsep	6.362195280456543	101.87376570701599
tmaxsep	6.395046480941772	101.84289479255676
tmaxsep	6.4278976814270035	101.81202447414398
tmaxsep	6.460748881912233	101.78115355968475
tmaxsep	6.493600082397462	101.75028276443481
tmaxsep	6.526451282882691	101.71941184997559
tmaxsep	6.5593024833679205	101.68854105472565
tmaxsep	6.59215368385315	101.65767014026642
tmaxsep	6.625004884338379	101.62679934501648
tmaxsep	6.657856084823608	101.59592843055725
tmaxsep	6.690707285308838	101.56505763530731
tmaxsep	6.723558485794069	101.53418672084808
tmaxsep	6.756409686279298	101.50331592559814
tmaxsep	6.789260886764527	101.47244501113892
tmaxsep	6.8221120872497565	101.44157421588898
tmaxsep	6.854963287734986	101.41070330142975
tmaxsep	6.887814488220215	101.37983250617981
tmaxsep	6.920665688705444	101.34896159172058
tmaxsep	6.953516889190674	101.31809079647064
tmaxsep	6.986368089675905	101.28721988201141
tmaxsep	7.019219290161134	101.25634908676147
tmaxsep	7.052070490646363	101.22547817230225
tmaxsep	7.084921691131592	101.19460737705231
tmaxsep	7.117772891616822	101.16373646259308
tmaxsep	7.150624092102051	101.13286566734314
tmaxsep	7.18347529258728	101.1019948720932
tmaxsep	7.216326493072511	101.07112395763397
tmaxsep	7.2491776935577406	101.0402535200119
tmaxsep	7.28202889404297	101.00938272476196
tmaxsep	7.314880094528199	100.97851186990738
tmaxsep	7.347731295013428	100.9476410150528
tmaxsep	7.380582495498658	100.91677016019821
tmaxsep	7.413433695983887	100.88589930534363
tmaxsep	7.446284896469118	100.85502845048904
tmaxsep	7.479136096954347	100.82415759563446
tmaxsep	7.5119872974395765	100.79328674077988
tmaxsep	7.544838497924806	100.7624158859253
tmaxsep	7.577689698410035	100.73154503107071
tmaxsep	7.610540898895264	100.70067417621613
tmaxsep	7.643392099380494	100.66980332136154
tmaxsep	7.676243299865723	100.63893246650696
tmaxsep	7.709094500350954	100.60806161165237
tmaxsep	7.741945700836183	100.57719075679779
tmaxsep	7.774796901321412	100.5463199019432
tmaxsep	7.807648101806642	100.51544904708862
tmaxsep	7.840499302291871	100.48457819223404
tmaxsep	7.8733505027771	100.45370733737946
tmaxsep	7.9062017032623295	100.42283648252487
tmaxsep	7.939052903747561	100.39196562767029
tmaxsep	7.971904104232788	100.3610947728157
tmaxsep	8.004755304718017	100.33022436499596
tmaxsep	8.037606505203248	100.2993535399437
tmaxsep	8.070457705688478	100.26848268508911
tmaxsep	8.103308906173707	100.23761181533337
tmaxsep	8.136160106658936	100.20674096047878
tmaxsep	8.169011307144167	100.1758701056242
tmaxsep	8.201862507629395	100.14499926567078
tmaxsep	8.234713708114624	100.11412840336561
tmaxsep	8.267564908599855	100.08325754851103
tmaxsep	8.300416109085084	100.05238669738173
tmaxsep	8.333267309570314	100.02151584625244
tmaxsep	8.366118510055543	99.99064499232918
tmaxsep	8.398969710540772	99.95977414026856
tmaxsep	8.431820911026001	99.92890328913927
tmaxsep	8.46467211151123	99.89803243428469
tmaxsep	8.497523311996462	99.86716157197952
tmaxsep	8.530374512481691	99.8362907320261
tmaxsep	8.56322571296692	99.80541987717152
tmaxsep	8.59607691345215	99.77454902231693
tmaxsep	8.628928113937379	99.74367815256119
tmaxsep	8.661779314422608	99.71280732750893
tmaxsep	8.694630514907837	99.68193647265434
tmaxsep	8.727481715393067	99.65106561779976
tmaxsep	8.760332915878298	99.62019476294518
tmaxsep	8.793184116363527	99.58932390809059
tmaxsep	8.826035316848756	99.55845305323601
tmaxsep	8.858886517333985	99.52758219838142
tmaxsep	8.891737717819215	99.49671131372452
tmaxsep	8.924588918304444	99.46584045886993
tmaxsep	8.957440118789673	99.43496960401535
tmaxsep	8.990291319274904	99.40409880876541
tmaxsep	9.023142519760134	99.37322795391083
tmaxsep	9.055993720245361	99.34235709905624
tmaxsep	9.088844920730592	99.31148624420166
tmaxsep	9.121696121215821	99.28061538934708
tmaxsep	9.15454732170105	99.24974453449249
tmaxsep	9.18739852218628	99.21887367963791
tmaxsep	9.22024972267151	99.18800282478333
tmaxsep	9.25310092315674	99.1894029378891
tmaxsep	9.285952123641968	99.15853214263916
tmaxsep	9.318803324127199	99.12766128778458
tmaxsep	9.351654524612428	99.09679132699966
tmaxsep	9.384505725097657	99.06592047214508
tmaxsep	9.417356925582887	99.0350496172905
tmaxsep	9.450208126068116	99.00417876243591
tmaxsep	9.483059326553347	98.97330784797668
tmaxsep	9.515910527038574	98.94243705272675
tmaxsep	9.548761727523805	98.91156613826752
tmaxsep	9.581612928009035	98.88069534301758
tmaxsep	9.614464128494264	98.84982442855835
tmaxsep	9.647315328979493	98.81895363330841
tmaxsep	9.680166529464723	98.78808271884918
tmaxsep	9.713017729949954	98.75721192359924
tmaxsep	9.745868930435181	98.72634100914001
tmaxsep	9.77872013092041	98.69547021389008
tmaxsep	9.811571331405641	98.66459929943085
tmaxsep	9.84442253189087	98.63372850418091
tmaxsep	9.8772737323761	98.60285770893097
tmaxsep	9.91012493286133	98.57198679447174
tmaxsep	9.942976133346558	98.5411159992218
tmaxsep	9.975827333831788	98.51024508476257
tmaxsep	10.008678534317017	98.47937428951263
tmaxsep	10.041529734802248	98.4485033750534
tmaxsep	10.074380935287477	98.41763257980347
tmaxsep	10.107232135772707	98.38676166534424
tmaxsep	10.140083336257936	98.3558908700943
tmaxsep	10.172934536743165	98.32501995563507
tmaxsep	10.205785737228394	98.29414916038513
tmaxsep	10.238636937713624	98.2632782459259
tmaxsep	10.271488138198855	98.23240745067596
tmaxsep	10.304339338684084	98.20153653621674
tmaxsep	10.337190539169313	98.1706657409668
tmaxsep	10.370041739654543	98.13979482650757
tmaxsep	10.402892940139772	98.10892403125763
tmaxsep	10.435744140625003	98.0780531167984
tmaxsep	10.468595341110232	98.04718232154846
tmaxsep	10.50144654159546	98.01631140708923
tmaxsep	10.53429774208069	97.98544049263
tmaxsep	10.56714894256592	97.95456981658936
tmaxsep	10.60000014305115	97.92369890213013
tmaxsep	10.632851343536379	97.8928279876709
tmaxsep	10.665702544021608	97.86195707321167
tmaxsep	10.698553744506837	97.83108639717102
tmaxsep	10.731404944992068	97.80021548271179
tmaxsep	10.764256145477297	97.76934456825256
tmaxsep	10.797107345962527	97.73847365379333
tmaxsep	10.829958546447756	97.70760297775269
tmaxsep	10.862809746932985	97.67673206329346
tmaxsep	10.895660947418216	97.64586114883423
tmaxsep	10.928512147903444	97.614990234375
tmaxsep	10.961363348388673	97.58411955833435
tmaxsep	10.994214548873902	97.55324864387512
tmaxsep	11.027065749359132	97.52237868309021
tmaxsep	11.059916949844363	97.49150776863098
tmaxsep	11.092768150329592	97.46063709259033
tmaxsep	11.125619350814821	97.4297661781311
tmaxsep	11.15847055130005	97.39889526367188
tmaxsep	11.19132175178528	97.36802434921265
tmaxsep	11.22417295227051	97.337153673172
tmaxsep	11.25702415275574	97.30628275871277
tmaxsep	11.28987535324097	97.27541184425354
tmaxsep	11.322726553726199	97.24454092979431
tmaxsep	11.355577754211426	97.21367025375366
tmaxsep	11.388428954696657	97.18279933929443
tmaxsep	11.421280155181886	97.1519284248352
tmaxsep	11.454131355667116	97.12105751037598
tmaxsep	11.486982556152345	97.09018683433533
tmaxsep	11.519833756637574	97.0593159198761
tmaxsep	11.552684957122805	97.02844500541687
tmaxsep	11.585536157608034	96.99757409095764
tmaxsep	11.618387358093264	96.96670341491699
tmaxsep	11.651238558578493	96.93583250045776
tmaxsep	11.684089759063722	96.90496158599854
tmaxsep	11.716940959548953	96.8740906715393
tmaxsep	11.749792160034183	96.84321999549866
tmaxsep	11.782643360519412	96.81234908103943
tmaxsep	11.81549456100464	96.7814781665802
tmaxsep	11.848345761489869	96.75060725212097
tmaxsep	11.8811969619751	96.71973657608032
tmaxsep	11.914048162460329	96.6888656616211
tmaxsep	11.946899362945558	96.65799474716187
tmaxsep	11.979750563430787	96.62712383270264
tmaxsep	12.012601763916019	96.59625315666199
tmaxsep	12.045452964401248	96.58873319625854
tmaxsep	12.078304164886477	96.55786228179932
tmaxsep	12.111155365371706	96.52699136734009
tmaxsep	12.144006565856936	96.49612069129944
tmaxsep	12.176857766342167	96.46524977684021
tmaxsep	12.209708966827396	96.43437886238098
tmaxsep	12.242560167312623	96.40350794792175
tmaxsep	12.275411367797853	96.3726372718811
tmaxsep	12.308262568283082	96.34176635742188
tmaxsep	12.341113768768313	96.31089544296265
tmaxsep	12.373964969253542	96.28002452850342
tmaxsep	12.406816169738772	96.24915385246277
tmaxsep	12.439667370224	96.21828293800354
tmaxsep	12.47251857070923	96.18741202354431
tmaxsep	12.505369771194461	96.15654110908508
tmaxsep	12.53822097167969	96.12567043304443
tmaxsep	12.57107217216492	96.0947995185852
tmaxsep	12.603923372650149	96.06392860412598
tmaxsep	12.636774573135378	96.03305768966675
tmaxsep	12.669625773620607	96.0021870136261
tmaxsep	12.702476974105837	95.97131681442261
tmaxsep	12.735328174591066	95.94044589996338
tmaxsep	12.768179375076295	95.90957546234131
tmaxsep	12.801030575561525	95.87870454788208
tmaxsep	12.833881776046756	95.84783363342285
tmaxsep	12.866732976531985	95.81696271896362
tmaxsep	12.899584177017214	95.7860918045044
tmaxsep	12.932435377502443	95.75522089004517
tmaxsep	12.965286577987673	95.72434997558594
tmaxsep	12.998137778472904	95.69347906112671
tmaxsep	13.030988978958133	95.66260862350464
tmaxsep	13.063840179443362	95.63173770904541
tmaxsep	13.096691379928592	95.60086679458618
tmaxsep	13.129542580413819	95.56999588012695
tmaxsep	13.16239378089905	95.53912496566772
tmaxsep	13.19524498138428	95.5082540512085
tmaxsep	13.228096181869509	95.47738313674927
tmaxsep	13.260947382354738	95.4465126991272
tmaxsep	13.293798582839967	95.41564178466797
tmaxsep	13.326649783325198	95.38477087020874
tmaxsep	13.359500983810427	95.35389995574951
tmaxsep	13.392352184295657	95.32302904129028
tmaxsep	13.425203384780886	95.29215812683105
tmaxsep	13.458054585266115	95.26128721237183
tmaxsep	13.490905785751346	95.2304162979126
tmaxsep	13.523756986236576	95.19954586029053
tmaxsep	13.556608186721803	95.1686749458313
tmaxsep	13.589459387207032	95.13780403137207
tmaxsep	13.622310587692262	95.10693311691284
tmaxsep	13.655161788177493	95.07606220245361
tmaxsep	13.688012988662722	95.04519128799438
tmaxsep	13.720864189147951	95.01432037353516
tmaxsep	13.75371538963318	94.98344945907593
tmaxsep	13.78656659011841	94.95257902145386
tmaxsep	13.81941779060364	94.92170810699463
tmaxsep	13.85226899108887	94.8908371925354
tmaxsep	13.8851201915741	94.85996627807617
tmaxsep	13.917971392059329	94.82909536361694
tmaxsep	13.95082259254456	94.79822444915771
tmaxsep	13.983673793029787	94.76735353469849
tmaxsep	14.016524993515016	94.73648262023926
tmaxsep	14.049376194000246	94.70561218261719
tmaxsep	14.082227394485475	94.67474126815796
tmaxsep	14.115078594970706	94.64387035369873
tmaxsep	14.147929795455935	94.6129994392395
tmaxsep	14.180780995941165	94.58212852478027
tmaxsep	14.213632196426394	94.55125761032104
tmaxsep	14.246483396911623	94.52038669586182
tmaxsep	14.279334597396854	94.48951578140259
tmaxsep	14.312185797882083	94.45864534378052
tmaxsep	14.345036998367313	94.42777442932129
tmaxsep	14.377888198852542	94.39690446853638
tmaxsep	14.41073939933777	94.36603355407715
tmaxsep	14.443590599823	94.33516263961792
tmaxsep	14.47644180030823	94.30429172515869
tmaxsep	14.509293000793459	94.27342081069946
tmaxsep	14.542144201278688	94.24254989624023
tmaxsep	14.574995401763918	94.21167945861816
tmaxsep	14.607846602249149	94.18080854415894
tmaxsep	14.640697802734378	94.1499376296997
tmaxsep	14.673549003219607	94.11906671524048
tmaxsep	14.706400203704836	94.08819580078125
tmaxsep	14.739251404190066	94.05732488632202
tmaxsep	14.772102604675297	94.0264539718628
tmaxsep	14.804953805160526	93.99558305740356
tmaxsep	14.837805005645755	93.9647126197815
tmaxsep	14.870656206130983	93.93384170532227
tmaxsep	14.903507406616212	93.90297079086304
tmaxsep	14.936358607101443	93.87209987640381
tmaxsep	14.969209807586672	93.84122896194458
tmaxsep	15.002061008071902	93.81035804748535
tmaxsep	15.034912208557131	93.77948713302612
tmaxsep	15.06776340904236	93.7486162185669
tmaxsep	15.100614609527591	93.71774578094482
tmaxsep	15.13346581001282	93.6868748664856
tmaxsep	15.16631701049805	93.65600395202637
tmaxsep	15.199168210983279	93.62513303756714
tmaxsep	15.232019411468508	93.59426212310791
tmaxsep	15.26487061195374	93.56339120864868
tmaxsep	15.297721812438967	93.53252029418945
tmaxsep	15.330573012924196	93.50164937973022
tmaxsep	15.363424213409425	93.47077894210815
tmaxsep	15.396275413894655	93.43990802764893
tmaxsep	15.429126614379886	93.4090371131897
tmaxsep	15.461977814865115	93.37816619873047
tmaxsep	15.494829015350344	93.34729528427124
tmaxsep	15.527680215835574	93.31642436981201
tmaxsep	15.560531416320803	93.28555345535278
tmaxsep	15.593382616806034	93.25468301773071
tmaxsep	15.626233817291263	93.22381210327148
tmaxsep	15.659085017776492	93.19294118881226
tmaxsep	15.691936218261722	93.16207027435303
tmaxsep	15.72478741874695	93.1311993598938
tmaxsep	15.75763861923218	93.10032844543457
tmaxsep	15.79048981971741	93.06945753097534
tmaxsep	15.823341020202639	93.03858661651611
tmaxsep	15.856192220687868	93.00771617889404
tmaxsep	15.889043421173097	92.97684526443481
tmaxsep	15.921894621658328	92.94597434997559
tmaxsep	15.954745822143558	92.91510343551636
tmaxsep	15.987597022628787	92.88423252105713
tmaxsep	16.020448223114016	92.8533616065979
tmaxsep	16.053299423599245	92.82249164581299
tmaxsep	16.086150624084475	92.79161977767944
tmaxsep	16.119001824569704	92.76074981689453
tmaxsep	16.151853025054933	92.72987842559814
tmaxsep	16.184704225540163	92.69900846481323
tmaxsep	16.217555426025392	92.66813659667969
tmaxsep	16.25040662651062	92.63726663589478
tmaxsep	16.28325782699585	92.60639476776123
tmaxsep	16.31610902748108	92.57552480697632
tmaxsep	16.34896022796631	92.54465293884277
tmaxsep	16.38181142845154	92.51378297805786
tmaxsep	16.41466262893677	92.48291158676147
tmaxsep	16.447513829422	92.45204162597656
tmaxsep	16.48036502990723	92.42116975784302
tmaxsep	16.51321623039246	92.3902997970581
tmaxsep	16.546067430877688	92.35942792892456
tmaxsep	16.578918631362917	92.32855796813965
tmaxsep	16.611769831848147	92.2976861000061
tmaxsep	16.644621032333376	92.26681613922119
tmaxsep	16.677472232818605	92.2359447479248
tmaxsep	16.710323433303834	92.20507478713989
tmaxsep	16.743174633789064	92.17420291900635
tmaxsep	16.776025834274293	92.14333295822144
tmaxsep	16.808877034759522	92.11246109008789
tmaxsep	16.84172823524475	92.08159112930298
tmaxsep	16.874579435729984	92.05071973800659
tmaxsep	16.907430636215214	92.01984977722168
tmaxsep	16.940281836700443	91.98897933959961
tmaxsep	16.973133037185672	91.95810794830322
tmaxsep	17.0059842376709	91.92723751068115
tmaxsep	17.03883543815613	91.89636611938477
tmaxsep	17.07168663864136	91.86549663543701
tmaxsep	17.10453783912659	91.83462429046631
tmaxsep	17.13738903961182	91.80375480651855
tmaxsep	17.170240240097048	91.77288246154785
tmaxsep	17.203091440582277	91.7420129776001
tmaxsep	17.235942641067506	91.7111406326294
tmaxsep	17.268793841552736	91.68027114868164
tmaxsep	17.301645042037965	91.64939975738525
tmaxsep	17.334496242523194	91.61852931976318
tmaxsep	17.367347443008427	91.5876579284668
tmaxsep	17.400198643493656	91.55678749084473
tmaxsep	17.433049843978885	91.52591609954834
tmaxsep	17.465901044464115	0.0
tmaxsep	17.49875224494934	0.0
tmaxsep	17.531603445434573	0.0
tmaxsep	17.564454645919803	0.0
tmaxsep	17.597305846405032	0.0
tmaxsep	17.63015704689026	0.0
tmaxsep	17.66300824737549	0.0
tmaxsep	17.69585944786072	0.0
tmaxsep	17.72871064834595	0.0
tmaxsep	17.761561848831178	0.0
tmaxsep	17.794413049316407	0.0
tmaxsep	17.827264249801637	0.0
tmaxsep	17.86011545028687	0.0
tmaxsep	17.8929666507721	0.0
tmaxsep	17.925817851257325	0.0
tmaxsep	17.958669051742554	0.0
tmaxsep	17.991520252227783	0.0
tmaxsep	18.024371452713016	0.0
tmaxsep	18.057222653198245	0.0
tmaxsep	18.090073853683474	0.0
tmaxsep	18.122925054168704	0.0
tmaxsep	18.155776254653933	0.0
tmaxsep	18.188627455139162	0.0
tmaxsep	18.22147865562439	0.0
tmaxsep	18.25432985610962	0.0
tmaxsep	18.28718105659485	0.0
tmaxsep	18.320032257080083	0.0
tmaxsep	18.35288345756531	0.0
tmaxsep	18.385734658050538	0.0
tmaxsep	18.418585858535767	0.0
tmaxsep	18.451437059020996	0.0
tmaxsep	18.48428825950623	0.0
tmaxsep	18.51713945999146	0.0
tmaxsep	18.549990660476688	0.0
tmaxsep	18.582841860961913	0.0
tmaxsep	18.615693061447143	0.0
tmaxsep	18.648544261932376	0.0
tmaxsep	18.681395462417605	0.0
tmaxsep	18.714246662902834	0.0
tmaxsep	18.747097863388063	0.0
tmaxsep	18.779949063873293	0.0
tmaxsep	18.812800264358522	0.0
