# Supplementary material for: Assessment of Habitat Suitability and Identification of Conservation Priority Areas for Endangered Marco Polo Sheep Throughout Khunjerab National Park (Pakistan) and Tashkurgan Natural Reserve (China)
Source: Animals (Basel). 2025 Jun 28;15(13):1907. doi: 10.3390/ani15131907 (PMC12248910; doi:10.3390/ani15131907)
Supplement: Supplementary file 1 [file animals-15-01907-s001.zip › plots/Marcopolo_Sheep_0_tmaxsep_only.dat]

variable	x	y
tmaxsep	2.3872000217437743	0.0
tmaxsep	2.420051222229004	0.0
tmaxsep	2.4529024227142333	0.0
tmaxsep	2.485753623199463	0.0
tmaxsep	2.5186048236846923	0.0
tmaxsep	2.551456024169922	0.0
tmaxsep	2.5843072246551513	0.0
tmaxsep	2.617158425140381	0.0
tmaxsep	2.6500096256256103	0.0
tmaxsep	2.68286082611084	0.0
tmaxsep	2.7157120265960693	0.0
tmaxsep	2.748563227081299	0.0
tmaxsep	2.7814144275665282	0.0
tmaxsep	2.814265628051758	0.0
tmaxsep	2.847116828536987	0.0
tmaxsep	2.879968029022217	0.0
tmaxsep	2.912819229507446	0.0
tmaxsep	2.945670429992676	0.0
tmaxsep	2.978521630477905	0.0
tmaxsep	3.011372830963135	0.0
tmaxsep	3.044224031448364	0.0
tmaxsep	3.077075231933594	0.0
tmaxsep	3.109926432418823	0.0
tmaxsep	3.142777632904053	0.0
tmaxsep	3.175628833389282	0.0
tmaxsep	3.208480033874512	0.0
tmaxsep	3.241331234359741	0.0
tmaxsep	3.274182434844971	0.0
tmaxsep	3.3070336353302	0.0
tmaxsep	3.33988483581543	0.0
tmaxsep	3.372736036300659	0.0
tmaxsep	3.405587236785889	0.0
tmaxsep	3.4384384372711185	0.0
tmaxsep	3.471289637756348	0.0
tmaxsep	3.504140838241577	0.0
tmaxsep	3.536992038726807	0.0
tmaxsep	3.569843239212036	0.0
tmaxsep	3.6026944396972658	0.0
tmaxsep	3.635545640182495	0.0
tmaxsep	3.6683968406677248	0.0
tmaxsep	3.7012480411529545	0.0
tmaxsep	3.7340992416381837	0.0
tmaxsep	3.766950442123413	95.80320596694946
tmaxsep	3.7998016426086427	95.82321691513062
tmaxsep	3.8326528430938724	95.84322786331177
tmaxsep	3.8655040435791017	95.86323881149292
tmaxsep	3.898355244064331	95.88324928283691
tmaxsep	3.9312064445495607	95.90326023101807
tmaxsep	3.9640576450347904	95.92327117919922
tmaxsep	3.9969088455200197	95.94328212738037
tmaxsep	4.029760046005249	95.96329259872437
tmaxsep	4.062611246490478	95.98330354690552
tmaxsep	4.095462446975708	96.00331449508667
tmaxsep	4.128313647460938	96.02332544326782
tmaxsep	4.161164847946168	96.0433361530304
tmaxsep	4.194016048431397	96.06334710121155
tmaxsep	4.226867248916626	96.0833580493927
tmaxsep	4.259718449401856	96.10336875915527
tmaxsep	4.292569649887085	96.12337970733643
tmaxsep	4.325420850372315	96.14339065551758
tmaxsep	4.358272050857544	96.16340136528015
tmaxsep	4.391123251342774	96.1834123134613
tmaxsep	4.423974451828004	96.20342326164246
tmaxsep	4.456825652313233	96.22343397140503
tmaxsep	4.489676852798462	96.24344491958618
tmaxsep	4.522528053283692	96.26345586776733
tmaxsep	4.555379253768921	96.28346657752991
tmaxsep	4.58823045425415	96.30347752571106
tmaxsep	4.62108165473938	96.32348847389221
tmaxsep	4.6539328552246095	96.34349942207336
tmaxsep	4.68678405570984	96.36351013183594
tmaxsep	4.719635256195069	96.38352108001709
tmaxsep	4.752486456680298	96.40353155136108
tmaxsep	4.7853376571655275	96.42354249954224
tmaxsep	4.818188857650757	96.44355344772339
tmaxsep	4.851040058135986	96.46356415748596
tmaxsep	4.883891258621216	96.48357510566711
tmaxsep	4.916742459106446	96.50358605384827
tmaxsep	4.949593659591676	96.52359676361084
tmaxsep	4.982444860076905	96.54360771179199
tmaxsep	5.015296060562134	96.56361865997314
tmaxsep	5.048147261047363	96.58362936973572
tmaxsep	5.080998461532593	96.60364031791687
tmaxsep	5.113849662017822	96.62365126609802
tmaxsep	5.146700862503052	96.6436619758606
tmaxsep	5.179552062988281	96.66367292404175
tmaxsep	5.212403263473512	96.6836838722229
tmaxsep	5.245254463958741	96.70369458198547
tmaxsep	5.27810566444397	96.72370553016663
tmaxsep	5.310956864929199	96.74371647834778
tmaxsep	5.343808065414429	96.76372718811035
tmaxsep	5.376659265899659	96.7837381362915
tmaxsep	5.409510466384888	96.80374908447266
tmaxsep	5.442361666870118	96.82375979423523
tmaxsep	5.4752128673553475	96.84377074241638
tmaxsep	5.508064067840577	96.86378169059753
tmaxsep	5.540915268325806	96.88379240036011
tmaxsep	5.573766468811035	96.90380311012268
tmaxsep	5.6066176692962655	96.92381381988525
tmaxsep	5.639468869781494	96.9438247680664
tmaxsep	5.672320070266724	96.96383571624756
tmaxsep	5.705171270751954	96.98384642601013
tmaxsep	5.7380224712371835	97.00385737419128
tmaxsep	5.770873671722413	97.02386832237244
tmaxsep	5.803724872207642	97.04387927055359
tmaxsep	5.836576072692871	97.06388998031616
tmaxsep	5.8694272731781005	97.08390092849731
tmaxsep	5.902278473663331	97.10391187667847
tmaxsep	5.935129674148561	97.12392258644104
tmaxsep	5.96798087463379	97.14393353462219
tmaxsep	6.000832075119019	97.16394448280334
tmaxsep	6.033683275604249	97.18395519256592
tmaxsep	6.066534476089478	97.20396614074707
tmaxsep	6.099385676574707	97.22397708892822
tmaxsep	6.132236877059937	97.2439877986908
tmaxsep	6.165088077545166	97.26399874687195
tmaxsep	6.197939278030396	97.2840096950531
tmaxsep	6.230790478515626	97.30402040481567
tmaxsep	6.263641679000855	97.32403135299683
tmaxsep	6.296492879486085	97.34404230117798
tmaxsep	6.329344079971314	97.36405301094055
tmaxsep	6.362195280456543	97.3840639591217
tmaxsep	6.395046480941772	97.40407490730286
tmaxsep	6.4278976814270035	97.42408537864685
tmaxsep	6.460748881912233	97.444096326828
tmaxsep	6.493600082397462	97.46410703659058
tmaxsep	6.526451282882691	97.48411798477173
tmaxsep	6.5593024833679205	97.50412893295288
tmaxsep	6.59215368385315	97.52413964271545
tmaxsep	6.625004884338379	97.5441505908966
tmaxsep	6.657856084823608	97.56416153907776
tmaxsep	6.690707285308838	97.58417224884033
tmaxsep	6.723558485794069	97.60418319702148
tmaxsep	6.756409686279298	97.62419414520264
tmaxsep	6.789260886764527	97.64420485496521
tmaxsep	6.8221120872497565	97.66421580314636
tmaxsep	6.854963287734986	97.68422675132751
tmaxsep	6.887814488220215	97.70423746109009
tmaxsep	6.920665688705444	97.72424840927124
tmaxsep	6.953516889190674	97.74425935745239
tmaxsep	6.986368089675905	97.76427006721497
tmaxsep	7.019219290161134	97.78428101539612
tmaxsep	7.052070490646363	97.80429196357727
tmaxsep	7.084921691131592	97.82430267333984
tmaxsep	7.117772891616822	97.844313621521
tmaxsep	7.150624092102051	97.86432456970215
tmaxsep	7.18347529258728	97.88433527946472
tmaxsep	7.216326493072511	97.90434622764587
tmaxsep	7.2491776935577406	97.92435693740845
tmaxsep	7.28202889404297	97.94436764717102
tmaxsep	7.314880094528199	97.96437859535217
tmaxsep	7.347731295013428	97.98438954353333
tmaxsep	7.380582495498658	98.0044002532959
tmaxsep	7.413433695983887	98.02441120147705
tmaxsep	7.446284896469118	98.04442203044891
tmaxsep	7.479136096954347	98.06443285942078
tmaxsep	7.5119872974395765	98.08444380760193
tmaxsep	7.544838497924806	98.10445463657379
tmaxsep	7.577689698410035	98.12446546554565
tmaxsep	7.610540898895264	98.1444764137268
tmaxsep	7.643392099380494	98.16448724269867
tmaxsep	7.676243299865723	98.18449819087982
tmaxsep	7.709094500350954	98.20450901985168
tmaxsep	7.741945700836183	98.22451984882355
tmaxsep	7.774796901321412	98.2445307970047
tmaxsep	7.807648101806642	98.26454162597656
tmaxsep	7.840499302291871	98.28455245494843
tmaxsep	7.8733505027771	98.30456340312958
tmaxsep	7.9062017032623295	98.32457423210144
tmaxsep	7.939052903747561	98.3445850610733
tmaxsep	7.971904104232788	98.36459600925446
tmaxsep	8.004755304718017	98.38460648059845
tmaxsep	8.037606505203248	98.4046174287796
tmaxsep	8.070457705688478	98.42462825775146
tmaxsep	8.103308906173707	98.44463908672333
tmaxsep	8.136160106658936	98.46465003490448
tmaxsep	8.169011307144167	98.48466086387634
tmaxsep	8.201862507629395	98.5046718120575
tmaxsep	8.234713708114624	98.52468264102936
tmaxsep	8.267564908599855	98.54469347000122
tmaxsep	8.300416109085084	98.56470441818237
tmaxsep	8.333267309570314	98.58471524715424
tmaxsep	8.366118510055543	98.6047260761261
tmaxsep	8.398969710540772	98.62473702430725
tmaxsep	8.431820911026001	99.78843347728252
tmaxsep	8.46467211151123	98.90646386146545
tmaxsep	8.497523311996462	98.90646386146545
tmaxsep	8.530374512481691	98.90646386146545
tmaxsep	8.56322571296692	98.90646386146545
tmaxsep	8.59607691345215	98.90646386146545
tmaxsep	8.628928113937379	98.90646386146545
tmaxsep	8.661779314422608	98.90646386146545
tmaxsep	8.694630514907837	98.90646386146545
tmaxsep	8.727481715393067	98.90646386146545
tmaxsep	8.760332915878298	98.90646386146545
tmaxsep	8.793184116363527	98.90646386146545
tmaxsep	8.826035316848756	98.90646386146545
tmaxsep	8.858886517333985	98.90646386146545
tmaxsep	8.891737717819215	98.90646386146545
tmaxsep	8.924588918304444	98.90646386146545
tmaxsep	8.957440118789673	98.90646386146545
tmaxsep	8.990291319274904	98.90646386146545
tmaxsep	9.023142519760134	98.90646386146545
tmaxsep	9.055993720245361	98.90646386146545
tmaxsep	9.088844920730592	99.00211453437805
tmaxsep	9.121696121215821	99.00211453437805
tmaxsep	9.15454732170105	99.00211453437805
tmaxsep	9.18739852218628	99.00211453437805
tmaxsep	9.22024972267151	99.00211453437805
tmaxsep	9.25310092315674	99.25434893369675
tmaxsep	9.285952123641968	99.25434893369675
tmaxsep	9.318803324127199	99.47835284471512
tmaxsep	9.351654524612428	99.47835284471512
tmaxsep	9.384505725097657	99.47835284471512
tmaxsep	9.417356925582887	99.47835284471512
tmaxsep	9.450208126068116	99.47835284471512
tmaxsep	9.483059326553347	99.47835284471512
tmaxsep	9.515910527038574	99.47835284471512
tmaxsep	9.548761727523805	99.47835284471512
tmaxsep	9.581612928009035	99.47835284471512
tmaxsep	9.614464128494264	99.47835284471512
tmaxsep	9.647315328979493	99.47835284471512
tmaxsep	9.680166529464723	99.47835284471512
tmaxsep	9.713017729949954	99.47835284471512
tmaxsep	9.745868930435181	99.47835284471512
tmaxsep	9.77872013092041	99.47835284471512
tmaxsep	9.811571331405641	99.47835284471512
tmaxsep	9.84442253189087	99.47835284471512
tmaxsep	9.8772737323761	99.47835284471512
tmaxsep	9.91012493286133	99.47835284471512
tmaxsep	9.942976133346558	99.69068533182144
tmaxsep	9.975827333831788	99.69068533182144
tmaxsep	10.008678534317017	99.517338514328
tmaxsep	10.041529734802248	99.517338514328
tmaxsep	10.074380935287477	99.517338514328
tmaxsep	10.107232135772707	99.517338514328
tmaxsep	10.140083336257936	99.517338514328
tmaxsep	10.172934536743165	99.517338514328
tmaxsep	10.205785737228394	99.517338514328
tmaxsep	10.238636937713624	98.47040295600891
tmaxsep	10.271488138198855	98.47040295600891
tmaxsep	10.304339338684084	98.47040295600891
tmaxsep	10.337190539169313	98.47040295600891
tmaxsep	10.370041739654543	98.47040295600891
tmaxsep	10.402892940139772	98.47040295600891
tmaxsep	10.435744140625003	98.47040295600891
tmaxsep	10.468595341110232	98.47040295600891
tmaxsep	10.50144654159546	98.47040295600891
tmaxsep	10.53429774208069	98.47040295600891
tmaxsep	10.56714894256592	98.47040295600891
tmaxsep	10.60000014305115	98.47040295600891
tmaxsep	10.632851343536379	98.47040295600891
tmaxsep	10.665702544021608	98.47040295600891
tmaxsep	10.698553744506837	98.47040295600891
tmaxsep	10.731404944992068	98.47040295600891
tmaxsep	10.764256145477297	98.47040295600891
tmaxsep	10.797107345962527	98.47040295600891
tmaxsep	10.829958546447756	98.47040295600891
tmaxsep	10.862809746932985	98.47040295600891
tmaxsep	10.895660947418216	98.47040295600891
tmaxsep	10.928512147903444	98.47040295600891
tmaxsep	10.961363348388673	98.47040295600891
tmaxsep	10.994214548873902	98.47040295600891
tmaxsep	11.027065749359132	98.47040295600891
tmaxsep	11.059916949844363	98.47040295600891
tmaxsep	11.092768150329592	98.47040295600891
tmaxsep	11.125619350814821	98.47040295600891
tmaxsep	11.15847055130005	98.47040295600891
tmaxsep	11.19132175178528	98.47040295600891
tmaxsep	11.22417295227051	98.47040295600891
tmaxsep	11.25702415275574	98.47040295600891
tmaxsep	11.28987535324097	98.47040295600891
tmaxsep	11.322726553726199	98.47040295600891
tmaxsep	11.355577754211426	98.47040295600891
tmaxsep	11.388428954696657	98.47040295600891
tmaxsep	11.421280155181886	98.47040295600891
tmaxsep	11.454131355667116	98.47040295600891
tmaxsep	11.486982556152345	98.47040295600891
tmaxsep	11.519833756637574	98.47040295600891
tmaxsep	11.552684957122805	98.47040295600891
tmaxsep	11.585536157608034	98.47040295600891
tmaxsep	11.618387358093264	98.47040295600891
tmaxsep	11.651238558578493	98.47040295600891
tmaxsep	11.684089759063722	98.47040295600891
tmaxsep	11.716940959548953	98.47040295600891
tmaxsep	11.749792160034183	98.47040295600891
tmaxsep	11.782643360519412	98.47040295600891
tmaxsep	11.81549456100464	99.2545936703682
tmaxsep	11.848345761489869	99.2545936703682
tmaxsep	11.8811969619751	99.2545936703682
tmaxsep	11.914048162460329	99.2545936703682
tmaxsep	11.946899362945558	99.2545936703682
tmaxsep	11.979750563430787	99.2545936703682
tmaxsep	12.012601763916019	99.2545936703682
tmaxsep	12.045452964401248	99.2545936703682
tmaxsep	12.078304164886477	99.2545936703682
tmaxsep	12.111155365371706	99.2545936703682
tmaxsep	12.144006565856936	99.2545936703682
tmaxsep	12.176857766342167	99.2545936703682
tmaxsep	12.209708966827396	99.2545936703682
tmaxsep	12.242560167312623	100.0
tmaxsep	12.275411367797853	100.0
tmaxsep	12.308262568283082	100.0
tmaxsep	12.341113768768313	100.0
tmaxsep	12.373964969253542	100.0
tmaxsep	12.406816169738772	100.0
tmaxsep	12.439667370224	100.0
tmaxsep	12.47251857070923	99.68507441878319
tmaxsep	12.505369771194461	99.68507441878319
tmaxsep	12.53822097167969	99.68507441878319
tmaxsep	12.57107217216492	99.68507441878319
tmaxsep	12.603923372650149	99.68507441878319
tmaxsep	12.636774573135378	99.68507441878319
tmaxsep	12.669625773620607	99.68507441878319
tmaxsep	12.702476974105837	99.68507441878319
tmaxsep	12.735328174591066	99.01620310544968
tmaxsep	12.768179375076295	99.01620310544968
tmaxsep	12.801030575561525	99.01620310544968
tmaxsep	12.833881776046756	99.01620310544968
tmaxsep	12.866732976531985	99.01620310544968
tmaxsep	12.899584177017214	99.01620310544968
tmaxsep	12.932435377502443	99.01620310544968
tmaxsep	12.965286577987673	99.01620310544968
tmaxsep	12.998137778472904	99.01620310544968
tmaxsep	13.030988978958133	99.01620310544968
tmaxsep	13.063840179443362	99.01620310544968
tmaxsep	13.096691379928592	99.01620310544968
tmaxsep	13.129542580413819	99.01620310544968
tmaxsep	13.16239378089905	99.01620310544968
tmaxsep	13.19524498138428	99.01620310544968
tmaxsep	13.228096181869509	99.01620310544968
tmaxsep	13.260947382354738	99.01620310544968
tmaxsep	13.293798582839967	99.01620310544968
tmaxsep	13.326649783325198	99.01620310544968
tmaxsep	13.359500983810427	99.01620310544968
tmaxsep	13.392352184295657	99.01620310544968
tmaxsep	13.425203384780886	99.01620310544968
tmaxsep	13.458054585266115	99.01620310544968
tmaxsep	13.490905785751346	99.01620310544968
tmaxsep	13.523756986236576	99.01620310544968
tmaxsep	13.556608186721803	99.01620310544968
tmaxsep	13.589459387207032	99.01620310544968
tmaxsep	13.622310587692262	99.01620310544968
tmaxsep	13.655161788177493	99.01620310544968
tmaxsep	13.688012988662722	99.01620310544968
tmaxsep	13.720864189147951	99.01620310544968
tmaxsep	13.75371538963318	99.01620310544968
tmaxsep	13.78656659011841	99.01620310544968
tmaxsep	13.81941779060364	99.01620310544968
tmaxsep	13.85226899108887	99.01620310544968
tmaxsep	13.8851201915741	99.01620310544968
tmaxsep	13.917971392059329	99.01620310544968
tmaxsep	13.95082259254456	99.01620310544968
tmaxsep	13.983673793029787	99.01620310544968
tmaxsep	14.016524993515016	99.01620310544968
tmaxsep	14.049376194000246	99.01620310544968
tmaxsep	14.082227394485475	99.01620310544968
tmaxsep	14.115078594970706	99.01620310544968
tmaxsep	14.147929795455935	99.01620310544968
tmaxsep	14.180780995941165	99.01620310544968
tmaxsep	14.213632196426394	99.01620310544968
tmaxsep	14.246483396911623	99.01620310544968
tmaxsep	14.279334597396854	99.01620310544968
tmaxsep	14.312185797882083	99.01620310544968
tmaxsep	14.345036998367313	99.01620310544968
tmaxsep	14.377888198852542	99.01620310544968
tmaxsep	14.41073939933777	99.01620310544968
tmaxsep	14.443590599823	99.01620310544968
tmaxsep	14.47644180030823	99.01620310544968
tmaxsep	14.509293000793459	99.01620310544968
tmaxsep	14.542144201278688	99.01620310544968
tmaxsep	14.574995401763918	99.01620310544968
tmaxsep	14.607846602249149	99.01620310544968
tmaxsep	14.640697802734378	99.01620310544968
tmaxsep	14.673549003219607	99.01620310544968
tmaxsep	14.706400203704836	99.01620310544968
tmaxsep	14.739251404190066	99.01620310544968
tmaxsep	14.772102604675297	99.01620310544968
tmaxsep	14.804953805160526	99.01620310544968
tmaxsep	14.837805005645755	99.01620310544968
tmaxsep	14.870656206130983	99.01620310544968
tmaxsep	14.903507406616212	99.01620310544968
tmaxsep	14.936358607101443	99.01620310544968
tmaxsep	14.969209807586672	99.01620310544968
tmaxsep	15.002061008071902	99.01620310544968
tmaxsep	15.034912208557131	99.01620310544968
tmaxsep	15.06776340904236	99.01620310544968
tmaxsep	15.100614609527591	99.01620310544968
tmaxsep	15.13346581001282	99.01620310544968
tmaxsep	15.16631701049805	99.01620310544968
tmaxsep	15.199168210983279	99.01620310544968
tmaxsep	15.232019411468508	99.01620310544968
tmaxsep	15.26487061195374	99.01620310544968
tmaxsep	15.297721812438967	99.01620310544968
tmaxsep	15.330573012924196	99.01620310544968
tmaxsep	15.363424213409425	99.01620310544968
tmaxsep	15.396275413894655	99.01620310544968
tmaxsep	15.429126614379886	99.01620310544968
tmaxsep	15.461977814865115	99.01620310544968
tmaxsep	15.494829015350344	99.01620310544968
tmaxsep	15.527680215835574	99.01620310544968
tmaxsep	15.560531416320803	99.01620310544968
tmaxsep	15.593382616806034	99.01620310544968
tmaxsep	15.626233817291263	99.01620310544968
tmaxsep	15.659085017776492	99.01620310544968
tmaxsep	15.691936218261722	99.01620310544968
tmaxsep	15.72478741874695	99.01620310544968
tmaxsep	15.75763861923218	99.01620310544968
tmaxsep	15.79048981971741	99.01620310544968
tmaxsep	15.823341020202639	99.01620310544968
tmaxsep	15.856192220687868	99.01620310544968
tmaxsep	15.889043421173097	99.01620310544968
tmaxsep	15.921894621658328	99.01620310544968
tmaxsep	15.954745822143558	99.01620310544968
tmaxsep	15.987597022628787	99.01620310544968
tmaxsep	16.020448223114016	99.01620310544968
tmaxsep	16.053299423599245	99.01620310544968
tmaxsep	16.086150624084475	99.01620310544968
tmaxsep	16.119001824569704	99.01620310544968
tmaxsep	16.151853025054933	99.01620310544968
tmaxsep	16.184704225540163	99.01620310544968
tmaxsep	16.217555426025392	99.01620310544968
tmaxsep	16.25040662651062	99.01620310544968
tmaxsep	16.28325782699585	99.01620310544968
tmaxsep	16.31610902748108	99.01620310544968
tmaxsep	16.34896022796631	99.01620310544968
tmaxsep	16.38181142845154	99.01620310544968
tmaxsep	16.41466262893677	99.01620310544968
tmaxsep	16.447513829422	99.01620310544968
tmaxsep	16.48036502990723	99.01620310544968
tmaxsep	16.51321623039246	99.01620310544968
tmaxsep	16.546067430877688	99.01620310544968
tmaxsep	16.578918631362917	99.01620310544968
tmaxsep	16.611769831848147	99.01620310544968
tmaxsep	16.644621032333376	99.01620310544968
tmaxsep	16.677472232818605	99.01620310544968
tmaxsep	16.710323433303834	99.01620310544968
tmaxsep	16.743174633789064	99.01620310544968
tmaxsep	16.776025834274293	99.01620310544968
tmaxsep	16.808877034759522	99.01620310544968
tmaxsep	16.84172823524475	99.01620310544968
tmaxsep	16.874579435729984	99.01620310544968
tmaxsep	16.907430636215214	99.01620310544968
tmaxsep	16.940281836700443	99.01620310544968
tmaxsep	16.973133037185672	99.01620310544968
tmaxsep	17.0059842376709	99.01620310544968
tmaxsep	17.03883543815613	99.01620310544968
tmaxsep	17.07168663864136	99.01620310544968
tmaxsep	17.10453783912659	99.01620310544968
tmaxsep	17.13738903961182	99.01620310544968
tmaxsep	17.170240240097048	99.01620310544968
tmaxsep	17.203091440582277	99.01620310544968
tmaxsep	17.235942641067506	99.01620310544968
tmaxsep	17.268793841552736	99.01620310544968
tmaxsep	17.301645042037965	99.01620310544968
tmaxsep	17.334496242523194	99.01620310544968
tmaxsep	17.367347443008427	99.01620310544968
tmaxsep	17.400198643493656	99.01620310544968
tmaxsep	17.433049843978885	99.01620310544968
tmaxsep	17.465901044464115	0.0
tmaxsep	17.49875224494934	0.0
tmaxsep	17.531603445434573	0.0
tmaxsep	17.564454645919803	0.0
tmaxsep	17.597305846405032	0.0
tmaxsep	17.63015704689026	0.0
tmaxsep	17.66300824737549	0.0
tmaxsep	17.69585944786072	0.0
tmaxsep	17.72871064834595	0.0
tmaxsep	17.761561848831178	0.0
tmaxsep	17.794413049316407	0.0
tmaxsep	17.827264249801637	0.0
tmaxsep	17.86011545028687	0.0
tmaxsep	17.8929666507721	0.0
tmaxsep	17.925817851257325	0.0
tmaxsep	17.958669051742554	0.0
tmaxsep	17.991520252227783	0.0
tmaxsep	18.024371452713016	0.0
tmaxsep	18.057222653198245	0.0
tmaxsep	18.090073853683474	0.0
tmaxsep	18.122925054168704	0.0
tmaxsep	18.155776254653933	0.0
tmaxsep	18.188627455139162	0.0
tmaxsep	18.22147865562439	0.0
tmaxsep	18.25432985610962	0.0
tmaxsep	18.28718105659485	0.0
tmaxsep	18.320032257080083	0.0
tmaxsep	18.35288345756531	0.0
tmaxsep	18.385734658050538	0.0
tmaxsep	18.418585858535767	0.0
tmaxsep	18.451437059020996	0.0
tmaxsep	18.48428825950623	0.0
tmaxsep	18.51713945999146	0.0
tmaxsep	18.549990660476688	0.0
tmaxsep	18.582841860961913	0.0
tmaxsep	18.615693061447143	0.0
tmaxsep	18.648544261932376	0.0
tmaxsep	18.681395462417605	0.0
tmaxsep	18.714246662902834	0.0
tmaxsep	18.747097863388063	0.0
tmaxsep	18.779949063873293	0.0
tmaxsep	18.812800264358522	0.0
