# Supplementary material for: Assessment of Habitat Suitability and Identification of Conservation Priority Areas for Endangered Marco Polo Sheep Throughout Khunjerab National Park (Pakistan) and Tashkurgan Natural Reserve (China)
Source: Animals (Basel). 2025 Jun 28;15(13):1907. doi: 10.3390/ani15131907 (PMC12248910; doi:10.3390/ani15131907)
Supplement: Supplementary file 1 [file animals-15-01907-s001.zip › plots/Marcopolo_Sheep_0_tminaug.dat]

variable	x	y
tminaug	-4.804000043869019	0.0
tminaug	-4.776640043640137	0.0
tminaug	-4.749280043411256	0.0
tminaug	-4.721920043182373	0.0
tminaug	-4.6945600429534915	0.0
tminaug	-4.66720004272461	0.0
tminaug	-4.639840042495728	0.0
tminaug	-4.612480042266846	0.0
tminaug	-4.585120042037964	0.0
tminaug	-4.5577600418090825	0.0
tminaug	-4.530400041580201	0.0
tminaug	-4.503040041351318	0.0
tminaug	-4.475680041122437	0.0
tminaug	-4.448320040893555	0.0
tminaug	-4.420960040664673	0.0
tminaug	-4.393600040435792	0.0
tminaug	-4.366240040206909	0.0
tminaug	-4.338880039978028	0.0
tminaug	-4.311520039749146	0.0
tminaug	-4.284160039520264	0.0
tminaug	-4.256800039291382	0.0
tminaug	-4.2294400390625	0.0
tminaug	-4.202080038833619	0.0
tminaug	-4.174720038604737	0.0
tminaug	-4.147360038375854	0.0
tminaug	-4.120000038146973	0.0
tminaug	-4.092640037918091	0.0
tminaug	-4.0652800376892095	0.0
tminaug	-4.037920037460328	0.0
tminaug	-4.010560037231445	0.0
tminaug	-3.9832000370025638	0.0
tminaug	-3.955840036773682	0.0
tminaug	-3.9284800365448	0.0
tminaug	-3.9011200363159184	0.0
tminaug	-3.8737600360870363	0.0
tminaug	-3.8464000358581547	0.0
tminaug	-3.8190400356292726	0.0
tminaug	-3.791680035400391	0.0
tminaug	-3.764320035171509	0.0
tminaug	-3.7369600349426273	0.0
tminaug	-3.7096000347137457	0.0
tminaug	-3.6822400344848636	0.0
tminaug	-3.6548800342559815	97.0871856212616
tminaug	-3.6275200340271	97.08689546585083
tminaug	-3.6001600337982183	97.08660554885864
tminaug	-3.5728000335693366	97.08631563186646
tminaug	-3.545440033340454	97.08602571487427
tminaug	-3.5180800331115725	97.0857355594635
tminaug	-3.490720032882691	97.08544564247131
tminaug	-3.4633600326538088	97.08515572547913
tminaug	-3.436000032424927	97.08486580848694
tminaug	-3.408640032196045	97.08457565307617
tminaug	-3.3812800319671634	97.08428573608398
tminaug	-3.3539200317382813	97.0839958190918
tminaug	-3.3265600315093997	97.08370590209961
tminaug	-3.2992000312805176	97.08341574668884
tminaug	-3.271840031051636	97.08312582969666
tminaug	-3.2444800308227544	97.08283591270447
tminaug	-3.2171200305938723	97.08254599571228
tminaug	-3.1897600303649902	97.08225584030151
tminaug	-3.1624000301361086	97.08196592330933
tminaug	-3.135040029907227	97.08167600631714
tminaug	-3.1076800296783453	97.08138608932495
tminaug	-3.080320029449463	97.08109593391418
tminaug	-3.052960029220581	97.080806016922
tminaug	-3.0256000289916996	97.08051609992981
tminaug	-2.998240028762818	97.08022618293762
tminaug	-2.970880028533936	97.07993602752686
tminaug	-2.9435200283050538	97.07964611053467
tminaug	-2.916160028076172	97.07935619354248
tminaug	-2.8888000278472905	97.0790662765503
tminaug	-2.8614400276184084	97.07877612113953
tminaug	-2.8340800273895264	97.07848620414734
tminaug	-2.8067200271606447	97.07819628715515
tminaug	-2.779360026931763	97.07790637016296
tminaug	-2.752000026702881	97.0776162147522
tminaug	-2.7246400264739994	97.07732629776001
tminaug	-2.6972800262451173	97.07703638076782
tminaug	-2.6699200260162357	97.07674622535706
tminaug	-2.6425600257873536	97.07645630836487
tminaug	-2.615200025558472	97.07616639137268
tminaug	-2.5878400253295903	97.0758764743805
tminaug	-2.5604800251007083	97.07558631896973
tminaug	-2.533120024871826	97.07529640197754
tminaug	-2.5057600246429446	97.07500648498535
tminaug	-2.478400024414063	97.07471656799316
tminaug	-2.4510400241851813	97.0744264125824
tminaug	-2.423680023956299	97.07413649559021
tminaug	-2.396320023727417	97.07384657859802
tminaug	-2.3689600234985355	97.07355666160583
tminaug	-2.341600023269654	97.07326650619507
tminaug	-2.314240023040772	97.07297658920288
tminaug	-2.2868800228118897	97.0726866722107
tminaug	-2.259520022583008	97.0723967552185
tminaug	-2.232160022354126	97.07210659980774
tminaug	-2.2048000221252444	97.07181668281555
tminaug	-2.1774400218963623	97.07152676582336
tminaug	-2.1500800216674807	97.07123684883118
tminaug	-2.1227200214385986	97.07094669342041
tminaug	-2.095360021209717	97.07065677642822
tminaug	-2.0680000209808354	97.07036685943604
tminaug	-2.0406400207519533	97.07007694244385
tminaug	-2.013280020523071	97.06978678703308
tminaug	-1.9859200202941896	97.0694968700409
tminaug	-1.958560020065308	97.0692069530487
tminaug	-1.9312000198364263	97.06891703605652
tminaug	-1.9038400196075438	97.06862688064575
tminaug	-1.8764800193786622	97.06833696365356
tminaug	-1.8491200191497805	97.06804704666138
tminaug	-1.821760018920899	97.06775712966919
tminaug	-1.7944000186920168	97.06746697425842
tminaug	-1.7670400184631347	97.06717705726624
tminaug	-1.7396800182342531	97.06688714027405
tminaug	-1.7123200180053715	97.06659722328186
tminaug	-1.6849600177764894	97.0663070678711
tminaug	-1.6576000175476078	97.0660171508789
tminaug	-1.6302400173187257	97.06572723388672
tminaug	-1.6028800170898436	97.06543731689453
tminaug	-1.575520016860962	97.06514716148376
tminaug	-1.5481600166320804	97.06485724449158
tminaug	-1.5208000164031987	97.06456732749939
tminaug	-1.4934400161743162	97.0642774105072
tminaug	-1.4660800159454346	97.06398725509644
tminaug	-1.438720015716553	97.06369733810425
tminaug	-1.4113600154876713	97.06340742111206
tminaug	-1.3840000152587892	97.06311750411987
tminaug	-1.3566400150299072	97.0628273487091
tminaug	-1.3292800148010255	97.06253743171692
tminaug	-1.301920014572144	97.06224751472473
tminaug	-1.2745600143432618	97.06195759773254
tminaug	-1.2472000141143802	97.06166744232178
tminaug	-1.2198400138854981	97.06137752532959
tminaug	-1.1924800136566165	97.0610876083374
tminaug	-1.1651200134277344	97.06079769134521
tminaug	-1.1377600131988528	97.06050753593445
tminaug	-1.1104000129699712	97.06021761894226
tminaug	-1.083040012741089	97.05992770195007
tminaug	-1.055680012512207	97.05963778495789
tminaug	-1.0283200122833254	97.05934762954712
tminaug	-1.0009600120544437	97.05905771255493
tminaug	-0.9736000118255617	97.05876779556274
tminaug	-0.9462400115966796	97.05847787857056
tminaug	-0.918880011367798	97.05818772315979
tminaug	-0.8915200111389163	97.0578978061676
tminaug	-0.8641600109100342	97.05760788917542
tminaug	-0.8368000106811526	97.05731797218323
tminaug	-0.8094400104522705	97.05702781677246
tminaug	-0.7820800102233889	97.05673789978027
tminaug	-0.7547200099945073	97.05644798278809
tminaug	-0.7273600097656256	97.0561580657959
tminaug	-0.7000000095367431	97.05586791038513
tminaug	-0.6726400093078615	97.05557799339294
tminaug	-0.6452800090789799	97.05528807640076
tminaug	-0.6179200088500982	97.05499815940857
tminaug	-0.5905600086212157	97.0547080039978
tminaug	-0.5632000083923341	97.05441808700562
tminaug	-0.5358400081634525	97.05412817001343
tminaug	-0.5084800079345708	97.05383825302124
tminaug	-0.4811200077056883	97.05354809761047
tminaug	-0.45376000747680667	97.05325818061829
tminaug	-0.42640000724792504	97.81337690353394
tminaug	-0.3990400070190425	97.81308674812317
tminaug	-0.3716800067901618	97.81279683113098
tminaug	-0.34432000656127926	97.8125069141388
tminaug	-0.3169600063323976	97.8122169971466
tminaug	-0.289600006103516	97.81192684173584
tminaug	-0.2622400058746335	97.81163692474365
tminaug	-0.23488000564575273	97.81134700775146
tminaug	-0.2075200054168702	97.81105709075928
tminaug	-0.1801600051879877	97.81076693534851
tminaug	-0.15280000495910695	97.81047701835632
tminaug	-0.12544000473022443	97.81018710136414
tminaug	-0.09808000450134369	97.80989718437195
tminaug	-0.07072000427246117	97.80960702896118
tminaug	-0.04336000404357865	97.809317111969
tminaug	-0.016000003814697905	97.8090271949768
tminaug	0.011359996414184614	97.80873727798462
tminaug	0.038719996643066246	97.80844712257385
tminaug	0.06607999687194788	97.80815720558167
tminaug	0.0934399971008304	97.80786728858948
tminaug	0.12079999732971114	97.80757737159729
tminaug	0.14815999755859366	97.80728721618652
tminaug	0.1755199977874753	97.80699729919434
tminaug	0.20287999801635692	97.80670738220215
tminaug	0.23023999824523944	97.80641746520996
tminaug	0.2575999984741211	97.8061273097992
tminaug	0.2849599987030027	97.805837392807
tminaug	0.31231999893188434	97.80554747581482
tminaug	0.33967999916076685	97.80525755882263
tminaug	0.3670399993896485	97.80496740341187
tminaug	0.3943999996185301	97.80467748641968
tminaug	0.42175999984741175	97.80438756942749
tminaug	0.44912000007629427	97.8040976524353
tminaug	0.4764800003051759	97.80380749702454
tminaug	0.5038400005340575	97.80351758003235
tminaug	0.5312000007629392	97.80322766304016
tminaug	0.5585600009918217	97.80293774604797
tminaug	0.5859200012207033	97.8026475906372
tminaug	0.6132800014495849	97.80235767364502
tminaug	0.6406400016784666	97.80206775665283
tminaug	0.6680000019073482	97.80177783966064
tminaug	0.6953600021362307	97.80148768424988
tminaug	0.7227200023651124	97.80119776725769
tminaug	0.750080002593994	97.8009078502655
tminaug	0.7774400028228765	97.80061793327332
tminaug	0.8048000030517573	97.80032777786255
tminaug	0.8321600032806398	97.80003786087036
tminaug	0.8595200035095223	97.79974794387817
tminaug	0.886880003738403	97.79945802688599
tminaug	0.9142400039672856	97.79916787147522
tminaug	0.9416000041961663	97.79887795448303
tminaug	0.9689600044250488	97.79858803749084
tminaug	0.9963200046539313	97.79829812049866
tminaug	1.023680004882812	97.79800796508789
tminaug	1.0510400051116946	97.7977180480957
tminaug	1.0784000053405762	97.79742813110352
tminaug	1.1057600055694579	97.79713821411133
tminaug	1.1331200057983404	97.79684805870056
tminaug	1.1604800060272211	97.79655814170837
tminaug	1.1878400062561036	97.79626822471619
tminaug	1.2152000064849853	97.795978307724
tminaug	1.242560006713867	97.79568815231323
tminaug	1.2699200069427494	97.79539823532104
tminaug	1.297280007171631	97.79510831832886
tminaug	1.3246400074005127	97.79481816291809
tminaug	1.3520000076293943	97.7945282459259
tminaug	1.379360007858276	97.79423832893372
tminaug	1.4067200080871585	97.85361242294312
tminaug	1.43408000831604	97.85332250595093
tminaug	1.4614400085449217	97.85303235054016
tminaug	1.4888000087738034	97.85274243354797
tminaug	1.5161600090026859	97.85245251655579
tminaug	1.5435200092315675	97.8521625995636
tminaug	1.5708800094604491	97.85187244415283
tminaug	1.5982400096893317	97.85158252716064
tminaug	1.6256000099182124	97.85129261016846
tminaug	1.652960010147095	97.85100269317627
tminaug	1.6803200103759766	97.8507125377655
tminaug	1.7076800106048582	97.85042262077332
tminaug	1.7350400108337407	97.85013270378113
tminaug	1.7624000110626215	97.84984278678894
tminaug	1.789760011291504	97.84955263137817
tminaug	1.8171200115203865	97.84926271438599
tminaug	1.8444800117492672	97.8489727973938
tminaug	1.8718400119781498	97.84868288040161
tminaug	1.8992000122070305	97.84839272499084
tminaug	1.926560012435913	97.84810280799866
tminaug	1.9539200126647955	97.84781289100647
tminaug	1.9812800128936763	97.84752297401428
tminaug	2.008640013122559	97.84723281860352
tminaug	2.0360000133514404	97.84694290161133
tminaug	2.063360013580322	97.84665298461914
tminaug	2.0907200138092046	97.84636306762695
tminaug	2.1180800140380853	97.84607291221619
tminaug	2.145440014266968	97.845782995224
tminaug	2.1728000144958495	97.84549307823181
tminaug	2.200160014724731	97.84520292282104
tminaug	2.2275200149536136	97.84491300582886
tminaug	2.2548800151824953	97.84462308883667
tminaug	2.282240015411377	97.84433317184448
tminaug	2.3096000156402585	97.84404301643372
tminaug	2.336960015869141	97.84375309944153
tminaug	2.3643200160980227	97.84346318244934
tminaug	2.3916800163269043	97.84317326545715
tminaug	2.419040016555786	97.84288311004639
tminaug	2.4464000167846676	97.8425931930542
tminaug	2.47376001701355	97.84230327606201
tminaug	2.5011200172424317	97.84201335906982
tminaug	2.5284800174713133	97.84172320365906
tminaug	2.555840017700196	97.84143328666687
tminaug	2.5832000179290766	97.84114336967468
tminaug	2.610560018157959	97.8408534526825
tminaug	2.6379200183868408	97.84056329727173
tminaug	2.6652800186157224	97.84027338027954
tminaug	2.692640018844605	97.83998346328735
tminaug	2.7200000190734857	97.83969354629517
tminaug	2.747360019302368	97.8394033908844
tminaug	2.7747200195312507	97.83911347389221
tminaug	2.8020800197601314	97.83882355690002
tminaug	2.829440019989014	97.83853363990784
tminaug	2.8568000202178956	97.83824348449707
tminaug	2.884160020446777	97.83795356750488
tminaug	2.9115200206756597	97.8376636505127
tminaug	2.9388800209045405	97.83737373352051
tminaug	2.966240021133423	97.83708357810974
tminaug	2.9936000213623046	97.83679366111755
tminaug	3.0209600215911863	97.83650374412537
tminaug	3.048320021820069	97.83621382713318
tminaug	3.0756800220489504	97.83592367172241
tminaug	3.103040022277832	97.83563375473022
tminaug	3.1304000225067137	97.83534383773804
tminaug	3.1577600227355953	97.83505392074585
tminaug	3.185120022964478	97.83476376533508
tminaug	3.2124800231933595	97.8344738483429
tminaug	3.239840023422241	97.83418393135071
tminaug	3.2672000236511227	97.83389401435852
tminaug	3.2945600238800044	97.83360385894775
tminaug	3.3219200241088878	97.83331394195557
tminaug	3.3492800243377676	97.83302402496338
tminaug	3.376640024566651	97.83273410797119
tminaug	3.4040000247955327	97.83244395256042
tminaug	3.4313600250244143	97.83215403556824
tminaug	3.458720025253296	97.83186411857605
tminaug	3.4860800254821793	97.83157420158386
tminaug	3.513440025711059	97.8312840461731
tminaug	3.540800025939941	97.83760619163513
tminaug	3.5681600261688224	97.84601354598999
tminaug	3.595520026397706	97.85503005981445
tminaug	3.6228800266265875	97.8642909526825
tminaug	3.6502400268554673	97.87355184555054
tminaug	3.6776000270843507	97.88281273841858
tminaug	3.7049600273132324	97.89207363128662
tminaug	3.732320027542114	97.90133476257324
tminaug	3.7596800277709974	97.91059565544128
tminaug	3.7870400279998773	97.91985654830933
tminaug	3.814400028228759	97.92911744117737
tminaug	3.8417600284576423	97.93837833404541
tminaug	3.869120028686524	97.94763922691345
tminaug	3.8964800289154056	97.9569001197815
tminaug	3.923840029144287	97.96616101264954
tminaug	3.951200029373169	97.97542214393616
tminaug	3.9785600296020505	97.9846830368042
tminaug	4.005920029830934	97.99394392967224
tminaug	4.0332800300598155	98.00320482254028
tminaug	4.060640030288695	98.01246571540833
tminaug	4.088000030517577	98.02172660827637
tminaug	4.11536003074646	98.03098773956299
tminaug	4.142720030975342	98.04024863243103
tminaug	4.170080031204224	98.04950952529907
tminaug	4.197440031433105	98.05877041816711
tminaug	4.224800031661987	98.06803131103516
tminaug	4.2521600318908686	98.0772922039032
tminaug	4.279520032119752	98.08655321598053
tminaug	4.306880032348634	98.09581410884857
tminaug	4.3342400325775134	98.10507500171661
tminaug	4.361600032806397	98.11433589458466
tminaug	4.3889600330352785	98.1235967874527
tminaug	4.41632003326416	98.13285768032074
tminaug	4.4436800334930435	98.14211869239807
tminaug	4.471040033721923	98.1513797044754
tminaug	4.498400033950805	98.16064059734344
tminaug	4.525760034179687	98.16990160942078
tminaug	4.55312003440857	98.17916250228882
tminaug	4.580480034637452	98.18842339515686
tminaug	4.6078400348663315	98.1976842880249
tminaug	4.635200035095215	98.20694518089294
tminaug	4.662560035324097	98.21620607376099
tminaug	4.689920035552978	98.22546708583832
tminaug	4.717280035781862	98.23472797870636
tminaug	4.7446400360107415	98.2439888715744
tminaug	4.772000036239623	98.25324976444244
tminaug	4.7993600364685065	98.26251065731049
tminaug	4.826720036697388	98.2717717885971
tminaug	4.85408003692627	98.28103268146515
tminaug	4.881440037155151	98.29029357433319
tminaug	4.908800037384033	98.29955446720123
tminaug	4.936160037612915	98.30881547927856
tminaug	4.963520037841798	98.3180763721466
tminaug	4.99088003807068	98.32733726501465
tminaug	5.01824003829956	98.33659815788269
tminaug	5.045600038528441	98.34585905075073
tminaug	5.072960038757325	98.35511994361877
tminaug	5.100320038986206	98.3643809556961
tminaug	5.127680039215088	98.37364184856415
tminaug	5.1550400394439695	98.38290286064148
tminaug	5.182400039672851	98.39216375350952
tminaug	5.209760039901733	98.40142476558685
tminaug	5.237120040130616	98.4106856584549
tminaug	5.264480040359498	98.41994655132294
tminaug	5.291840040588378	98.42920744419098
tminaug	5.319200040817261	98.43846833705902
tminaug	5.346560041046143	98.44772934913635
tminaug	5.373920041275024	98.4569902420044
tminaug	5.401280041503908	98.46625113487244
tminaug	5.428640041732788	98.47551202774048
tminaug	5.456000041961669	98.48477292060852
tminaug	5.483360042190553	98.49403381347656
tminaug	5.510720042419434	98.50329494476318
tminaug	5.538080042648316	98.51255583763123
tminaug	5.565440042877196	98.52181673049927
tminaug	5.592800043106079	98.53107762336731
tminaug	5.620160043334961	98.54033863544464
tminaug	5.647520043563842	98.54959952831268
tminaug	5.674880043792726	98.55886042118073
tminaug	5.7022400440216074	98.56812131404877
tminaug	5.729600044250487	98.57738220691681
tminaug	5.756960044479371	98.58664321899414
tminaug	5.784320044708252	98.59590411186218
tminaug	5.811680044937134	98.60516500473022
tminaug	5.839040045166017	98.61442601680756
tminaug	5.866400045394897	98.62368702888489
tminaug	5.893760045623779	98.63294792175293
tminaug	5.921120045852662	98.64220881462097
tminaug	5.948480046081544	98.65146970748901
tminaug	5.9758400463104255	98.66073060035706
tminaug	6.003200046539307	98.6699914932251
tminaug	6.030560046768189	98.67925250530243
tminaug	6.05792004699707	98.68851339817047
tminaug	6.085280047225952	98.69777429103851
tminaug	6.1126400474548355	98.70703518390656
tminaug	6.140000047683715	98.7162960767746
tminaug	6.167360047912597	98.72555708885193
tminaug	6.19472004814148	98.73481810092926
tminaug	6.222080048370362	98.7440789937973
tminaug	6.249440048599244	98.75333988666534
tminaug	6.276800048828125	98.76260089874268
tminaug	6.304160049057007	98.77186179161072
tminaug	6.3315200492858885	98.78112268447876
tminaug	6.358880049514772	98.7903835773468
tminaug	6.386240049743654	98.79964447021484
tminaug	6.413600049972533	98.80890548229218
tminaug	6.440960050201417	98.81816637516022
tminaug	6.4683200504302985	98.82742726802826
tminaug	6.49568005065918	98.8366881608963
tminaug	6.5230400508880635	98.84594905376434
tminaug	6.550400051116943	98.85521018505096
tminaug	6.577760051345825	98.864471077919
tminaug	6.605120051574707	98.87373197078705
tminaug	6.63248005180359	98.88299286365509
tminaug	6.659840052032472	98.89225375652313
tminaug	6.6872000522613515	98.90151476860046
tminaug	6.714560052490235	98.9107756614685
tminaug	6.7419200527191165	98.92003655433655
tminaug	6.769280052947998	98.92929744720459
tminaug	6.796640053176882	98.93855834007263
tminaug	6.824000053405761	98.94781935214996
tminaug	6.851360053634643	98.957080245018
tminaug	6.8787200538635265	98.96634125709534
tminaug	6.906080054092408	98.97560214996338
tminaug	6.93344005432129	98.98486316204071
tminaug	6.960800054550171	98.99412405490875
tminaug	6.988160054779053	99.0033849477768
tminaug	7.015520055007935	99.01264584064484
tminaug	7.042880055236816	99.02190679311752
tminaug	7.0702400554657	99.03116768598557
tminaug	7.0976000556945795	99.04042857885361
tminaug	7.124960055923461	99.0496895313263
tminaug	7.152320056152345	99.05895042419434
tminaug	7.179680056381226	99.06821131706238
tminaug	7.207040056610108	99.07747226953506
tminaug	7.2344000568389895	99.08673334121704
tminaug	7.261760057067871	99.09599423408508
tminaug	7.289120057296753	99.10525512695312
tminaug	7.316480057525636	99.11451607942581
tminaug	7.343840057754518	99.12377697229385
tminaug	7.371200057983398	99.13303792476654
tminaug	7.398560058212281	99.14229881763458
tminaug	7.425920058441163	99.15155971050262
tminaug	7.453280058670044	99.16082066297531
tminaug	7.480640058898928	99.17008155584335
tminaug	7.5080000591278075	99.1793424487114
tminaug	7.535360059356689	99.18860340118408
tminaug	7.562720059585571	99.19786429405212
tminaug	7.590080059814454	99.2071253657341
tminaug	7.617440060043336	99.21638625860214
tminaug	7.644800060272216	99.22564721107483
tminaug	7.672160060501099	99.23490810394287
tminaug	7.699520060729981	99.24416899681091
tminaug	7.726880060958862	99.2534299492836
tminaug	7.754240061187746	0.0
tminaug	7.781600061416626	0.0
tminaug	7.808960061645507	0.0
tminaug	7.836320061874391	0.0
tminaug	7.863680062103272	0.0
tminaug	7.891040062332154	0.0
tminaug	7.918400062561036	0.0
tminaug	7.945760062789917	0.0
tminaug	7.973120063018799	0.0
tminaug	8.000480063247682	0.0
tminaug	8.027840063476564	0.0
tminaug	8.055200063705444	0.0
tminaug	8.082560063934325	0.0
tminaug	8.109920064163209	0.0
tminaug	8.13728006439209	0.0
tminaug	8.164640064620972	0.0
tminaug	8.192000064849854	0.0
tminaug	8.219360065078735	0.0
tminaug	8.246720065307617	0.0
tminaug	8.2740800655365	0.0
tminaug	8.301440065765382	0.0
tminaug	8.328800065994262	0.0
tminaug	8.356160066223145	0.0
tminaug	8.383520066452027	0.0
tminaug	8.410880066680908	0.0
tminaug	8.438240066909792	0.0
tminaug	8.465600067138672	0.0
tminaug	8.492960067367553	0.0
tminaug	8.520320067596437	0.0
tminaug	8.547680067825318	0.0
tminaug	8.5750400680542	0.0
tminaug	8.60240006828308	0.0
tminaug	8.629760068511963	0.0
tminaug	8.657120068740845	0.0
tminaug	8.684480068969727	0.0
tminaug	8.71184006919861	0.0
tminaug	8.73920006942749	0.0
tminaug	8.766560069656371	0.0
tminaug	8.793920069885255	0.0
tminaug	8.821280070114137	0.0
tminaug	8.848640070343018	0.0
tminaug	8.8760000705719	0.0
