# Supplementary material for: Assessment of Habitat Suitability and Identification of Conservation Priority Areas for Endangered Marco Polo Sheep Throughout Khunjerab National Park (Pakistan) and Tashkurgan Natural Reserve (China)
Source: Animals (Basel). 2025 Jun 28;15(13):1907. doi: 10.3390/ani15131907 (PMC12248910; doi:10.3390/ani15131907)
Supplement: Supplementary file 1 [file animals-15-01907-s001.zip › plots/Marcopolo_Sheep_0_tminaug_only.dat]

variable	x	y
tminaug	-4.804000043869019	0.0
tminaug	-4.776640043640137	0.0
tminaug	-4.749280043411256	0.0
tminaug	-4.721920043182373	0.0
tminaug	-4.6945600429534915	0.0
tminaug	-4.66720004272461	0.0
tminaug	-4.639840042495728	0.0
tminaug	-4.612480042266846	0.0
tminaug	-4.585120042037964	0.0
tminaug	-4.5577600418090825	0.0
tminaug	-4.530400041580201	0.0
tminaug	-4.503040041351318	0.0
tminaug	-4.475680041122437	0.0
tminaug	-4.448320040893555	0.0
tminaug	-4.420960040664673	0.0
tminaug	-4.393600040435792	0.0
tminaug	-4.366240040206909	0.0
tminaug	-4.338880039978028	0.0
tminaug	-4.311520039749146	0.0
tminaug	-4.284160039520264	0.0
tminaug	-4.256800039291382	0.0
tminaug	-4.2294400390625	0.0
tminaug	-4.202080038833619	0.0
tminaug	-4.174720038604737	0.0
tminaug	-4.147360038375854	0.0
tminaug	-4.120000038146973	0.0
tminaug	-4.092640037918091	0.0
tminaug	-4.0652800376892095	0.0
tminaug	-4.037920037460328	0.0
tminaug	-4.010560037231445	0.0
tminaug	-3.9832000370025638	0.0
tminaug	-3.955840036773682	0.0
tminaug	-3.9284800365448	0.0
tminaug	-3.9011200363159184	0.0
tminaug	-3.8737600360870363	0.0
tminaug	-3.8464000358581547	0.0
tminaug	-3.8190400356292726	0.0
tminaug	-3.791680035400391	0.0
tminaug	-3.764320035171509	0.0
tminaug	-3.7369600349426273	0.0
tminaug	-3.7096000347137457	0.0
tminaug	-3.6822400344848636	0.0
tminaug	-3.6548800342559815	96.0520372390747
tminaug	-3.6275200340271	96.0621874332428
tminaug	-3.6001600337982183	96.07233762741089
tminaug	-3.5728000335693366	96.08248805999756
tminaug	-3.545440033340454	96.09263825416565
tminaug	-3.5180800331115725	96.10278844833374
tminaug	-3.490720032882691	96.11293840408325
tminaug	-3.4633600326538088	96.12308859825134
tminaug	-3.436000032424927	96.13323879241943
tminaug	-3.408640032196045	96.14338898658752
tminaug	-3.3812800319671634	96.1535394191742
tminaug	-3.3539200317382813	96.16368961334229
tminaug	-3.3265600315093997	96.17383980751038
tminaug	-3.2992000312805176	96.18399000167847
tminaug	-3.271840031051636	96.19413995742798
tminaug	-3.2444800308227544	96.20429015159607
tminaug	-3.2171200305938723	96.21444058418274
tminaug	-3.1897600303649902	96.22459077835083
tminaug	-3.1624000301361086	96.23474097251892
tminaug	-3.135040029907227	96.24489116668701
tminaug	-3.1076800296783453	96.2550413608551
tminaug	-3.080320029449463	96.2651915550232
tminaug	-3.052960029220581	96.27534174919128
tminaug	-3.0256000289916996	96.28549194335938
tminaug	-2.998240028762818	96.29564213752747
tminaug	-2.970880028533936	96.30579233169556
tminaug	-2.9435200283050538	96.31594252586365
tminaug	-2.916160028076172	96.32609272003174
tminaug	-2.8888000278472905	96.33624291419983
tminaug	-2.8614400276184084	96.34639310836792
tminaug	-2.8340800273895264	96.35654330253601
tminaug	-2.8067200271606447	96.3666934967041
tminaug	-2.779360026931763	96.37684369087219
tminaug	-2.752000026702881	96.38699388504028
tminaug	-2.7246400264739994	96.39714407920837
tminaug	-2.6972800262451173	96.40729427337646
tminaug	-2.6699200260162357	96.41744446754456
tminaug	-2.6425600257873536	96.42759466171265
tminaug	-2.615200025558472	96.43774485588074
tminaug	-2.5878400253295903	96.44789505004883
tminaug	-2.5604800251007083	96.45804524421692
tminaug	-2.533120024871826	96.46819543838501
tminaug	-2.5057600246429446	96.4783456325531
tminaug	-2.478400024414063	96.48849582672119
tminaug	-2.4510400241851813	96.49864602088928
tminaug	-2.423680023956299	96.50879621505737
tminaug	-2.396320023727417	96.51894640922546
tminaug	-2.3689600234985355	96.52909660339355
tminaug	-2.341600023269654	96.53924679756165
tminaug	-2.314240023040772	96.54939699172974
tminaug	-2.2868800228118897	96.55954718589783
tminaug	-2.259520022583008	96.56969738006592
tminaug	-2.232160022354126	96.57984757423401
tminaug	-2.2048000221252444	96.5899977684021
tminaug	-2.1774400218963623	96.60014796257019
tminaug	-2.1500800216674807	96.61029815673828
tminaug	-2.1227200214385986	96.62044835090637
tminaug	-2.095360021209717	96.63059854507446
tminaug	-2.0680000209808354	96.64074873924255
tminaug	-2.0406400207519533	96.65089893341064
tminaug	-2.013280020523071	96.66104912757874
tminaug	-1.9859200202941896	96.67119932174683
tminaug	-1.958560020065308	96.68134951591492
tminaug	-1.9312000198364263	96.69149971008301
tminaug	-1.9038400196075438	96.7016499042511
tminaug	-1.8764800193786622	96.71180009841919
tminaug	-1.8491200191497805	96.72195029258728
tminaug	-1.821760018920899	96.73210048675537
tminaug	-1.7944000186920168	96.74225068092346
tminaug	-1.7670400184631347	96.75240087509155
tminaug	-1.7396800182342531	96.76255106925964
tminaug	-1.7123200180053715	96.80314564704895
tminaug	-1.6849600177764894	96.81329584121704
tminaug	-1.6576000175476078	96.82344603538513
tminaug	-1.6302400173187257	96.83359622955322
tminaug	-1.6028800170898436	96.84374642372131
tminaug	-1.575520016860962	96.8538966178894
tminaug	-1.5481600166320804	96.8640468120575
tminaug	-1.5208000164031987	96.87419700622559
tminaug	-1.4934400161743162	96.88434720039368
tminaug	-1.4660800159454346	96.89449739456177
tminaug	-1.438720015716553	96.90464758872986
tminaug	-1.4113600154876713	96.91479778289795
tminaug	-1.3840000152587892	96.92494797706604
tminaug	-1.3566400150299072	96.93509817123413
tminaug	-1.3292800148010255	96.94524836540222
tminaug	-1.301920014572144	96.95539855957031
tminaug	-1.2745600143432618	96.9655487537384
tminaug	-1.2472000141143802	96.9756989479065
tminaug	-1.2198400138854981	96.98584914207458
tminaug	-1.1924800136566165	96.99599933624268
tminaug	-1.1651200134277344	97.00614953041077
tminaug	-1.1377600131988528	97.01629972457886
tminaug	-1.1104000129699712	97.02644991874695
tminaug	-1.083040012741089	97.03660011291504
tminaug	-1.055680012512207	97.04675030708313
tminaug	-1.0283200122833254	97.05690050125122
tminaug	-1.0009600120544437	97.06705069541931
tminaug	-0.9736000118255617	97.0772008895874
tminaug	-0.9462400115966796	97.0873510837555
tminaug	-0.918880011367798	97.09750127792358
tminaug	-0.8915200111389163	97.10765147209167
tminaug	-0.8641600109100342	97.11780166625977
tminaug	-0.8368000106811526	97.12795186042786
tminaug	-0.8094400104522705	97.13810205459595
tminaug	-0.7820800102233889	97.14825224876404
tminaug	-0.7547200099945073	97.15840244293213
tminaug	-0.7273600097656256	97.16855263710022
tminaug	-0.7000000095367431	97.17870283126831
tminaug	-0.6726400093078615	97.1888530254364
tminaug	-0.6452800090789799	97.19900321960449
tminaug	-0.6179200088500982	97.20915341377258
tminaug	-0.5905600086212157	97.21930360794067
tminaug	-0.5632000083923341	97.22945380210876
tminaug	-0.5358400081634525	97.23960399627686
tminaug	-0.5084800079345708	97.24975419044495
tminaug	-0.4811200077056883	97.25990438461304
tminaug	-0.45376000747680667	97.2700548171997
tminaug	-0.42640000724792504	98.06578207015991
tminaug	-0.3990400070190425	98.075932264328
tminaug	-0.3716800067901618	98.0860824584961
tminaug	-0.34432000656127926	98.09623265266418
tminaug	-0.3169600063323976	98.10638284683228
tminaug	-0.289600006103516	98.11653304100037
tminaug	-0.2622400058746335	98.12668335437775
tminaug	-0.23488000564575273	98.13683354854584
tminaug	-0.2075200054168702	98.14698374271393
tminaug	-0.1801600051879877	98.15713393688202
tminaug	-0.15280000495910695	98.16728413105011
tminaug	-0.12544000473022443	98.1774343252182
tminaug	-0.09808000450134369	98.18758451938629
tminaug	-0.07072000427246117	98.19773471355438
tminaug	-0.04336000404357865	98.20788490772247
tminaug	-0.016000003814697905	98.21803510189056
tminaug	0.011359996414184614	98.22818529605865
tminaug	0.038719996643066246	98.23833549022675
tminaug	0.06607999687194788	98.24848568439484
tminaug	0.0934399971008304	98.25863587856293
tminaug	0.12079999732971114	98.26878607273102
tminaug	0.14815999755859366	98.27893626689911
tminaug	0.1755199977874753	99.01201057434082
tminaug	0.20287999801635692	99.02216076850891
tminaug	0.23023999824523944	99.40178686380386
tminaug	0.2575999984741211	99.41193705797195
tminaug	0.2849599987030027	98.28061163425446
tminaug	0.31231999893188434	98.29076182842255
tminaug	0.33967999916076685	98.30091202259064
tminaug	0.3670399993896485	98.31106221675873
tminaug	0.3943999996185301	98.32121241092682
tminaug	0.42175999984741175	98.33136260509491
tminaug	0.44912000007629427	98.341512799263
tminaug	0.4764800003051759	98.35166299343109
tminaug	0.5038400005340575	98.36181318759918
tminaug	0.5312000007629392	98.37196338176727
tminaug	0.5585600009918217	98.38211357593536
tminaug	0.5859200012207033	98.39226377010345
tminaug	0.6132800014495849	98.40241396427155
tminaug	0.6406400016784666	98.41256415843964
tminaug	0.6680000019073482	98.42271435260773
tminaug	0.6953600021362307	98.43286454677582
tminaug	0.7227200023651124	98.4430148601532
tminaug	0.750080002593994	98.453164935112
tminaug	0.7774400028228765	98.46331524848938
tminaug	0.8048000030517573	98.47346532344818
tminaug	0.8321600032806398	98.48361563682556
tminaug	0.8595200035095223	98.49376583099365
tminaug	0.886880003738403	98.50391602516174
tminaug	0.9142400039672856	98.51406621932983
tminaug	0.9416000041961663	98.52421641349792
tminaug	0.9689600044250488	98.53436660766602
tminaug	0.9963200046539313	98.5445168018341
tminaug	1.023680004882812	98.5546669960022
tminaug	1.0510400051116946	98.56481719017029
tminaug	1.0784000053405762	98.57496738433838
tminaug	1.1057600055694579	98.58511757850647
tminaug	1.1331200057983404	98.59526777267456
tminaug	1.1604800060272211	98.60541796684265
tminaug	1.1878400062561036	98.61556816101074
tminaug	1.2152000064849853	98.62571835517883
tminaug	1.242560006713867	98.63586854934692
tminaug	1.2699200069427494	98.64601874351501
tminaug	1.297280007171631	98.6561689376831
tminaug	1.3246400074005127	98.6663191318512
tminaug	1.3520000076293943	98.67646932601929
tminaug	1.379360007858276	98.68661952018738
tminaug	1.4067200080871585	98.37202978134155
tminaug	1.43408000831604	98.38217997550964
tminaug	1.4614400085449217	98.39233016967773
tminaug	1.4888000087738034	98.40248036384583
tminaug	1.5161600090026859	98.41263055801392
tminaug	1.5435200092315675	98.422780752182
tminaug	1.5708800094604491	98.4329309463501
tminaug	1.5982400096893317	98.44308114051819
tminaug	1.6256000099182124	98.45323133468628
tminaug	1.652960010147095	98.46338152885437
tminaug	1.6803200103759766	98.47353172302246
tminaug	1.7076800106048582	98.48368191719055
tminaug	1.7350400108337407	98.49383223056793
tminaug	1.7624000110626215	98.50398230552673
tminaug	1.789760011291504	98.51413249969482
tminaug	1.8171200115203865	98.52428269386292
tminaug	1.8444800117492672	98.5344330072403
tminaug	1.8718400119781498	98.54458320140839
tminaug	1.8992000122070305	98.55473327636719
tminaug	1.926560012435913	98.56488358974457
tminaug	1.9539200126647955	98.57503378391266
tminaug	1.9812800128936763	98.58518397808075
tminaug	2.008640013122559	98.59533417224884
tminaug	2.0360000133514404	98.60548436641693
tminaug	2.063360013580322	98.61563456058502
tminaug	2.0907200138092046	98.62578475475311
tminaug	2.1180800140380853	98.63593482971191
tminaug	2.145440014266968	98.6460851430893
tminaug	2.1728000144958495	98.65623533725739
tminaug	2.200160014724731	98.66638553142548
tminaug	2.2275200149536136	98.67653572559357
tminaug	2.2548800151824953	98.68668591976166
tminaug	2.282240015411377	98.69683611392975
tminaug	2.3096000156402585	98.70698630809784
tminaug	2.336960015869141	98.71713650226593
tminaug	2.3643200160980227	98.72728669643402
tminaug	2.3916800163269043	98.73743689060211
tminaug	2.419040016555786	98.7475870847702
tminaug	2.4464000167846676	98.7577372789383
tminaug	2.47376001701355	98.76788759231567
tminaug	2.5011200172424317	98.77803766727448
tminaug	2.5284800174713133	98.78818786144257
tminaug	2.555840017700196	98.79833805561066
tminaug	2.5832000179290766	98.80848824977875
tminaug	2.610560018157959	98.81863844394684
tminaug	2.6379200183868408	98.82878863811493
tminaug	2.6652800186157224	98.83893895149231
tminaug	2.692640018844605	98.8490891456604
tminaug	2.7200000190734857	98.8592392206192
tminaug	2.747360019302368	98.86938941478729
tminaug	2.7747200195312507	98.87953960895538
tminaug	2.8020800197601314	98.88968980312347
tminaug	2.829440019989014	98.89984011650085
tminaug	2.8568000202178956	98.90999031066895
tminaug	2.884160020446777	98.92014050483704
tminaug	2.9115200206756597	98.93029069900513
tminaug	2.9388800209045405	98.94044077396393
tminaug	2.966240021133423	98.95059096813202
tminaug	2.9936000213623046	98.9607412815094
tminaug	3.0209600215911863	98.97089147567749
tminaug	3.048320021820069	98.98104166984558
tminaug	3.0756800220489504	98.99119186401367
tminaug	3.103040022277832	99.00134199857712
tminaug	3.1304000225067137	99.01149219274521
tminaug	3.1577600227355953	99.0216423869133
tminaug	3.185120022964478	99.03179264068604
tminaug	3.2124800231933595	99.04194283485413
tminaug	3.239840023422241	99.05209302902222
tminaug	3.2672000236511227	99.06224322319031
tminaug	3.2945600238800044	99.0723934173584
tminaug	3.3219200241088878	99.08254355192184
tminaug	3.3492800243377676	99.09269386529922
tminaug	3.376640024566651	99.10284405946732
tminaug	3.4040000247955327	99.11299419403076
tminaug	3.4313600250244143	99.12314438819885
tminaug	3.458720025253296	99.13329458236694
tminaug	3.4860800254821793	99.14344477653503
tminaug	3.513440025711059	99.15359503030777
tminaug	3.540800025939941	99.16374522447586
tminaug	3.5681600261688224	99.17389541864395
tminaug	3.595520026397706	99.18404561281204
tminaug	3.6228800266265875	99.19419574737549
tminaug	3.6502400268554673	99.20434594154358
tminaug	3.6776000270843507	99.21449625492096
tminaug	3.7049600273132324	99.2246463894844
tminaug	3.732320027542114	99.2347965836525
tminaug	3.7596800277709974	99.24494677782059
tminaug	3.7870400279998773	99.25509697198868
tminaug	3.814400028228759	99.26524716615677
tminaug	3.8417600284576423	99.27539730072021
tminaug	3.869120028686524	99.91286264359951
tminaug	3.8964800289154056	99.92301283031702
tminaug	3.923840029144287	99.93316300958395
tminaug	3.951200029373169	99.94331319257617
tminaug	3.9785600296020505	99.95346337556839
tminaug	4.005920029830934	99.9636135622859
tminaug	4.0332800300598155	99.97376374527812
tminaug	4.060640030288695	99.98391392827034
tminaug	4.088000030517577	99.99406411172822
tminaug	4.11536003074646	100.00421447213739
tminaug	4.142720030975342	100.01436465512961
tminaug	4.170080031204224	100.02451483905315
tminaug	4.197440031433105	100.03466502204537
tminaug	4.224800031661987	100.0448152050376
tminaug	4.2521600318908686	100.05496538802981
tminaug	4.279520032119752	100.06511557102203
tminaug	4.306880032348634	98.93238461017609
tminaug	4.3342400325775134	98.92999362945557
tminaug	4.361600032806397	98.92760264873505
tminaug	4.3889600330352785	98.92521166801453
tminaug	4.41632003326416	98.922820687294
tminaug	4.4436800334930435	98.92042982578278
tminaug	4.471040033721923	98.91803872585297
tminaug	4.498400033950805	98.91564786434174
tminaug	4.525760034179687	98.91325688362122
tminaug	4.55312003440857	98.9108659029007
tminaug	4.580480034637452	98.90847492218018
tminaug	4.6078400348663315	98.90608394145966
tminaug	4.635200035095215	98.90369307994843
tminaug	4.662560035324097	98.9013020992279
tminaug	4.689920035552978	98.89891111850739
tminaug	4.717280035781862	98.89652013778687
tminaug	4.7446400360107415	98.89412915706635
tminaug	4.772000036239623	98.89173829555511
tminaug	4.7993600364685065	98.8893473148346
tminaug	4.826720036697388	98.88695633411407
tminaug	4.85408003692627	98.88456535339355
tminaug	4.881440037155151	98.88217437267303
tminaug	4.908800037384033	98.87978339195251
tminaug	4.936160037612915	98.877392411232
tminaug	4.963520037841798	98.87500154972076
tminaug	4.99088003807068	98.87261056900024
tminaug	5.01824003829956	98.87021958827972
tminaug	5.045600038528441	98.8678286075592
tminaug	5.072960038757325	98.86543762683868
tminaug	5.100320038986206	98.86304676532745
tminaug	5.127680039215088	98.86065578460693
tminaug	5.1550400394439695	98.85826480388641
tminaug	5.182400039672851	98.8558738231659
tminaug	5.209760039901733	98.85348284244537
tminaug	5.237120040130616	98.84690952301025
tminaug	5.264480040359498	98.83956921100616
tminaug	5.291840040588378	98.83222889900208
tminaug	5.319200040817261	98.82488858699799
tminaug	5.346560041046143	98.81754839420319
tminaug	5.373920041275024	98.8102080821991
tminaug	5.401280041503908	98.80286777019501
tminaug	5.428640041732788	98.79552745819092
tminaug	5.456000041961669	98.78818714618683
tminaug	5.483360042190553	98.78084683418274
tminaug	5.510720042419434	98.77350640296936
tminaug	5.538080042648316	98.76616621017456
tminaug	5.565440042877196	98.75882589817047
tminaug	5.592800043106079	98.75148558616638
tminaug	5.620160043334961	98.74414527416229
tminaug	5.647520043563842	98.7368049621582
tminaug	5.674880043792726	98.72946465015411
tminaug	5.7022400440216074	98.72212445735931
tminaug	5.729600044250487	98.71478414535522
tminaug	5.756960044479371	98.70744383335114
tminaug	5.784320044708252	98.70010352134705
tminaug	5.811680044937134	98.69276320934296
tminaug	5.839040045166017	98.68542277812958
tminaug	5.866400045394897	98.67808246612549
tminaug	5.893760045623779	98.67074227333069
tminaug	5.921120045852662	98.6634019613266
tminaug	5.948480046081544	98.65606164932251
tminaug	5.9758400463104255	98.64872133731842
tminaug	6.003200046539307	98.64138102531433
tminaug	6.030560046768189	98.63404071331024
tminaug	6.05792004699707	98.62670040130615
tminaug	6.085280047225952	98.61936020851135
tminaug	6.1126400474548355	98.61201989650726
tminaug	6.140000047683715	98.60467958450317
tminaug	6.167360047912597	98.59733927249908
tminaug	6.19472004814148	98.5899988412857
tminaug	6.222080048370362	98.58265852928162
tminaug	6.249440048599244	98.57531821727753
tminaug	6.276800048828125	98.56797802448273
tminaug	6.304160049057007	98.56063771247864
tminaug	6.3315200492858885	98.55329740047455
tminaug	6.358880049514772	98.54595708847046
tminaug	6.386240049743654	98.53861677646637
tminaug	6.413600049972533	98.53127646446228
tminaug	6.440960050201417	98.52393627166748
tminaug	6.4683200504302985	98.51659595966339
tminaug	6.49568005065918	98.5092556476593
tminaug	6.5230400508880635	98.50191533565521
tminaug	6.550400051116943	98.49457490444183
tminaug	6.577760051345825	98.48723459243774
tminaug	6.605120051574707	98.47989428043365
tminaug	6.63248005180359	98.47255408763885
tminaug	6.659840052032472	98.46521377563477
tminaug	6.6872000522613515	98.45787346363068
tminaug	6.714560052490235	98.45053315162659
tminaug	6.7419200527191165	98.4431928396225
tminaug	6.769280052947998	98.43585252761841
tminaug	6.796640053176882	98.42851233482361
tminaug	6.824000053405761	98.42117202281952
tminaug	6.851360053634643	98.41383171081543
tminaug	6.8787200538635265	98.40649127960205
tminaug	6.906080054092408	98.39915096759796
tminaug	6.93344005432129	98.39181065559387
tminaug	6.960800054550171	98.38447034358978
tminaug	6.988160054779053	98.37713015079498
tminaug	7.015520055007935	98.3697898387909
tminaug	7.042880055236816	98.3624495267868
tminaug	7.0702400554657	98.35510921478271
tminaug	7.0976000556945795	98.34776890277863
tminaug	7.124960055923461	98.34042859077454
tminaug	7.152320056152345	98.33308827877045
tminaug	7.179680056381226	98.32574808597565
tminaug	7.207040056610108	98.31840777397156
tminaug	7.2344000568389895	98.31106734275818
tminaug	7.261760057067871	98.30372703075409
tminaug	7.289120057296753	98.29638671875
tminaug	7.316480057525636	98.28904640674591
tminaug	7.343840057754518	98.28170609474182
tminaug	7.371200057983398	98.27436590194702
tminaug	7.398560058212281	98.26702558994293
tminaug	7.425920058441163	98.25968527793884
tminaug	7.453280058670044	98.25234496593475
tminaug	7.480640058898928	98.24500465393066
tminaug	7.5080000591278075	98.23766434192657
tminaug	7.535360059356689	98.23032414913177
tminaug	7.562720059585571	98.22298383712769
tminaug	7.590080059814454	98.2156434059143
tminaug	7.617440060043336	98.20830309391022
tminaug	7.644800060272216	98.20096278190613
tminaug	7.672160060501099	98.19362246990204
tminaug	7.699520060729981	98.18628215789795
tminaug	7.726880060958862	98.17894196510315
tminaug	7.754240061187746	0.0
tminaug	7.781600061416626	0.0
tminaug	7.808960061645507	0.0
tminaug	7.836320061874391	0.0
tminaug	7.863680062103272	0.0
tminaug	7.891040062332154	0.0
tminaug	7.918400062561036	0.0
tminaug	7.945760062789917	0.0
tminaug	7.973120063018799	0.0
tminaug	8.000480063247682	0.0
tminaug	8.027840063476564	0.0
tminaug	8.055200063705444	0.0
tminaug	8.082560063934325	0.0
tminaug	8.109920064163209	0.0
tminaug	8.13728006439209	0.0
tminaug	8.164640064620972	0.0
tminaug	8.192000064849854	0.0
tminaug	8.219360065078735	0.0
tminaug	8.246720065307617	0.0
tminaug	8.2740800655365	0.0
tminaug	8.301440065765382	0.0
tminaug	8.328800065994262	0.0
tminaug	8.356160066223145	0.0
tminaug	8.383520066452027	0.0
tminaug	8.410880066680908	0.0
tminaug	8.438240066909792	0.0
tminaug	8.465600067138672	0.0
tminaug	8.492960067367553	0.0
tminaug	8.520320067596437	0.0
tminaug	8.547680067825318	0.0
tminaug	8.5750400680542	0.0
tminaug	8.60240006828308	0.0
tminaug	8.629760068511963	0.0
tminaug	8.657120068740845	0.0
tminaug	8.684480068969727	0.0
tminaug	8.71184006919861	0.0
tminaug	8.73920006942749	0.0
tminaug	8.766560069656371	0.0
tminaug	8.793920069885255	0.0
tminaug	8.821280070114137	0.0
tminaug	8.848640070343018	0.0
tminaug	8.8760000705719	0.0
