# Supplementary material for: Assessment of Habitat Suitability and Identification of Conservation Priority Areas for Endangered Marco Polo Sheep Throughout Khunjerab National Park (Pakistan) and Tashkurgan Natural Reserve (China)
Source: Animals (Basel). 2025 Jun 28;15(13):1907. doi: 10.3390/ani15131907 (PMC12248910; doi:10.3390/ani15131907)
Supplement: Supplementary file 1 [file animals-15-01907-s001.zip › plots/Marcopolo_Sheep_0_tminjuly_only.dat]

variable	x	y
tminjuly	-5.416399955749512	0.0
tminjuly	-5.387782356262207	0.0
tminjuly	-5.359164756774902	0.0
tminjuly	-5.330547157287597	0.0
tminjuly	-5.301929557800293	0.0
tminjuly	-5.273311958312989	0.0
tminjuly	-5.244694358825684	0.0
tminjuly	-5.216076759338379	0.0
tminjuly	-5.187459159851074	0.0
tminjuly	-5.158841560363769	0.0
tminjuly	-5.130223960876465	0.0
tminjuly	-5.10160636138916	0.0
tminjuly	-5.072988761901856	0.0
tminjuly	-5.044371162414551	0.0
tminjuly	-5.015753562927246	0.0
tminjuly	-4.9871359634399415	0.0
tminjuly	-4.958518363952637	0.0
tminjuly	-4.929900764465332	0.0
tminjuly	-4.901283164978027	0.0
tminjuly	-4.872665565490722	0.0
tminjuly	-4.8440479660034175	0.0
tminjuly	-4.815430366516114	0.0
tminjuly	-4.786812767028809	0.0
tminjuly	-4.758195167541504	0.0
tminjuly	-4.729577568054199	0.0
tminjuly	-4.700959968566894	0.0
tminjuly	-4.6723423690795896	0.0
tminjuly	-4.643724769592286	0.0
tminjuly	-4.615107170104981	0.0
tminjuly	-4.586489570617676	0.0
tminjuly	-4.557871971130371	0.0
tminjuly	-4.529254371643066	0.0
tminjuly	-4.500636772155762	0.0
tminjuly	-4.472019172668457	0.0
tminjuly	-4.443401573181152	0.0
tminjuly	-4.414783973693847	0.0
tminjuly	-4.386166374206542	0.0
tminjuly	-4.3575487747192385	0.0
tminjuly	-4.328931175231934	0.0
tminjuly	-4.300313575744629	0.0
tminjuly	-4.271695976257324	0.0
tminjuly	-4.243078376770019	0.0
tminjuly	-4.214460777282715	95.96059608459473
tminjuly	-4.185843177795411	95.96988010406494
tminjuly	-4.157225578308106	95.97916412353516
tminjuly	-4.128607978820801	95.98844861984253
tminjuly	-4.099990379333496	95.99773263931274
tminjuly	-4.071372779846191	96.00701642036438
tminjuly	-4.042755180358887	96.01630067825317
tminjuly	-4.014137580871582	96.02558469772339
tminjuly	-3.9855199813842774	96.03486895561218
tminjuly	-3.9569023818969726	96.0441529750824
tminjuly	-3.9282847824096683	96.05343699455261
tminjuly	-3.8996671829223635	96.06272101402283
tminjuly	-3.8710495834350587	96.07200527191162
tminjuly	-3.842431983947754	96.08128929138184
tminjuly	-3.813814384460449	96.09057331085205
tminjuly	-3.7851967849731443	96.09985756874084
tminjuly	-3.75657918548584	96.10914158821106
tminjuly	-3.727961585998535	96.11842560768127
tminjuly	-3.6993439865112308	96.12770986557007
tminjuly	-3.670726387023926	96.13699388504028
tminjuly	-3.642108787536621	96.1462779045105
tminjuly	-3.6134911880493163	96.15556192398071
tminjuly	-3.5848735885620115	96.1648461818695
tminjuly	-3.5562559890747067	96.17413020133972
tminjuly	-3.5276383895874024	96.18341445922852
tminjuly	-3.4990207901000976	96.19269847869873
tminjuly	-3.4704031906127932	96.20198249816895
tminjuly	-3.4417855911254884	96.21126675605774
tminjuly	-3.4131679916381836	96.22055077552795
tminjuly	-3.384550392150879	96.22983479499817
tminjuly	-3.355932792663574	96.23911905288696
tminjuly	-3.3273151931762697	96.24840307235718
tminjuly	-3.298697593688965	96.25768709182739
tminjuly	-3.27007999420166	96.26697111129761
tminjuly	-3.2414623947143553	96.2762553691864
tminjuly	-3.212844795227051	96.28553938865662
tminjuly	-3.184227195739746	96.29482340812683
tminjuly	-3.1556095962524413	96.30410766601562
tminjuly	-3.1269919967651365	96.31339168548584
tminjuly	-3.098374397277832	96.32267594337463
tminjuly	-3.0697567977905273	96.33195996284485
tminjuly	-3.0411391983032225	96.34124398231506
tminjuly	-3.012521598815918	96.35052824020386
tminjuly	-2.9839039993286134	96.35981225967407
tminjuly	-2.9552863998413086	96.36909627914429
tminjuly	-2.926668800354004	96.3783802986145
tminjuly	-2.8980512008666994	96.3876645565033
tminjuly	-2.8694336013793946	96.39694857597351
tminjuly	-2.84081600189209	96.40623259544373
tminjuly	-2.812198402404785	96.41551685333252
tminjuly	-2.7835808029174807	96.42480087280273
tminjuly	-2.754963203430176	96.43408489227295
tminjuly	-2.726345603942871	96.44336915016174
tminjuly	-2.6977280044555663	96.45265316963196
tminjuly	-2.669110404968262	96.46193742752075
tminjuly	-2.640492805480957	96.47122144699097
tminjuly	-2.6118752059936523	96.48050546646118
tminjuly	-2.5832576065063475	96.4897894859314
tminjuly	-2.554640007019043	96.49907374382019
tminjuly	-2.5260224075317383	96.5083577632904
tminjuly	-2.4974048080444335	96.51764178276062
tminjuly	-2.4687872085571287	96.52692604064941
tminjuly	-2.4401696090698244	96.53621006011963
tminjuly	-2.4115520095825196	96.54549407958984
tminjuly	-2.382934410095215	96.55477833747864
tminjuly	-2.35431681060791	96.56406235694885
tminjuly	-2.3256992111206056	96.57334637641907
tminjuly	-2.297081611633301	96.58263063430786
tminjuly	-2.268464012145996	96.59191465377808
tminjuly	-2.239846412658691	96.60119867324829
tminjuly	-2.211228813171387	96.61048293113708
tminjuly	-2.182611213684082	96.6197669506073
tminjuly	-2.1539936141967773	96.62905097007751
tminjuly	-2.1253760147094725	96.63833522796631
tminjuly	-2.096758415222168	96.92967462539673
tminjuly	-2.0681408157348633	96.93895864486694
tminjuly	-2.0395232162475585	96.94824290275574
tminjuly	-2.0109056167602537	96.95752692222595
tminjuly	-1.9822880172729493	96.96681094169617
tminjuly	-1.9536704177856445	96.97609519958496
tminjuly	-1.9250528182983397	96.98537921905518
tminjuly	-1.896435218811035	96.99466323852539
tminjuly	-1.8678176193237306	97.0039472579956
tminjuly	-1.8392000198364258	97.0132315158844
tminjuly	-1.810582420349121	97.02251553535461
tminjuly	-1.7819648208618166	97.03179979324341
tminjuly	-1.7533472213745118	97.04108381271362
tminjuly	-1.724729621887207	97.05036783218384
tminjuly	-1.6961120223999022	97.05965185165405
tminjuly	-1.6674944229125979	97.06893610954285
tminjuly	-1.638876823425293	97.07822012901306
tminjuly	-1.6102592239379883	97.08750438690186
tminjuly	-1.5816416244506835	97.09678840637207
tminjuly	-1.553024024963379	97.10607242584229
tminjuly	-1.5244064254760743	97.1153564453125
tminjuly	-1.4957888259887695	97.1246407032013
tminjuly	-1.4671712265014647	97.13392472267151
tminjuly	-1.4385536270141603	97.14320874214172
tminjuly	-1.4099360275268555	97.15249300003052
tminjuly	-1.3813184280395507	97.16177701950073
tminjuly	-1.352700828552246	97.17106103897095
tminjuly	-1.3240832290649411	97.18034529685974
tminjuly	-1.2954656295776363	97.18962931632996
tminjuly	-1.2668480300903324	97.19891333580017
tminjuly	-1.2382304306030276	97.20819759368896
tminjuly	-1.2096128311157228	97.21748161315918
tminjuly	-1.180995231628418	97.2267656326294
tminjuly	-1.1523776321411132	97.23604989051819
tminjuly	-1.1237600326538084	97.2453339099884
tminjuly	-1.0951424331665036	97.25461792945862
tminjuly	-1.0665248336791988	97.26390218734741
tminjuly	-1.037907234191895	97.27318620681763
tminjuly	-1.00928963470459	97.28247022628784
tminjuly	-0.9806720352172853	97.29175448417664
tminjuly	-0.9520544357299805	97.30103850364685
tminjuly	-0.9234368362426757	97.31032252311707
tminjuly	-0.8948192367553709	99.49568504095078
tminjuly	-0.8662016372680661	99.50496914982796
tminjuly	-0.8375840377807613	98.07214486598969
tminjuly	-0.8089664382934574	98.08142900466919
tminjuly	-0.7803488388061526	98.0907130241394
tminjuly	-0.7517312393188478	98.09999716281891
tminjuly	-0.723113639831543	98.10928130149841
tminjuly	-0.6944960403442382	98.11856532096863
tminjuly	-0.6658784408569334	98.12784945964813
tminjuly	-0.6372608413696286	98.13713347911835
tminjuly	-0.6086432418823247	98.14641761779785
tminjuly	-0.5800256423950199	98.15570175647736
tminjuly	-0.5514080429077151	98.16498577594757
tminjuly	-0.5227904434204103	98.17426991462708
tminjuly	-0.49417284393310545	98.18355405330658
tminjuly	-0.46555524444580065	98.1928380727768
tminjuly	-0.43693764495849585	98.2021222114563
tminjuly	-0.40832004547119105	98.2114063501358
tminjuly	-0.37970244598388714	98.22069036960602
tminjuly	-0.35108484649658234	98.22997450828552
tminjuly	-0.32246724700927754	98.23925864696503
tminjuly	-0.29384964752197273	98.24854266643524
tminjuly	-0.26523204803466793	98.25782680511475
tminjuly	-0.23661444854736313	98.26711094379425
tminjuly	-0.20799684906005833	98.77599620819092
tminjuly	-0.17937924957275353	98.78528022766113
tminjuly	-0.15076165008544962	98.79456436634064
tminjuly	-0.12214405059814482	98.80384850502014
tminjuly	-0.09352645111084001	98.81313252449036
tminjuly	-0.06490885162353521	98.82241666316986
tminjuly	-0.03629125213623041	98.83170068264008
tminjuly	-0.007673652648925611	98.84098482131958
tminjuly	0.02094394683837919	99.3822438120842
tminjuly	0.04956154632568399	99.39152789115906
tminjuly	0.0781791458129879	99.40081202983856
tminjuly	0.1067967453002927	98.41142952442169
tminjuly	0.1354143447875975	98.4207136631012
tminjuly	0.1640319442749023	98.42999768257141
tminjuly	0.1926495437622071	98.43928182125092
tminjuly	0.2212671432495119	98.44856595993042
tminjuly	0.2498847427368167	98.45784997940063
tminjuly	0.2785023422241215	98.46713411808014
tminjuly	0.3071199417114254	98.47641825675964
tminjuly	0.3357375411987302	98.48570227622986
tminjuly	0.36435514068603503	98.49498641490936
tminjuly	0.39297274017333983	98.50427055358887
tminjuly	0.42159033966064463	98.51355457305908
tminjuly	0.45020793914794943	98.52283871173859
tminjuly	0.47882553863525423	98.53212285041809
tminjuly	0.507443138122559	98.5414068698883
tminjuly	0.536060737609863	98.55069100856781
tminjuly	0.5646783370971677	98.55997514724731
tminjuly	0.5932959365844725	98.56925916671753
tminjuly	0.6219135360717774	98.57854330539703
tminjuly	0.6505311355590822	98.58782732486725
tminjuly	0.679148735046387	98.59711146354675
tminjuly	0.7077663345336918	98.60639560222626
tminjuly	0.7363839340209957	98.61567962169647
tminjuly	0.7650015335083005	98.62496376037598
tminjuly	0.7936191329956053	98.63424789905548
tminjuly	0.8222367324829101	98.6435319185257
tminjuly	0.8508543319702149	98.6528160572052
tminjuly	0.8794719314575197	98.6621001958847
tminjuly	0.9080895309448245	98.67138421535492
tminjuly	0.9367071304321293	98.68066835403442
tminjuly	0.9653247299194332	98.68995249271393
tminjuly	0.993942329406738	98.69923651218414
tminjuly	1.0225599288940428	98.70852065086365
tminjuly	1.0511775283813476	98.71780478954315
tminjuly	1.0797951278686524	98.72708880901337
tminjuly	1.1084127273559572	98.37031126022339
tminjuly	1.137030326843262	98.3795953989029
tminjuly	1.1656479263305668	98.38887941837311
tminjuly	1.1942655258178707	98.39816355705261
tminjuly	1.2228831253051755	98.40744769573212
tminjuly	1.2515007247924803	98.41673171520233
tminjuly	1.2801183242797851	98.42601585388184
tminjuly	1.30873592376709	98.43529999256134
tminjuly	1.3373535232543947	98.44458401203156
tminjuly	1.3659711227416995	98.45386815071106
tminjuly	1.3945887222290043	98.46315217018127
tminjuly	1.4232063217163082	98.47243630886078
tminjuly	1.451823921203613	98.48172044754028
tminjuly	1.4804415206909178	98.49100458621979
tminjuly	1.5090591201782226	98.50028860569
tminjuly	1.5376767196655274	98.5095727443695
tminjuly	1.5662943191528322	98.51885676383972
tminjuly	1.594911918640137	98.52814090251923
tminjuly	1.6235295181274418	98.53742504119873
tminjuly	1.6521471176147458	98.54670917987823
tminjuly	1.6807647171020506	98.55599319934845
tminjuly	1.7093823165893554	98.56527733802795
tminjuly	1.7379999160766602	98.57456135749817
tminjuly	1.766617515563965	98.58384549617767
tminjuly	1.7952351150512698	98.59312963485718
tminjuly	1.8238527145385746	98.60241365432739
tminjuly	1.8524703140258785	98.6116977930069
tminjuly	1.8810879135131833	98.6209819316864
tminjuly	1.909705513000488	98.63026595115662
tminjuly	1.9383231124877929	98.63955008983612
tminjuly	1.9669407119750977	98.64883422851562
tminjuly	1.9955583114624025	98.65811824798584
tminjuly	2.0241759109497073	98.66740238666534
tminjuly	2.052793510437012	98.67668652534485
tminjuly	2.081411109924316	98.68597054481506
tminjuly	2.110028709411621	98.69525468349457
tminjuly	2.1386463088989256	98.70453882217407
tminjuly	2.1672639083862304	98.71382284164429
tminjuly	2.195881507873535	98.72310698032379
tminjuly	2.22449910736084	98.7323911190033
tminjuly	2.253116706848145	98.74167513847351
tminjuly	2.2817343063354496	98.75095927715302
tminjuly	2.3103519058227535	98.76024329662323
tminjuly	2.3389695053100583	98.76952743530273
tminjuly	2.367587104797363	98.77881157398224
tminjuly	2.396204704284668	98.78809559345245
tminjuly	2.4248223037719727	98.79737973213196
tminjuly	2.4534399032592775	98.80666387081146
tminjuly	2.4820575027465823	98.81594800949097
tminjuly	2.510675102233887	98.82523202896118
tminjuly	2.539292701721191	98.83451616764069
tminjuly	2.567910301208496	98.8438001871109
tminjuly	2.5965279006958006	98.8530843257904
tminjuly	2.6251455001831054	98.86236834526062
tminjuly	2.6537630996704102	98.87165248394012
tminjuly	2.682380699157715	98.88093662261963
tminjuly	2.71099829864502	98.89022076129913
tminjuly	2.7396158981323246	98.89950478076935
tminjuly	2.7682334976196294	98.90878891944885
tminjuly	2.7968510971069342	98.91807305812836
tminjuly	2.825468696594239	98.92735707759857
tminjuly	2.854086296081544	98.93664121627808
tminjuly	2.882703895568847	98.94592523574829
tminjuly	2.9113214950561517	98.9552093744278
tminjuly	2.9399390945434565	98.9644935131073
tminjuly	2.9685566940307613	98.97377753257751
tminjuly	2.997174293518066	98.98306167125702
tminjuly	3.025791893005371	98.99234580993652
tminjuly	3.0544094924926757	99.00162988901138
tminjuly	3.0830270919799805	99.01091396808624
tminjuly	3.1116446914672853	99.02019810676575
tminjuly	3.14026229095459	99.0294821858406
tminjuly	3.168879890441895	99.03876632452011
tminjuly	3.1974974899291997	99.04805040359497
tminjuly	3.2261150894165045	99.05733442306519
tminjuly	3.2547326889038093	99.06661856174469
tminjuly	3.283350288391114	99.07590264081955
tminjuly	3.311967887878417	99.08518671989441
tminjuly	3.340585487365722	99.09447085857391
tminjuly	3.3692030868530267	99.10375493764877
tminjuly	3.3978206863403315	99.11303907632828
tminjuly	3.4264382858276363	99.12232315540314
tminjuly	3.455055885314941	99.131607234478
tminjuly	3.483673484802246	99.1408913731575
tminjuly	3.5122910842895507	99.15017545223236
tminjuly	3.5409086837768555	99.15945947170258
tminjuly	3.5695262832641603	99.16874361038208
tminjuly	3.598143882751465	99.17802768945694
tminjuly	3.62676148223877	99.18731182813644
tminjuly	3.6553790817260747	99.1965959072113
tminjuly	3.6839966812133795	99.20588004589081
tminjuly	3.7126142807006843	99.21516412496567
tminjuly	3.741231880187989	99.22444820404053
tminjuly	3.769849479675292	99.23373234272003
tminjuly	3.798467079162597	99.97095382772386
tminjuly	3.8270846786499018	99.98023793287575
tminjuly	3.8557022781372066	99.98952195886523
tminjuly	3.8843198776245114	99.99880606320221
tminjuly	3.912937477111816	100.00809016730636
tminjuly	3.941555076599121	100.01737427152693
tminjuly	3.9701726760864258	100.02665837481618
tminjuly	3.9987902755737306	100.03594247996807
tminjuly	4.027407875061035	100.04522650688887
tminjuly	4.05602547454834	100.05451068654656
tminjuly	4.084643074035645	100.06379471719265
tminjuly	4.11326067352295	100.07307889312506
tminjuly	4.141878273010255	100.08236292004585
tminjuly	4.170495872497559	100.09164710342884
tminjuly	4.199113471984862	100.10093113034964
tminjuly	4.227731071472167	99.0688773393631
tminjuly	4.256348670959472	99.06191378831863
tminjuly	4.284966270446777	99.05495011806488
tminjuly	4.313583869934082	99.04798656702042
tminjuly	4.342201469421386	99.04102301597595
tminjuly	4.370819068908691	99.0340593457222
tminjuly	4.399436668395996	99.02709579467773
tminjuly	4.428054267883301	99.02013212442398
tminjuly	4.456671867370606	99.01316851377487
tminjuly	4.48528946685791	99.00620484352112
tminjuly	4.513907066345215	98.9992413520813
tminjuly	4.54252466583252	98.9922776222229
tminjuly	4.571142265319825	98.98531413078308
tminjuly	4.59975986480713	98.97835040092468
tminjuly	4.628377464294434	98.97138690948486
tminjuly	4.656995063781737	98.96442317962646
tminjuly	4.685612663269042	98.95745956897736
tminjuly	4.714230262756347	98.95049607753754
tminjuly	4.742847862243652	98.94353234767914
tminjuly	4.771465461730957	98.93656885623932
tminjuly	4.8000830612182614	98.92960512638092
tminjuly	4.828700660705566	98.9226416349411
tminjuly	4.857318260192871	98.9156779050827
tminjuly	4.885935859680176	98.90871441364288
tminjuly	4.914553459167481	98.90175068378448
tminjuly	4.9431710586547855	98.89478719234467
tminjuly	4.97178865814209	98.88782346248627
tminjuly	5.000406257629395	98.88085997104645
tminjuly	5.0290238571167	98.87389636039734
tminjuly	5.057641456604005	98.86693263053894
tminjuly	5.0862590560913095	98.85996913909912
tminjuly	5.1148766555786125	98.85300540924072
tminjuly	5.143494255065917	98.8460419178009
tminjuly	5.172111854553222	98.8390781879425
tminjuly	5.200729454040527	98.83211469650269
tminjuly	5.229347053527832	98.82515096664429
tminjuly	5.2579646530151365	98.81818747520447
tminjuly	5.286582252502441	98.81122374534607
tminjuly	5.315199851989746	98.80426025390625
tminjuly	5.343817451477051	98.79729664325714
tminjuly	5.372435050964356	98.79033303260803
tminjuly	5.4010526504516605	98.78336942195892
tminjuly	5.429670249938965	98.77640569210052
tminjuly	5.45828784942627	98.7694422006607
tminjuly	5.486905448913575	98.76247847080231
tminjuly	5.51552304840088	98.75551497936249
tminjuly	5.544140647888183	98.74855124950409
tminjuly	5.5727582473754875	98.74158775806427
tminjuly	5.601375846862792	98.73462402820587
tminjuly	5.629993446350097	98.72766053676605
tminjuly	5.658611045837402	98.72069692611694
tminjuly	5.687228645324707	98.71373331546783
tminjuly	5.7158462448120115	98.70676970481873
tminjuly	5.744463844299316	98.69980609416962
tminjuly	5.773081443786621	98.69284248352051
tminjuly	5.801699043273926	98.6858788728714
tminjuly	5.830316642761231	98.67891526222229
tminjuly	5.8589342422485355	98.67195153236389
tminjuly	5.88755184173584	98.66498804092407
tminjuly	5.916169441223145	98.65802431106567
tminjuly	5.94478704071045	98.65106081962585
tminjuly	5.973404640197755	98.64409720897675
tminjuly	6.002022239685058	98.63713359832764
tminjuly	6.030639839172363	98.63016998767853
tminjuly	6.059257438659667	98.62320637702942
tminjuly	6.087875038146972	98.61624276638031
tminjuly	6.116492637634277	98.6092791557312
tminjuly	6.145110237121582	98.60231554508209
tminjuly	6.173727836608887	98.59535193443298
tminjuly	6.202345436096191	98.58838832378387
tminjuly	6.230963035583496	98.58142459392548
tminjuly	6.259580635070801	98.57446110248566
tminjuly	6.288198234558106	98.56749737262726
tminjuly	6.316815834045411	98.56053388118744
tminjuly	6.345433433532715	98.55357027053833
tminjuly	6.37405103302002	98.54660665988922
tminjuly	6.402668632507325	98.53964304924011
tminjuly	6.43128623199463	98.532679438591
tminjuly	6.459903831481933	98.5257158279419
tminjuly	6.488521430969238	98.51875221729279
tminjuly	6.517139030456542	98.51178860664368
tminjuly	6.545756629943847	98.50482499599457
tminjuly	6.574374229431152	98.49786138534546
tminjuly	6.602991828918457	98.49089777469635
tminjuly	6.631609428405762	98.48393416404724
tminjuly	6.660227027893066	98.47697055339813
tminjuly	6.688844627380371	98.47000694274902
tminjuly	6.717462226867676	98.46304333209991
tminjuly	6.746079826354981	98.4560797214508
tminjuly	6.774697425842286	98.4491161108017
tminjuly	6.80331502532959	98.44215250015259
tminjuly	6.831932624816895	98.43518888950348
tminjuly	6.8605502243042	98.42822527885437
tminjuly	6.889167823791503	98.42126166820526
tminjuly	6.917785423278808	98.41429805755615
tminjuly	6.946403022766113	98.40733444690704
tminjuly	6.9750206222534175	98.40037095546722
tminjuly	7.003638221740722	98.39340722560883
tminjuly	7.032255821228027	98.38644361495972
tminjuly	7.060873420715332	98.37948000431061
tminjuly	7.089491020202637	98.3725163936615
tminjuly	7.1181086196899415	98.36555278301239
tminjuly	7.146726219177246	98.35858917236328
tminjuly	7.175343818664551	98.35162556171417
tminjuly	7.203961418151856	98.34466195106506
tminjuly	7.232579017639161	98.33769834041595
tminjuly	7.2611966171264655	98.33073472976685
tminjuly	7.28981421661377	98.32377123832703
tminjuly	7.318431816101075	98.31680750846863
tminjuly	7.347049415588378	98.30984401702881
tminjuly	7.375667015075683	98.30288028717041
tminjuly	7.404284614562988	98.2959166765213
tminjuly	7.4329022140502925	98.28895306587219
tminjuly	7.461519813537597	98.28198945522308
tminjuly	7.490137413024902	98.27502584457397
tminjuly	7.518755012512207	98.26806223392487
tminjuly	7.547372611999512	98.26109862327576
tminjuly	7.5759902114868165	98.25413501262665
tminjuly	7.604607810974121	98.24717152118683
tminjuly	7.633225410461426	98.24020779132843
tminjuly	7.661843009948731	98.23324429988861
tminjuly	7.690460609436036	98.22628057003021
tminjuly	7.7190782089233405	0.0
tminjuly	7.747695808410645	0.0
tminjuly	7.776313407897948	0.0
tminjuly	7.804931007385253	0.0
tminjuly	7.833548606872558	0.0
tminjuly	7.862166206359863	0.0
tminjuly	7.8907838058471675	0.0
tminjuly	7.919401405334472	0.0
tminjuly	7.948019004821777	0.0
tminjuly	7.976636604309082	0.0
tminjuly	8.005254203796387	0.0
tminjuly	8.033871803283692	0.0
tminjuly	8.062489402770996	0.0
tminjuly	8.091107002258301	0.0
tminjuly	8.119724601745606	0.0
tminjuly	8.14834220123291	0.0
tminjuly	8.176959800720216	0.0
tminjuly	8.20557740020752	0.0
tminjuly	8.234194999694823	0.0
tminjuly	8.262812599182128	0.0
tminjuly	8.291430198669433	0.0
tminjuly	8.320047798156738	0.0
tminjuly	8.348665397644043	0.0
tminjuly	8.377282997131347	0.0
tminjuly	8.405900596618652	0.0
tminjuly	8.434518196105957	0.0
tminjuly	8.463135795593262	0.0
tminjuly	8.491753395080567	0.0
tminjuly	8.520370994567871	0.0
tminjuly	8.548988594055176	0.0
tminjuly	8.577606193542481	0.0
tminjuly	8.606223793029786	0.0
tminjuly	8.63484139251709	0.0
tminjuly	8.663458992004395	0.0
tminjuly	8.692076591491698	0.0
tminjuly	8.720694190979003	0.0
tminjuly	8.749311790466308	0.0
tminjuly	8.777929389953613	0.0
tminjuly	8.806546989440918	0.0
tminjuly	8.835164588928222	0.0
tminjuly	8.863782188415527	0.0
tminjuly	8.892399787902832	0.0
