# Supplementary material for: Assessment of Habitat Suitability and Identification of Conservation Priority Areas for Endangered Marco Polo Sheep Throughout Khunjerab National Park (Pakistan) and Tashkurgan Natural Reserve (China)
Source: Animals (Basel). 2025 Jun 28;15(13):1907. doi: 10.3390/ani15131907 (PMC12248910; doi:10.3390/ani15131907)
Supplement: Supplementary file 1 [file animals-15-01907-s001.zip › plots/Marcopolo_Sheep_0_tminsep.dat]

variable	x	y
tminsep	-9.871200513839721	0.0
tminsep	-9.843187712860107	0.0
tminsep	-9.815174911880492	0.0
tminsep	-9.787162110900878	0.0
tminsep	-9.759149309921265	0.0
tminsep	-9.731136508941649	0.0
tminsep	-9.703123707962035	0.0
tminsep	-9.675110906982422	0.0
tminsep	-9.647098106002806	0.0
tminsep	-9.619085305023193	0.0
tminsep	-9.591072504043579	0.0
tminsep	-9.563059703063963	0.0
tminsep	-9.53504690208435	0.0
tminsep	-9.507034101104736	0.0
tminsep	-9.47902130012512	0.0
tminsep	-9.451008499145507	0.0
tminsep	-9.422995698165893	0.0
tminsep	-9.394982897186278	0.0
tminsep	-9.366970096206664	0.0
tminsep	-9.33895729522705	0.0
tminsep	-9.310944494247435	0.0
tminsep	-9.282931693267821	0.0
tminsep	-9.254918892288208	0.0
tminsep	-9.226906091308592	0.0
tminsep	-9.198893290328979	0.0
tminsep	-9.170880489349365	0.0
tminsep	-9.14286768836975	0.0
tminsep	-9.114854887390136	0.0
tminsep	-9.086842086410522	0.0
tminsep	-9.058829285430907	0.0
tminsep	-9.030816484451293	0.0
tminsep	-9.00280368347168	0.0
tminsep	-8.974790882492066	0.0
tminsep	-8.94677808151245	0.0
tminsep	-8.918765280532837	0.0
tminsep	-8.890752479553221	0.0
tminsep	-8.862739678573607	0.0
tminsep	-8.834726877593994	0.0
tminsep	-8.80671407661438	0.0
tminsep	-8.778701275634765	0.0
tminsep	-8.750688474655151	0.0
tminsep	-8.722675673675536	0.0
tminsep	-8.694662872695922	100.11222720146179
tminsep	-8.666650071716308	100.10630708932877
tminsep	-8.638637270736695	100.10039165616035
tminsep	-8.610624469757079	100.0944804996252
tminsep	-8.582611668777465	100.08857401460409
tminsep	-8.55459886779785	100.08267181366682
tminsep	-8.526586066818236	100.07677429169416
tminsep	-8.498573265838623	100.07088103890419
tminsep	-8.470560464859009	100.06499227136374
tminsep	-8.442547663879393	100.05910817533731
tminsep	-8.41453486289978	100.05322835966945
tminsep	-8.386522061920166	100.0473532229662
tminsep	-8.35850926094055	100.04148235917091
tminsep	-8.330496459960937	100.03561617434025
tminsep	-8.302483658981323	100.02975426986814
tminsep	-8.274470858001708	100.0238970387727
tminsep	-8.246458057022094	100.01804408803582
tminsep	-8.21844525604248	100.01219561323524
tminsep	-8.190432455062865	100.0063518146053
tminsep	-8.162419654083251	100.00051229505334
tminsep	-8.134406853103638	99.9946774514392
tminsep	-8.106394052124022	99.98884688597172
tminsep	-8.078381251144409	99.9830209966749
tminsep	-8.050368450164795	99.9771993868053
tminsep	-8.02235564918518	99.97138245217502
tminsep	-7.994342848205566	99.9655697979033
tminsep	-7.966330047225951	99.95976171642542
tminsep	-7.938317246246338	99.95395811647177
tminsep	-7.910304445266723	99.94815899059176
tminsep	-7.882291644287109	99.9423643425107
tminsep	-7.854278843307494	99.93657417595387
tminsep	-7.82626604232788	99.93078838288784
tminsep	-7.798253241348267	99.9250071644783
tminsep	-7.770240440368651	99.91923043131828
tminsep	-7.7422276393890375	99.91345816850662
tminsep	-7.714214838409424	99.9076903834939
tminsep	-7.686202037429809	99.90192707628012
tminsep	-7.658189236450195	99.89616824686527
tminsep	-7.630176435470581	99.89041389524937
tminsep	-7.602163634490966	99.8846640214324
tminsep	-7.574150833511352	99.87891862541437
tminsep	-7.546138032531738	99.87317760288715
tminsep	-7.518125231552124	99.867441162467
tminsep	-7.490112430572509	99.86170920729637
tminsep	-7.462099629592895	99.8559817224741
tminsep	-7.434086828613281	99.85025870800018
tminsep	-7.406074027633666	99.84454017877579
tminsep	-7.378061226654053	99.83882611989975
tminsep	-7.350048425674438	99.83311653137207
tminsep	-7.3220356246948235	99.82741144299507
tminsep	-7.29402282371521	99.82171081006527
tminsep	-7.266010022735595	99.81601457297802
tminsep	-7.237997221755981	99.8103228956461
tminsep	-7.209984420776367	99.80463570356369
tminsep	-7.1819716197967525	99.7989529967308
tminsep	-7.153958818817138	99.79327476024628
tminsep	-7.125946017837524	99.78760099411011
tminsep	-7.09793321685791	99.78193171322346
tminsep	-7.069920415878295	99.77626690268517
tminsep	-7.0419076148986814	99.77060657739639
tminsep	-7.013894813919067	99.76495072245598
tminsep	-6.985882012939452	99.75929926335812
tminsep	-6.957869211959839	99.75365236401558
tminsep	-6.929856410980225	99.74800994992256
tminsep	-6.9018436100006095	99.7423720061779
tminsep	-6.873830809020996	99.7367385327816
tminsep	-6.845818008041381	99.73110955953598
tminsep	-6.817805207061767	99.72548505663872
tminsep	-6.789792406082153	99.71986502408981
tminsep	-6.7617796051025385	99.71424946188927
tminsep	-6.733766804122925	99.70863837003708
tminsep	-6.70575400314331	99.7030316889286
tminsep	-6.677741202163696	99.69742956757545
tminsep	-6.649728401184081	99.69183191657066
tminsep	-6.6217156002044675	99.68623873591423
tminsep	-6.593702799224854	99.68065005540848
tminsep	-6.565689998245238	99.67506584525108
tminsep	-6.537677197265625	99.66948610544205
tminsep	-6.509664396286011	99.66391083598137
tminsep	-6.481651595306396	99.65834006667137
tminsep	-6.453638794326782	99.65277376770973
tminsep	-6.425625993347168	99.64721184968948
tminsep	-6.397613192367553	99.64165449142456
tminsep	-6.369600391387939	99.636101603508
tminsep	-6.3415875904083245	99.63055321574211
tminsep	-6.313574789428711	99.62500929832458
tminsep	-6.285561988449096	99.61946985125542
tminsep	-6.257549187469482	99.61393490433693
tminsep	-6.229536386489868	99.60840439796448
tminsep	-6.2015235855102535	99.6028783917427
tminsep	-6.17351078453064	99.59735676646233
tminsep	-6.145497983551024	99.5918397307396
tminsep	-6.117485182571411	99.5863271355629
tminsep	-6.089472381591797	99.58081904053688
tminsep	-6.061459580612182	99.57531541585922
tminsep	-6.033446779632568	99.56981629133224
tminsep	-6.005433978652954	99.5643216073513
tminsep	-5.977421177673339	99.55883142352104
tminsep	-5.949408376693725	99.55334571003914
tminsep	-5.9213955757141115	99.5478644669056
tminsep	-5.893382774734497	99.54238760471344
tminsep	-5.865369973754882	99.53691533207893
tminsep	-5.837357172775268	99.53144752979279
tminsep	-5.809344371795654	99.525984197855
tminsep	-5.7813315708160395	99.52052536606789
tminsep	-5.753318769836426	99.51507097482681
tminsep	-5.725305968856811	99.50962108373642
tminsep	-5.697293167877197	99.50417566299438
tminsep	-5.669280366897582	99.49873471260071
tminsep	-5.6412675659179685	99.49329829216003
tminsep	-5.613254764938354	99.48786622285843
tminsep	-5.58524196395874	99.48243868350983
tminsep	-5.557229162979126	99.47701567411423
tminsep	-5.529216361999511	99.47159707546234
tminsep	-5.5012035610198975	98.69577169418335
tminsep	-5.473190760040283	98.69036209583282
tminsep	-5.445177959060668	98.68495690822601
tminsep	-5.417165158081054	98.6795562505722
tminsep	-5.38915235710144	98.6741601228714
tminsep	-5.3611395561218265	98.6687684059143
tminsep	-5.333126755142212	98.66338109970093
tminsep	-5.305113954162597	98.65799832344055
tminsep	-5.277101153182983	98.65262007713318
tminsep	-5.249088352203369	98.64724636077881
tminsep	-5.2210755512237546	98.64187705516815
tminsep	-5.193062750244141	98.63651216030121
tminsep	-5.165049949264526	98.63115191459656
tminsep	-5.137037148284912	98.62579596042633
tminsep	-5.109024347305298	98.6204446554184
tminsep	-5.0810115463256835	98.61509764194489
tminsep	-5.052998745346069	98.60975515842438
tminsep	-5.024985944366454	98.60441720485687
tminsep	-4.996973143386841	98.59908366203308
tminsep	-4.968960342407227	98.59375464916229
tminsep	-4.9409475414276125	98.5884301662445
tminsep	-4.912934740447998	98.58311009407043
tminsep	-4.884921939468383	98.57779455184937
tminsep	-4.856909138488769	98.57248342037201
tminsep	-4.828896337509155	98.56717681884766
tminsep	-4.8008835365295415	98.56187462806702
tminsep	-4.772870735549927	98.13462746143341
tminsep	-4.744857934570312	98.12933433055878
tminsep	-4.716845133590698	97.90636563301086
tminsep	-4.688832332611084	97.90108156204224
tminsep	-4.66081953163147	97.89580178260803
tminsep	-4.632806730651855	97.89052653312683
tminsep	-4.60479392967224	97.88525557518005
tminsep	-4.576781128692627	97.87998938560486
tminsep	-4.548768327713013	97.87472748756409
tminsep	-4.5207555267333985	97.86947011947632
tminsep	-4.492742725753784	97.86421704292297
tminsep	-4.464729924774169	97.85896873474121
tminsep	-4.436717123794555	97.85372471809387
tminsep	-4.408704322814941	97.84848523139954
tminsep	-4.3806915218353275	97.8432502746582
tminsep	-4.352678720855713	97.83801984786987
tminsep	-4.324665919876098	97.83279371261597
tminsep	-4.296653118896484	97.82757234573364
tminsep	-4.26864031791687	97.82235527038574
tminsep	-4.240627516937256	97.81714248657227
tminsep	-4.212614715957641	97.81193447113037
tminsep	-4.184601914978027	97.8067307472229
tminsep	-4.156589113998413	97.80153155326843
tminsep	-4.128576313018799	97.79633688926697
tminsep	-4.100563512039185	97.7911467552185
tminsep	-4.07255071105957	97.78596091270447
tminsep	-4.0445379100799554	97.78077960014343
tminsep	-4.016525109100341	97.7756028175354
tminsep	-3.988512308120728	97.77043056488037
tminsep	-3.9604995071411135	97.76526260375977
tminsep	-3.932486706161499	97.76009941101074
tminsep	-3.9044739051818844	97.75494050979614
tminsep	-3.87646110420227	97.74978613853455
tminsep	-3.848448303222656	97.74463605880737
tminsep	-3.8204355022430416	97.73949074745178
tminsep	-3.792422701263428	97.73434972763062
tminsep	-3.7644099002838134	97.72921323776245
tminsep	-3.736397099304199	97.72408127784729
tminsep	-3.708384298324585	97.71895360946655
tminsep	-3.6803714973449706	97.7138307094574
tminsep	-3.652358696365356	97.70871210098267
tminsep	-3.6243458953857415	97.87185287475586
tminsep	-3.5963330944061287	97.86674308776855
tminsep	-3.568320293426514	97.86163806915283
tminsep	-3.5403074924468996	97.85653734207153
tminsep	-3.512294691467285	97.85144114494324
tminsep	-3.4842818904876705	97.84634947776794
tminsep	-3.456269089508057	97.84126210212708
tminsep	-3.428256288528442	97.83617949485779
tminsep	-3.4002434875488285	97.83110117912292
tminsep	-3.372230686569214	97.82602739334106
tminsep	-3.3442178855895994	97.82095789909363
tminsep	-3.3162050846099858	97.81589317321777
tminsep	-3.288192283630371	97.81083273887634
tminsep	-3.2601794826507566	97.80577683448792
tminsep	-3.232166681671142	97.80072546005249
tminsep	-3.2041538806915284	97.79567837715149
tminsep	-3.1761410797119147	97.79063606262207
tminsep	-3.1481282787323	97.78559803962708
tminsep	-3.1201154777526856	97.78056454658508
tminsep	-3.092102676773071	97.7755355834961
tminsep	-3.0640898757934565	97.77051091194153
tminsep	-3.036077074813843	97.76549077033997
tminsep	-3.008064273834229	97.7604751586914
tminsep	-2.9800514728546146	97.75546407699585
tminsep	-2.952038671875	97.7504575252533
tminsep	-2.9240258708953855	97.74545526504517
tminsep	-2.896013069915772	97.74045753479004
tminsep	-2.8680002689361572	97.73546433448792
tminsep	-2.8399874679565427	97.7304756641388
tminsep	-2.811974666976928	97.72549152374268
tminsep	-2.7839618659973144	97.72051167488098
tminsep	-2.7559490650177008	97.71553635597229
tminsep	-2.727936264038086	97.7105655670166
tminsep	-2.6999234630584716	97.70559906959534
tminsep	-2.671910662078857	97.70063734054565
tminsep	-2.6438978610992425	97.6956799030304
tminsep	-2.615885060119629	97.69072699546814
tminsep	-2.587872259140015	97.68577837944031
tminsep	-2.5598594581604006	97.68083453178406
tminsep	-2.531846657180786	97.67589497566223
tminsep	-2.5038338562011715	97.67095994949341
tminsep	-2.475821055221558	97.66602945327759
tminsep	-2.4478082542419433	97.66110348701477
tminsep	-2.4197954532623287	97.65618181228638
tminsep	-2.391782652282715	97.65126466751099
tminsep	-2.3637698513031005	97.6463520526886
tminsep	-2.335757050323487	97.64144396781921
tminsep	-2.3077442493438722	97.63654017448425
tminsep	-2.2797314483642577	97.63164114952087
tminsep	-2.251718647384643	97.62674641609192
tminsep	-2.2237058464050286	97.62185621261597
tminsep	-2.1956930454254158	97.61697030067444
tminsep	-2.167680244445801	97.61208915710449
tminsep	-2.1396674434661866	97.60721230506897
tminsep	-2.111654642486572	97.60233998298645
tminsep	-2.0836418415069575	97.59747195243835
tminsep	-2.055629040527344	97.59260869026184
tminsep	-2.0276162395477293	97.58774971961975
tminsep	-1.9996034385681156	97.58289527893066
tminsep	-1.971590637588501	97.57804536819458
tminsep	-1.9435778366088865	97.5731999874115
tminsep	-1.9155650356292728	97.56835889816284
tminsep	-1.8875522346496583	97.56352257728577
tminsep	-1.8595394336700437	97.55869054794312
tminsep	-1.83152663269043	97.55386281013489
tminsep	-1.8035138317108146	97.54903984069824
tminsep	-1.775501030731201	97.54422116279602
tminsep	-1.7474882297515872	97.5394070148468
tminsep	-1.7194754287719718	97.53459739685059
tminsep	-1.6914626277923581	97.52979230880737
tminsep	-1.6634498268127444	97.52499151229858
tminsep	-1.6354370258331308	97.5201952457428
tminsep	-1.6074242248535153	97.51540350914001
tminsep	-1.5794114238739017	97.51061630249023
tminsep	-1.551398622894288	97.50583362579346
tminsep	-1.5233858219146725	97.5010552406311
tminsep	-1.4953730209350589	97.49628138542175
tminsep	-1.4673602199554434	97.4915120601654
tminsep	-1.4393474189758297	97.48674726486206
tminsep	-1.411334617996216	97.48198676109314
tminsep	-1.3833218170166006	97.47723078727722
tminsep	-1.355309016036987	97.4724793434143
tminsep	-1.3272962150573715	97.4677324295044
tminsep	-1.2992834140777596	97.46299004554749
tminsep	-1.271270613098146	97.458251953125
tminsep	-1.2432578121185305	97.45351839065552
tminsep	-1.2152450111389168	97.44878935813904
tminsep	-1.1872322101593014	97.44406485557556
tminsep	-1.1592194091796877	97.43934464454651
tminsep	-1.131206608200074	97.43462920188904
tminsep	-1.1031938072204586	97.42991781234741
tminsep	-1.075181006240845	97.42521119117737
tminsep	-1.0471682052612294	97.42050909996033
tminsep	-1.0191554042816158	97.41581130027771
tminsep	-0.9911426033020021	97.4111180305481
tminsep	-0.9631298023223867	97.40642929077148
tminsep	-0.935117001342773	97.40174508094788
tminsep	-0.9071042003631593	97.39706516265869
tminsep	-0.8790913993835456	97.39239001274109
tminsep	-0.851078598403932	97.38771915435791
tminsep	-0.8230657974243165	97.38305282592773
tminsep	-0.7950529964447028	97.37839078903198
tminsep	-0.7670401954650892	97.37373352050781
tminsep	-0.7390273944854737	97.36908054351807
tminsep	-0.71101459350586	97.36443209648132
tminsep	-0.6830017925262446	97.359787940979
tminsep	-0.6549889915466309	97.35514855384827
tminsep	-0.6269761905670173	97.35051345825195
tminsep	-0.5989633895874018	97.34588289260864
tminsep	-0.5709505886077881	97.34125685691833
tminsep	-0.5429377876281727	97.33663535118103
tminsep	-0.5149249866485608	97.33201813697815
tminsep	-0.4869121856689471	97.32740545272827
tminsep	-0.45889938468933167	97.3227972984314
tminsep	-0.430886583709718	97.31819367408752
tminsep	-0.40287378273010255	97.31359434127808
tminsep	-0.3748609817504889	97.30899953842163
tminsep	-0.3468481807708752	97.30440950393677
tminsep	-0.31883537979125975	97.29982352256775
tminsep	-0.2908225788116461	97.29524230957031
tminsep	-0.26280977783203063	97.2906653881073
tminsep	-0.23479697685241696	97.28609323501587
tminsep	-0.2067841758728033	97.28152537345886
tminsep	-0.17877137489318784	97.27696180343628
tminsep	-0.15075857391357417	97.27240300178528
tminsep	-0.1227457729339605	97.2678484916687
tminsep	-0.09473297195434682	97.26329851150513
tminsep	-0.06672017097473315	97.25875306129456
tminsep	-0.0387073699951177	97.25421214103699
tminsep	-0.01069456901550403	97.24967551231384
tminsep	0.01731823196411142	97.2451434135437
tminsep	0.04533103294372509	97.24061584472656
tminsep	0.07334383392333876	97.23609280586243
tminsep	0.10135663490295421	97.23157405853271
tminsep	0.12936943588256788	97.22706007957458
tminsep	0.15738223686218333	97.22255039215088
tminsep	0.185395037841797	97.21804523468018
tminsep	0.21340783882141068	97.2135443687439
tminsep	0.24142063980102613	97.2090482711792
tminsep	0.269433440780638	97.20455646514893
tminsep	0.29744624176025347	97.20006918907166
tminsep	0.32545904273986714	97.19558644294739
tminsep	0.3534718437194808	97.19110798835754
tminsep	0.38148464469909626	97.18663430213928
tminsep	0.40949744567870994	97.18216490745544
tminsep	0.4375102466583254	97.17770004272461
tminsep	0.46552304763793906	97.1732394695282
tminsep	0.49353584861755273	97.16878366470337
tminsep	0.5215486495971682	97.16433215141296
tminsep	0.5495614505767819	97.15988516807556
tminsep	0.5775742515563973	97.15544271469116
tminsep	0.605587052536011	97.15100455284119
tminsep	0.6335998535156246	97.14657092094421
tminsep	0.6616126544952401	97.14214205741882
tminsep	0.689625455474852	97.13771724700928
tminsep	0.7176382564544674	97.13329720497131
tminsep	0.7456510574340811	97.12888169288635
tminsep	0.7736638584136948	97.12447047233582
tminsep	0.8016766593933102	97.12006378173828
tminsep	0.8296894603729239	97.11566162109375
tminsep	0.8577022613525394	97.11126375198364
tminsep	0.885715062332153	97.10687041282654
tminsep	0.9137278633117667	97.10248184204102
tminsep	0.9417406642913821	97.09809732437134
tminsep	0.9697534652709958	97.09371757507324
tminsep	0.9977662662506113	97.08934235572815
tminsep	1.025779067230225	97.08497142791748
tminsep	1.0537918682098386	97.08060503005981
tminsep	1.0818046691894523	97.07624316215515
tminsep	1.109817470169066	97.07188558578491
tminsep	1.1378302711486814	97.06753277778625
tminsep	1.165843072128295	97.06318426132202
tminsep	1.1938558731079087	97.05884027481079
tminsep	1.2218686740875242	97.05450057983398
tminsep	1.2498814750671379	97.05016565322876
tminsep	1.2778942760467533	97.04583501815796
tminsep	1.305907077026367	97.04150891304016
tminsep	1.3339198780059807	97.03718733787537
tminsep	1.3619326789855961	97.03287029266357
tminsep	1.3899454799652098	97.0285575389862
tminsep	1.4179582809448252	97.02424931526184
tminsep	1.445971081924439	97.01994562149048
tminsep	1.4739838829040508	97.01564645767212
tminsep	1.5019966838836663	97.01135158538818
tminsep	1.53000948486328	97.00706124305725
tminsep	1.5580222858428954	97.00277543067932
tminsep	1.586035086822509	96.9984941482544
tminsep	1.6140478878021227	96.99421739578247
tminsep	1.6420606887817382	96.98994493484497
tminsep	1.6700734897613518	96.98567700386047
tminsep	1.6980862907409673	96.98141360282898
tminsep	1.726099091720581	96.97715473175049
tminsep	1.7541118927001946	96.972900390625
tminsep	1.78212469367981	96.96865034103394
tminsep	1.8101374946594238	96.96440482139587
tminsep	1.8381502956390392	96.96016383171082
tminsep	1.866163096618651	96.95592713356018
tminsep	1.8941758975982648	96.95169520378113
tminsep	1.9221886985778802	96.9474675655365
tminsep	1.950201499557494	96.94324445724487
tminsep	1.9782143005371093	96.93902587890625
tminsep	2.006227101516723	96.93481159210205
tminsep	2.0342399024963367	96.93060183525085
tminsep	2.062252703475952	96.92639660835266
tminsep	2.090265504455566	96.92219591140747
tminsep	2.1182783054351813	96.91799974441528
tminsep	2.146291106414795	96.91380786895752
tminsep	2.1743039073944086	96.90962076187134
tminsep	2.202316708374024	96.90543794631958
tminsep	2.2303295093536377	96.90125942230225
tminsep	2.258342310333253	96.8970856666565
tminsep	2.286355111312865	96.89291620254517
tminsep	2.3143679122924787	96.88875126838684
tminsep	2.342380713272094	96.88459086418152
tminsep	2.370393514251708	96.8804349899292
tminsep	2.3984063152313233	96.8762834072113
tminsep	2.426419116210937	96.87213635444641
tminsep	2.4544319171905506	96.86799383163452
tminsep	2.482444718170166	96.86385583877563
tminsep	2.5104575191497798	96.85972237586975
tminsep	2.538470320129395	96.85559320449829
tminsep	2.566483121109009	96.85146856307983
tminsep	2.5944959220886226	96.84734845161438
tminsep	2.622508723068238	96.84323287010193
tminsep	2.6505215240478517	96.8391215801239
tminsep	2.6785343250274636	96.83501482009888
tminsep	2.706547126007079	96.83091259002686
tminsep	2.7345599269866927	96.82681488990784
tminsep	2.762572727966308	96.82272148132324
tminsep	2.790585528945922	96.81863284111023
tminsep	2.8185983299255355	96.81454849243164
tminsep	2.846611130905151	96.81046867370605
tminsep	2.8746239318847646	96.80639314651489
tminsep	2.90263673286438	96.80232238769531
tminsep	2.9306495338439937	96.79825592041016
tminsep	2.9586623348236074	96.794193983078
tminsep	2.986675135803223	0.0
tminsep	3.0146879367828365	0.0
tminsep	3.042700737762452	0.0
tminsep	3.070713538742064	0.0
tminsep	3.0987263397216775	0.0
tminsep	3.126739140701293	0.0
tminsep	3.1547519416809067	0.0
tminsep	3.182764742660522	0.0
tminsep	3.210777543640136	0.0
tminsep	3.2387903446197495	0.0
tminsep	3.266803145599365	0.0
tminsep	3.2948159465789786	0.0
tminsep	3.322828747558594	0.0
tminsep	3.3508415485382077	0.0
tminsep	3.3788543495178214	0.0
tminsep	3.406867150497437	0.0
tminsep	3.4348799514770505	0.0
tminsep	3.462892752456664	0.0
tminsep	3.490905553436278	0.0
tminsep	3.5189183544158915	0.0
tminsep	3.546931155395507	0.0
tminsep	3.5749439563751206	0.0
tminsep	3.602956757354736	0.0
tminsep	3.6309695583343498	0.0
tminsep	3.6589823593139634	0.0
tminsep	3.686995160293579	0.0
tminsep	3.7150079612731925	0.0
tminsep	3.743020762252808	0.0
tminsep	3.7710335632324217	0.0
tminsep	3.7990463642120353	0.0
tminsep	3.827059165191651	0.0
tminsep	3.8550719661712627	0.0
tminsep	3.883084767150878	0.0
tminsep	3.911097568130492	0.0
tminsep	3.9391103691101055	0.0
tminsep	3.967123170089721	0.0
tminsep	3.9951359710693346	0.0
tminsep	4.02314877204895	0.0
tminsep	4.051161573028564	0.0
tminsep	4.079174374008177	0.0
tminsep	4.107187174987793	0.0
tminsep	4.1351999759674065	0.0
