# Supplementary material for: Assessment of Habitat Suitability and Identification of Conservation Priority Areas for Endangered Marco Polo Sheep Throughout Khunjerab National Park (Pakistan) and Tashkurgan Natural Reserve (China)
Source: Animals (Basel). 2025 Jun 28;15(13):1907. doi: 10.3390/ani15131907 (PMC12248910; doi:10.3390/ani15131907)
Supplement: Supplementary file 1 [file animals-15-01907-s001.zip › plots/Marcopolo_Sheep_0_tminsep_only.dat]

variable	x	y
tminsep	-9.871200513839721	0.0
tminsep	-9.843187712860107	0.0
tminsep	-9.815174911880492	0.0
tminsep	-9.787162110900878	0.0
tminsep	-9.759149309921265	0.0
tminsep	-9.731136508941649	0.0
tminsep	-9.703123707962035	0.0
tminsep	-9.675110906982422	0.0
tminsep	-9.647098106002806	0.0
tminsep	-9.619085305023193	0.0
tminsep	-9.591072504043579	0.0
tminsep	-9.563059703063963	0.0
tminsep	-9.53504690208435	0.0
tminsep	-9.507034101104736	0.0
tminsep	-9.47902130012512	0.0
tminsep	-9.451008499145507	0.0
tminsep	-9.422995698165893	0.0
tminsep	-9.394982897186278	0.0
tminsep	-9.366970096206664	0.0
tminsep	-9.33895729522705	0.0
tminsep	-9.310944494247435	0.0
tminsep	-9.282931693267821	0.0
tminsep	-9.254918892288208	0.0
tminsep	-9.226906091308592	0.0
tminsep	-9.198893290328979	0.0
tminsep	-9.170880489349365	0.0
tminsep	-9.14286768836975	0.0
tminsep	-9.114854887390136	0.0
tminsep	-9.086842086410522	0.0
tminsep	-9.058829285430907	0.0
tminsep	-9.030816484451293	0.0
tminsep	-9.00280368347168	0.0
tminsep	-8.974790882492066	0.0
tminsep	-8.94677808151245	0.0
tminsep	-8.918765280532837	0.0
tminsep	-8.890752479553221	0.0
tminsep	-8.862739678573607	0.0
tminsep	-8.834726877593994	0.0
tminsep	-8.80671407661438	0.0
tminsep	-8.778701275634765	0.0
tminsep	-8.750688474655151	0.0
tminsep	-8.722675673675536	0.0
tminsep	-8.694662872695922	95.30920314788818
tminsep	-8.666650071716308	95.33306789398193
tminsep	-8.638637270736695	95.35688495635986
tminsep	-8.610624469757079	95.38065671920776
tminsep	-8.582611668777465	95.40438175201416
tminsep	-8.55459886779785	95.42806100845337
tminsep	-8.526586066818236	95.45169305801392
tminsep	-8.498573265838623	95.47527980804443
tminsep	-8.470560464859009	95.4988203048706
tminsep	-8.442547663879393	95.52231359481812
tminsep	-8.41453486289978	95.54576110839844
tminsep	-8.386522061920166	95.56916189193726
tminsep	-8.35850926094055	95.59251737594604
tminsep	-8.330496459960937	95.61582565307617
tminsep	-8.302483658981323	95.63908863067627
tminsep	-8.274470858001708	95.66230392456055
tminsep	-8.246458057022094	95.68547439575195
tminsep	-8.21844525604248	95.70859813690186
tminsep	-8.190432455062865	95.73167514801025
tminsep	-8.162419654083251	95.75470638275146
tminsep	-8.134406853103638	95.77769088745117
tminsep	-8.106394052124022	95.80062961578369
tminsep	-8.078381251144409	95.82352113723755
tminsep	-8.050368450164795	95.84636735916138
tminsep	-8.02235564918518	95.8691668510437
tminsep	-7.994342848205566	95.89192056655884
tminsep	-7.966330047225951	95.91462755203247
tminsep	-7.938317246246338	95.93728828430176
tminsep	-7.910304445266723	95.9599027633667
tminsep	-7.882291644287109	95.9824709892273
tminsep	-7.854278843307494	96.00499296188354
tminsep	-7.82626604232788	96.02746891975403
tminsep	-7.798253241348267	96.04989838600159
tminsep	-7.770240440368651	96.07228136062622
tminsep	-7.7422276393890375	96.09461832046509
tminsep	-7.714214838409424	96.11690878868103
tminsep	-7.686202037429809	96.13915300369263
tminsep	-7.658189236450195	96.16135096549988
tminsep	-7.630176435470581	96.18350267410278
tminsep	-7.602163634490966	96.20560812950134
tminsep	-7.574150833511352	96.22766733169556
tminsep	-7.546138032531738	96.249680519104
tminsep	-7.518125231552124	96.27164721488953
tminsep	-7.490112430572509	96.2935676574707
tminsep	-7.462099629592895	96.31544160842896
tminsep	-7.434086828613281	96.33726930618286
tminsep	-7.406074027633666	96.359050989151
tminsep	-7.378061226654053	96.38078618049622
tminsep	-7.350048425674438	96.40247511863708
tminsep	-7.3220356246948235	96.42411780357361
tminsep	-7.29402282371521	96.4457139968872
tminsep	-7.266010022735595	96.4672646522522
tminsep	-7.237997221755981	96.4887683391571
tminsep	-7.209984420776367	96.51022601127625
tminsep	-7.1819716197967525	96.53163719177246
tminsep	-7.153958818817138	96.55300235748291
tminsep	-7.125946017837524	96.57432103157043
tminsep	-7.09793321685791	96.59559345245361
tminsep	-7.069920415878295	96.61681962013245
tminsep	-7.0419076148986814	96.63799953460693
tminsep	-7.013894813919067	96.65913319587708
tminsep	-6.985882012939452	96.68022084236145
tminsep	-6.957869211959839	96.7012619972229
tminsep	-6.929856410980225	96.72225666046143
tminsep	-6.9018436100006095	96.74320530891418
tminsep	-6.873830809020996	96.76410746574402
tminsep	-6.845818008041381	96.7849633693695
tminsep	-6.817805207061767	96.80577301979065
tminsep	-6.789792406082153	96.82653641700745
tminsep	-6.7617796051025385	96.8472535610199
tminsep	-6.733766804122925	96.867924451828
tminsep	-6.70575400314331	96.95659351348877
tminsep	-6.677741202163696	96.97717189788818
tminsep	-6.649728401184081	96.99770379066467
tminsep	-6.6217156002044675	97.0181896686554
tminsep	-6.593702799224854	97.0386290550232
tminsep	-6.565689998245238	97.05902218818665
tminsep	-6.537677197265625	97.07936930656433
tminsep	-6.509664396286011	97.09966993331909
tminsep	-6.481651595306396	97.1199243068695
tminsep	-6.453638794326782	97.140132188797
tminsep	-6.425625993347168	97.16029453277588
tminsep	-6.397613192367553	97.18040990829468
tminsep	-6.369600391387939	97.20047926902771
tminsep	-6.3415875904083245	97.22050213813782
tminsep	-6.313574789428711	97.24047899246216
tminsep	-6.285561988449096	97.26040935516357
tminsep	-6.257549187469482	97.28029346466064
tminsep	-6.229536386489868	97.30013132095337
tminsep	-6.2015235855102535	97.31992292404175
tminsep	-6.17351078453064	97.33966851234436
tminsep	-6.145497983551024	97.35936760902405
tminsep	-6.117485182571411	97.37902045249939
tminsep	-6.089472381591797	97.3986268043518
tminsep	-6.061459580612182	97.41818714141846
tminsep	-6.033446779632568	97.43770098686218
tminsep	-6.005433978652954	97.45716857910156
tminsep	-5.977421177673339	97.4765899181366
tminsep	-5.949408376693725	98.12878739833832
tminsep	-5.9213955757141115	98.14811623096466
tminsep	-5.893382774734497	98.16739904880524
tminsep	-5.865369973754882	98.18663537502289
tminsep	-5.837357172775268	98.2058253288269
tminsep	-5.809344371795654	98.22496902942657
tminsep	-5.7813315708160395	98.2440664768219
tminsep	-5.753318769836426	98.26311767101288
tminsep	-5.725305968856811	98.28212249279022
tminsep	-5.697293167877197	98.30108106136322
tminsep	-5.669280366897582	98.31999349594116
tminsep	-5.6412675659179685	98.33885955810547
tminsep	-5.613254764938354	98.35767960548401
tminsep	-5.58524196395874	98.37645316123962
tminsep	-5.557229162979126	98.3951803445816
tminsep	-5.529216361999511	99.49225974082947
tminsep	-5.5012035610198975	97.72539186477661
tminsep	-5.473190760040283	97.74381613731384
tminsep	-5.445177959060668	97.76219439506531
tminsep	-5.417165158081054	97.78052616119385
tminsep	-5.38915235710144	97.79881143569946
tminsep	-5.3611395561218265	97.81705069541931
tminsep	-5.333126755142212	97.8352439403534
tminsep	-5.305113954162597	97.85339069366455
tminsep	-5.277101153182983	97.87149095535278
tminsep	-5.249088352203369	97.88954520225525
tminsep	-5.2210755512237546	97.90755295753479
tminsep	-5.193062750244141	97.92551445960999
tminsep	-5.165049949264526	97.94342970848083
tminsep	-5.137037148284912	97.96129870414734
tminsep	-5.109024347305298	97.9791214466095
tminsep	-5.0810115463256835	97.99689793586731
tminsep	-5.052998745346069	98.01462841033936
tminsep	-5.024985944366454	98.03231239318848
tminsep	-4.996973143386841	98.93736672401428
tminsep	-4.968960342407227	98.95495808124542
tminsep	-4.9409475414276125	98.97250318527222
tminsep	-4.912934740447998	99.44281268119812
tminsep	-4.884921939468383	99.45090568065643
tminsep	-4.856909138488769	98.63548493385315
tminsep	-4.828896337509155	98.64348530769348
tminsep	-4.8008835365295415	98.65143942832947
tminsep	-4.772870735549927	98.65934753417969
tminsep	-4.744857934570312	98.66720914840698
tminsep	-4.716845133590698	97.9490134716034
tminsep	-4.688832332611084	97.95678234100342
tminsep	-4.66081953163147	97.96450519561768
tminsep	-4.632806730651855	97.97218155860901
tminsep	-4.60479392967224	97.97981190681458
tminsep	-4.576781128692627	97.98739576339722
tminsep	-4.548768327713013	97.99493360519409
tminsep	-4.5207555267333985	98.00242495536804
tminsep	-4.492742725753784	98.00987017154694
tminsep	-4.464729924774169	98.0172688961029
tminsep	-4.436717123794555	98.02462148666382
tminsep	-4.408704322814941	98.03192782402039
tminsep	-4.3806915218353275	98.03918778896332
tminsep	-4.352678720855713	98.0464015007019
tminsep	-4.324665919876098	98.05356895923615
tminsep	-4.296653118896484	98.06069016456604
tminsep	-4.26864031791687	98.0677649974823
tminsep	-4.240627516937256	98.0747938156128
tminsep	-4.212614715957641	98.08177614212036
tminsep	-4.184601914978027	98.08871221542358
tminsep	-4.156589113998413	98.09560191631317
tminsep	-4.128576313018799	98.1024454832077
tminsep	-4.100563512039185	98.1092426776886
tminsep	-4.07255071105957	98.11599361896515
tminsep	-4.0445379100799554	98.12269830703735
tminsep	-4.016525109100341	98.12935674190521
tminsep	-3.988512308120728	98.13596892356873
tminsep	-3.9604995071411135	98.1425347328186
tminsep	-3.932486706161499	98.14905428886414
tminsep	-3.9044739051818844	98.15552759170532
tminsep	-3.87646110420227	98.16195476055145
tminsep	-3.848448303222656	98.16833543777466
tminsep	-3.8204355022430416	98.17466986179352
tminsep	-3.792422701263428	98.18095815181732
tminsep	-3.7644099002838134	98.18720006942749
tminsep	-3.736397099304199	98.19339573383331
tminsep	-3.708384298324585	98.1995450258255
tminsep	-3.6803714973449706	98.20564818382263
tminsep	-3.652358696365356	98.21170496940613
tminsep	-3.6243458953857415	98.21771550178528
tminsep	-3.5963330944061287	98.82199680805206
tminsep	-3.568320293426514	98.82791483402252
tminsep	-3.5403074924468996	98.77078318595886
tminsep	-3.512294691467285	98.77660858631134
tminsep	-3.4842818904876705	98.78238773345947
tminsep	-3.456269089508057	98.78812062740326
tminsep	-3.428256288528442	98.79380714893341
tminsep	-3.4002434875488285	98.7994475364685
tminsep	-3.372230686569214	98.80504155158997
tminsep	-3.3442178855895994	98.81058931350708
tminsep	-3.3162050846099858	98.81609082221985
tminsep	-3.288192283630371	98.82154607772827
tminsep	-3.2601794826507566	98.82695496082306
tminsep	-3.232166681671142	98.8323175907135
tminsep	-3.2041538806915284	98.8376339673996
tminsep	-3.1761410797119147	98.84290409088135
tminsep	-3.1481282787323	98.84812796115875
tminsep	-3.1201154777526856	98.85330545902252
tminsep	-3.092102676773071	98.85843670368195
tminsep	-3.0640898757934565	98.86352181434631
tminsep	-3.036077074813843	98.86856043338776
tminsep	-3.008064273834229	98.87355291843414
tminsep	-2.9800514728546146	98.8784990310669
tminsep	-2.952038671875	98.88339900970459
tminsep	-2.9240258708953855	98.88825261592865
tminsep	-2.896013069915772	98.89305996894836
tminsep	-2.8680002689361572	98.89782094955444
tminsep	-2.8399874679565427	98.90253579616547
tminsep	-2.811974666976928	98.90720427036285
tminsep	-2.7839618659973144	98.9118264913559
tminsep	-2.7559490650177008	98.91640245914459
tminsep	-2.727936264038086	98.92093205451965
tminsep	-2.6999234630584716	98.92541551589966
tminsep	-2.671910662078857	98.92985260486603
tminsep	-2.6438978610992425	98.93424344062805
tminsep	-2.615885060119629	98.93858802318573
tminsep	-2.587872259140015	98.94288635253906
tminsep	-2.5598594581604006	98.94713830947876
tminsep	-2.531846657180786	98.95134401321411
tminsep	-2.5038338562011715	98.9555035829544
tminsep	-2.475821055221558	98.95961666107178
tminsep	-2.4478082542419433	98.96368360519409
tminsep	-2.4197954532623287	98.96770417690277
tminsep	-2.391782652282715	98.9716786146164
tminsep	-2.3637698513031005	98.97560667991638
tminsep	-2.335757050323487	98.97948849201202
tminsep	-2.3077442493438722	98.98332393169403
tminsep	-2.2797314483642577	98.98711323738098
tminsep	-2.251718647384643	98.9908561706543
tminsep	-2.2237058464050286	98.99455285072327
tminsep	-2.1956930454254158	98.99820327758789
tminsep	-2.167680244445801	99.00180739164352
tminsep	-2.1396674434661866	99.00536525249481
tminsep	-2.111654642486572	99.00887680053711
tminsep	-2.0836418415069575	99.0123421549797
tminsep	-2.055629040527344	99.01576119661331
tminsep	-2.0276162395477293	99.01913392543793
tminsep	-1.9996034385681156	99.0224604010582
tminsep	-1.971590637588501	99.02574056386948
tminsep	-1.9435778366088865	99.02897447347641
tminsep	-1.9155650356292728	99.032162129879
tminsep	-1.8875522346496583	99.03530353307724
tminsep	-1.8595394336700437	99.03839862346649
tminsep	-1.83152663269043	99.04144740104675
tminsep	-1.8035138317108146	99.04444992542267
tminsep	-1.775501030731201	99.04740619659424
tminsep	-1.7474882297515872	99.05031615495682
tminsep	-1.7194754287719718	99.05317986011505
tminsep	-1.6914626277923581	99.05599731206894
tminsep	-1.6634498268127444	99.05876845121384
tminsep	-1.6354370258331308	99.06149333715439
tminsep	-1.6074242248535153	99.06417191028595
tminsep	-1.5794114238739017	99.06680423021317
tminsep	-1.551398622894288	99.06939023733139
tminsep	-1.5233858219146725	99.07193005084991
tminsep	-1.4953730209350589	99.0744234919548
tminsep	-1.4673602199554434	99.07687073945999
tminsep	-1.4393474189758297	99.07927167415619
tminsep	-1.411334617996216	99.0816262960434
tminsep	-1.3833218170166006	99.08393466472626
tminsep	-1.355309016036987	99.08619678020477
tminsep	-1.3272962150573715	99.0884125828743
tminsep	-1.2992834140777596	99.09058219194412
tminsep	-1.271270613098146	99.09270542860031
tminsep	-1.2432578121185305	99.09478241205215
tminsep	-1.2152450111389168	99.09681314229965
tminsep	-1.1872322101593014	99.09879755973816
tminsep	-1.1592194091796877	99.10073572397232
tminsep	-1.131206608200074	99.10262763500214
tminsep	-1.1031938072204586	99.10447323322296
tminsep	-1.075181006240845	99.98731759283692
tminsep	-1.0471682052612294	99.98907064367086
tminsep	-1.0191554042816158	99.99077742546797
tminsep	-0.9911426033020021	99.99243792286143
tminsep	-0.9631298023223867	99.99405214656144
tminsep	-0.935117001342773	99.99562009330839
tminsep	-0.9071042003631593	99.9971417633351
tminsep	-0.8790913993835456	99.9986171561759
tminsep	-0.851078598403932	100.00004627198359
tminsep	-0.8230657974243165	100.00142910785507
tminsep	-0.7950529964447028	100.00276566972025
tminsep	-0.7670401954650892	100.00405595451593
tminsep	-0.7390273944854737	100.00529996259138
tminsep	-0.71101459350586	100.0064976932481
tminsep	-0.6830017925262446	100.00764914462343
tminsep	-0.6549889915466309	98.93759989738464
tminsep	-0.6269761905670173	98.93493521213531
tminsep	-0.5989633895874018	98.93222427368164
tminsep	-0.5709505886077881	98.92946708202362
tminsep	-0.5429377876281727	98.92666351795197
tminsep	-0.5149249866485608	98.92381381988525
tminsep	-0.4869121856689471	98.92091774940491
tminsep	-0.45889938468933167	98.91797530651093
tminsep	-0.430886583709718	98.91498672962189
tminsep	-0.40287378273010255	98.9119518995285
tminsep	-0.3748609817504889	98.90887069702148
tminsep	-0.3468481807708752	98.90574324131012
tminsep	-0.31883537979125975	98.90256953239441
tminsep	-0.2908225788116461	98.89934945106506
tminsep	-0.26280977783203063	98.89608323574066
tminsep	-0.23479697685241696	98.89277064800262
tminsep	-0.2067841758728033	98.88941180706024
tminsep	-0.17877137489318784	98.88600671291351
tminsep	-0.15075857391357417	98.88255536556244
tminsep	-0.1227457729339605	98.87905764579773
tminsep	-0.09473297195434682	98.87551367282867
tminsep	-0.06672017097473315	98.87192344665527
tminsep	-0.0387073699951177	98.86828696727753
tminsep	-0.01069456901550403	98.86460423469543
tminsep	0.01731823196411142	98.8608751296997
tminsep	0.04533103294372509	98.85709977149963
tminsep	0.07334383392333876	98.8532782793045
tminsep	0.10135663490295421	98.84941029548645
tminsep	0.12936943588256788	98.84549617767334
tminsep	0.15738223686218333	98.8415356874466
tminsep	0.185395037841797	98.83752906322479
tminsep	0.21340783882141068	98.83347606658936
tminsep	0.24142063980102613	98.82937681674957
tminsep	0.269433440780638	98.82523119449615
tminsep	0.29744624176025347	98.82103943824768
tminsep	0.32545904273986714	98.81680130958557
tminsep	0.3534718437194808	98.81251692771912
tminsep	0.38148464469909626	98.80818629264832
tminsep	0.40949744567870994	98.80380940437317
tminsep	0.4375102466583254	98.79938614368439
tminsep	0.46552304763793906	98.79491662979126
tminsep	0.49353584861755273	98.79040086269379
tminsep	0.5215486495971682	98.78583884239197
tminsep	0.5495614505767819	98.7812305688858
tminsep	0.5775742515563973	98.776575922966
tminsep	0.605587052536011	98.77187514305115
tminsep	0.6335998535156246	98.76712799072266
tminsep	0.6616126544952401	98.76233458518982
tminsep	0.689625455474852	98.75749480724335
tminsep	0.7176382564544674	98.75260889530182
tminsep	0.7456510574340811	98.74767661094666
tminsep	0.7736638584136948	98.74269807338715
tminsep	0.8016766593933102	98.73767328262329
tminsep	0.8296894603729239	98.7326021194458
tminsep	0.8577022613525394	98.72748482227325
tminsep	0.885715062332153	98.72232115268707
tminsep	0.9137278633117667	98.71711122989655
tminsep	0.9417406642913821	98.71185505390167
tminsep	0.9697534652709958	98.70655262470245
tminsep	0.9977662662506113	98.7012038230896
tminsep	1.025779067230225	98.69580888748169
tminsep	1.0537918682098386	98.69036757946014
tminsep	1.0818046691894523	98.68488001823425
tminsep	1.109817470169066	98.67934608459473
tminsep	1.1378302711486814	98.67376601696014
tminsep	1.165843072128295	98.66813957691193
tminsep	1.1938558731079087	98.66246688365936
tminsep	1.2218686740875242	98.65674793720245
tminsep	1.2498814750671379	98.65098261833191
tminsep	1.2778942760467533	98.64517116546631
tminsep	1.305907077026367	98.63931334018707
tminsep	1.3339198780059807	98.63340926170349
tminsep	1.3619326789855961	98.62745893001556
tminsep	1.3899454799652098	98.62146234512329
tminsep	1.4179582809448252	98.61541938781738
tminsep	1.445971081924439	98.60933029651642
tminsep	1.4739838829040508	98.60319483280182
tminsep	1.5019966838836663	98.59701311588287
tminsep	1.53000948486328	98.5907850265503
tminsep	1.5580222858428954	98.58451080322266
tminsep	1.586035086822509	98.57819020748138
tminsep	1.6140478878021227	98.57182335853577
tminsep	1.6420606887817382	98.5654102563858
tminsep	1.6700734897613518	98.5589509010315
tminsep	1.6980862907409673	98.55244517326355
tminsep	1.726099091720581	98.54589319229126
tminsep	1.7541118927001946	98.53929507732391
tminsep	1.78212469367981	98.53265058994293
tminsep	1.8101374946594238	98.52595973014832
tminsep	1.8381502956390392	98.51922273635864
tminsep	1.866163096618651	98.51243937015533
tminsep	1.8941758975982648	98.50560975074768
tminsep	1.9221886985778802	98.49873387813568
tminsep	1.950201499557494	98.49181163311005
tminsep	1.9782143005371093	98.48484325408936
tminsep	2.006227101516723	98.47782850265503
tminsep	2.0342399024963367	98.47076749801636
tminsep	2.062252703475952	98.46366024017334
tminsep	2.090265504455566	98.45650672912598
tminsep	2.1182783054351813	98.44930696487427
tminsep	2.146291106414795	98.44206082820892
tminsep	2.1743039073944086	98.43476843833923
tminsep	2.202316708374024	98.4274297952652
tminsep	2.2303295093536377	98.42004477977753
tminsep	2.258342310333253	98.4126136302948
tminsep	2.286355111312865	98.40513610839844
tminsep	2.3143679122924787	98.39761233329773
tminsep	2.342380713272094	98.39004230499268
tminsep	2.370393514251708	98.38242602348328
tminsep	2.3984063152313233	98.37476336956024
tminsep	2.426419116210937	98.36705458164215
tminsep	2.4544319171905506	98.35929942131042
tminsep	2.482444718170166	98.35149800777435
tminsep	2.5104575191497798	98.34365022182465
tminsep	2.538470320129395	98.33575630187988
tminsep	2.566483121109009	98.32781600952148
tminsep	2.5944959220886226	98.31982946395874
tminsep	2.622508723068238	98.31179666519165
tminsep	2.6505215240478517	98.30371761322021
tminsep	2.6785343250274636	98.29559230804443
tminsep	2.706547126007079	98.28742063045502
tminsep	2.7345599269866927	98.27920269966125
tminsep	2.762572727966308	98.27093851566315
tminsep	2.790585528945922	98.2626279592514
tminsep	2.8185983299255355	98.2542712688446
tminsep	2.846611130905151	98.24586820602417
tminsep	2.8746239318847646	98.23741888999939
tminsep	2.90263673286438	98.22892332077026
tminsep	2.9306495338439937	98.22038149833679
tminsep	2.9586623348236074	98.21179342269897
tminsep	2.986675135803223	0.0
tminsep	3.0146879367828365	0.0
tminsep	3.042700737762452	0.0
tminsep	3.070713538742064	0.0
tminsep	3.0987263397216775	0.0
tminsep	3.126739140701293	0.0
tminsep	3.1547519416809067	0.0
tminsep	3.182764742660522	0.0
tminsep	3.210777543640136	0.0
tminsep	3.2387903446197495	0.0
tminsep	3.266803145599365	0.0
tminsep	3.2948159465789786	0.0
tminsep	3.322828747558594	0.0
tminsep	3.3508415485382077	0.0
tminsep	3.3788543495178214	0.0
tminsep	3.406867150497437	0.0
tminsep	3.4348799514770505	0.0
tminsep	3.462892752456664	0.0
tminsep	3.490905553436278	0.0
tminsep	3.5189183544158915	0.0
tminsep	3.546931155395507	0.0
tminsep	3.5749439563751206	0.0
tminsep	3.602956757354736	0.0
tminsep	3.6309695583343498	0.0
tminsep	3.6589823593139634	0.0
tminsep	3.686995160293579	0.0
tminsep	3.7150079612731925	0.0
tminsep	3.743020762252808	0.0
tminsep	3.7710335632324217	0.0
tminsep	3.7990463642120353	0.0
tminsep	3.827059165191651	0.0
tminsep	3.8550719661712627	0.0
tminsep	3.883084767150878	0.0
tminsep	3.911097568130492	0.0
tminsep	3.9391103691101055	0.0
tminsep	3.967123170089721	0.0
tminsep	3.9951359710693346	0.0
tminsep	4.02314877204895	0.0
tminsep	4.051161573028564	0.0
tminsep	4.079174374008177	0.0
tminsep	4.107187174987793	0.0
tminsep	4.1351999759674065	0.0
