# Supplementary material for: Assessment of Habitat Suitability and Identification of Conservation Priority Areas for Endangered Marco Polo Sheep Throughout Khunjerab National Park (Pakistan) and Tashkurgan Natural Reserve (China)
Source: Animals (Basel). 2025 Jun 28;15(13):1907. doi: 10.3390/ani15131907 (PMC12248910; doi:10.3390/ani15131907)
Supplement: Supplementary file 1 [file animals-15-01907-s001.zip › plots/Marcopolo_Sheep_0_viewshed.dat]

variable	x	y
viewshed	-9.8	0.0
viewshed	-9.5408	0.0
viewshed	-9.281600000000001	0.0
viewshed	-9.022400000000001	0.0
viewshed	-8.763200000000001	0.0
viewshed	-8.504000000000001	0.0
viewshed	-8.244800000000001	0.0
viewshed	-7.985600000000001	0.0
viewshed	-7.726400000000001	0.0
viewshed	-7.467200000000001	0.0
viewshed	-7.208	0.0
viewshed	-6.9488	0.0
viewshed	-6.6896	0.0
viewshed	-6.430400000000001	0.0
viewshed	-6.171200000000001	0.0
viewshed	-5.912000000000001	0.0
viewshed	-5.652800000000001	0.0
viewshed	-5.393600000000001	0.0
viewshed	-5.134400000000001	0.0
viewshed	-4.8752	0.0
viewshed	-4.6160000000000005	0.0
viewshed	-4.356800000000001	0.0
viewshed	-4.097600000000001	0.0
viewshed	-3.838400000000001	0.0
viewshed	-3.579200000000001	0.0
viewshed	-3.3200000000000003	0.0
viewshed	-3.0608000000000013	0.0
viewshed	-2.8016000000000014	0.0
viewshed	-2.5424000000000015	0.0
viewshed	-2.2832000000000017	0.0
viewshed	-2.024000000000001	0.0
viewshed	-1.764800000000001	0.0
viewshed	-1.5056000000000012	0.0
viewshed	-1.2463999999999995	0.0
viewshed	-0.9872000000000014	0.0
viewshed	-0.7280000000000015	0.0
viewshed	-0.46880000000000166	0.0
viewshed	-0.20960000000000178	0.0
viewshed	0.049599999999999866	0.0
viewshed	0.30879999999999797	0.0
viewshed	0.5679999999999996	0.0
viewshed	0.8271999999999977	0.0
viewshed	1.0863999999999994	97.9029335975647
viewshed	1.3455999999999992	97.89963412284851
viewshed	1.6047999999999991	97.8963348865509
viewshed	1.863999999999999	97.89303541183472
viewshed	2.123199999999999	97.88973617553711
viewshed	2.3823999999999987	97.88643670082092
viewshed	2.6415999999999986	97.88313746452332
viewshed	2.9007999999999985	97.87983822822571
viewshed	3.16	97.87653875350952
viewshed	3.4191999999999982	97.87323951721191
viewshed	3.678399999999998	97.86994004249573
viewshed	3.937599999999998	97.86664080619812
viewshed	4.196799999999998	97.86334133148193
viewshed	4.4559999999999995	97.86004209518433
viewshed	4.715199999999998	97.85674285888672
viewshed	4.974399999999999	97.85344338417053
viewshed	5.233599999999997	97.85014414787292
viewshed	5.492799999999999	97.84684467315674
viewshed	5.751999999999999	97.84354543685913
viewshed	6.011199999999999	97.84024620056152
viewshed	6.270399999999999	97.83694672584534
viewshed	6.5295999999999985	97.83364748954773
viewshed	6.788799999999998	97.83034801483154
viewshed	7.047999999999998	97.82704877853394
viewshed	7.307200000000002	97.82374930381775
viewshed	7.566399999999998	97.82045006752014
viewshed	7.825599999999998	97.81715083122253
viewshed	8.084799999999998	97.81385135650635
viewshed	8.343999999999998	97.81055212020874
viewshed	8.603200000000001	97.80725264549255
viewshed	8.862399999999997	97.80395340919495
viewshed	9.121599999999997	97.80065393447876
viewshed	9.380799999999997	97.79735469818115
viewshed	9.64	97.79405546188354
viewshed	9.8992	97.79075598716736
viewshed	10.158399999999997	97.78745675086975
viewshed	10.417599999999997	97.78415727615356
viewshed	10.6768	97.78085803985596
viewshed	10.936	97.77755856513977
viewshed	11.1952	97.77425932884216
viewshed	11.454399999999996	97.77096009254456
viewshed	11.7136	97.76766061782837
viewshed	11.9728	97.76436138153076
viewshed	12.232	97.76106190681458
viewshed	12.4912	97.75776267051697
viewshed	12.750399999999996	97.75446343421936
viewshed	13.009599999999999	97.75116395950317
viewshed	13.268799999999999	97.74786472320557
viewshed	13.527999999999999	97.74456524848938
viewshed	13.787199999999999	97.74126601219177
viewshed	14.046399999999998	97.73796653747559
viewshed	14.305599999999998	97.73466730117798
viewshed	14.564799999999998	97.73136806488037
viewshed	14.823999999999998	97.72806859016418
viewshed	15.083199999999998	97.72476935386658
viewshed	15.342399999999998	97.72146987915039
viewshed	15.601599999999998	97.71817064285278
viewshed	15.860799999999998	97.7148711681366
viewshed	16.12	97.71157193183899
viewshed	16.379199999999997	97.70827269554138
viewshed	16.638399999999997	97.7049732208252
viewshed	16.897599999999997	97.70167398452759
viewshed	17.156799999999997	97.6983745098114
viewshed	17.416	97.6950752735138
viewshed	17.675199999999997	97.69177603721619
viewshed	17.934399999999997	97.6884765625
viewshed	18.193599999999996	97.68517732620239
viewshed	18.4528	97.6818778514862
viewshed	18.712	97.6785786151886
viewshed	18.971199999999996	97.67527914047241
viewshed	19.230399999999996	97.6719799041748
viewshed	19.4896	97.6686806678772
viewshed	19.7488	97.66538119316101
viewshed	20.008	97.6620819568634
viewshed	20.267199999999995	97.65878248214722
viewshed	20.5264	97.65548324584961
viewshed	20.7856	97.65218377113342
viewshed	21.0448	97.64888453483582
viewshed	21.304	97.64558529853821
viewshed	21.563199999999995	97.64228582382202
viewshed	21.8224	97.63898658752441
viewshed	22.081599999999998	97.63568711280823
viewshed	22.340799999999998	97.63238787651062
viewshed	22.599999999999998	97.62908840179443
viewshed	22.859199999999998	97.62578916549683
viewshed	23.118399999999998	97.62248992919922
viewshed	23.377599999999997	97.61919045448303
viewshed	23.636799999999997	97.61589121818542
viewshed	23.895999999999997	97.61259174346924
viewshed	24.155199999999997	97.60929250717163
viewshed	24.414400000000004	97.60599303245544
viewshed	24.673599999999997	97.60269379615784
viewshed	24.932799999999997	97.59939455986023
viewshed	25.191999999999997	97.59609508514404
viewshed	25.451199999999996	97.59279584884644
viewshed	25.710400000000003	97.58949637413025
viewshed	25.969599999999996	97.58619713783264
viewshed	26.228799999999996	97.58289790153503
viewshed	26.487999999999996	97.57959842681885
viewshed	26.747199999999996	97.57629919052124
viewshed	27.006400000000003	97.57299971580505
viewshed	27.265599999999996	97.56970047950745
viewshed	27.524799999999995	97.56640100479126
viewshed	27.784000000000002	97.56310176849365
viewshed	28.043199999999995	97.55980253219604
viewshed	28.302400000000002	97.55650305747986
viewshed	28.561599999999995	97.55320382118225
viewshed	28.820799999999995	97.54990434646606
viewshed	29.080000000000002	97.54660511016846
viewshed	29.339199999999995	97.54330563545227
viewshed	29.5984	97.54000639915466
viewshed	29.857599999999994	97.53670716285706
viewshed	30.116799999999994	97.53340768814087
viewshed	30.376	97.53010845184326
viewshed	30.635199999999994	97.52680897712708
viewshed	30.8944	97.52350974082947
viewshed	31.1536	97.52021026611328
viewshed	31.412799999999994	97.51691102981567
viewshed	31.672	97.51361179351807
viewshed	31.931199999999993	97.51031231880188
viewshed	32.1904	97.50701308250427
viewshed	32.449600000000004	97.50371360778809
viewshed	32.7088	97.50041437149048
viewshed	32.968	97.49711513519287
viewshed	33.227199999999996	97.49381566047668
viewshed	33.4864	97.49051642417908
viewshed	33.745599999999996	97.48721694946289
viewshed	34.00479999999999	97.48391771316528
viewshed	34.263999999999996	97.4806182384491
viewshed	34.5232	97.47731900215149
viewshed	34.782399999999996	97.47401976585388
viewshed	35.0416	97.4707202911377
viewshed	35.300799999999995	97.46742105484009
viewshed	35.56	97.4641215801239
viewshed	35.819199999999995	97.4608223438263
viewshed	36.0784	97.45752286911011
viewshed	36.337599999999995	97.4542236328125
viewshed	36.5968	97.45092439651489
viewshed	36.855999999999995	97.4476249217987
viewshed	37.1152	97.4443256855011
viewshed	37.374399999999994	97.44102621078491
viewshed	37.6336	97.4377269744873
viewshed	37.892799999999994	97.4344277381897
viewshed	38.152	97.43112826347351
viewshed	38.411199999999994	97.4278290271759
viewshed	38.6704	97.42452955245972
viewshed	38.92959999999999	97.42123031616211
viewshed	39.1888	97.41793084144592
viewshed	39.44799999999999	97.41463160514832
viewshed	39.7072	97.41133236885071
viewshed	39.96639999999999	97.40803289413452
viewshed	40.2256	97.40473365783691
viewshed	40.48479999999999	97.40143418312073
viewshed	40.744	97.39813494682312
viewshed	41.00319999999999	97.39483547210693
viewshed	41.2624	97.39153623580933
viewshed	41.52159999999999	97.38823699951172
viewshed	41.7808	97.38493752479553
viewshed	42.040000000000006	97.38163828849792
viewshed	42.2992	97.37833881378174
viewshed	42.55839999999999	97.37503957748413
viewshed	42.8176	97.37174010276794
viewshed	43.07679999999999	97.36844086647034
viewshed	43.336	97.36514163017273
viewshed	43.59519999999999	97.36184215545654
viewshed	43.8544	97.35854291915894
viewshed	44.11359999999999	97.35524344444275
viewshed	44.3728	97.35194420814514
viewshed	44.632000000000005	97.34864473342896
viewshed	44.8912	97.34534549713135
viewshed	45.15039999999999	97.34204626083374
viewshed	45.4096	97.33874678611755
viewshed	45.66879999999999	97.33544754981995
viewshed	45.928	97.33214807510376
viewshed	46.18719999999999	97.32884883880615
viewshed	46.4464	97.32554960250854
viewshed	46.705600000000004	97.32225012779236
viewshed	46.9648	97.31895089149475
viewshed	47.224000000000004	97.31565141677856
viewshed	47.4832	97.31235218048096
viewshed	47.74239999999999	97.30905270576477
viewshed	48.001599999999996	97.30575346946716
viewshed	48.26079999999999	97.30245423316956
viewshed	48.519999999999996	97.29915475845337
viewshed	48.7792	97.29585552215576
viewshed	49.038399999999996	97.29255604743958
viewshed	49.2976	97.28925681114197
viewshed	49.556799999999996	97.28595733642578
viewshed	49.816	97.28265810012817
viewshed	50.075199999999995	97.27935886383057
viewshed	50.33439999999999	97.27605938911438
viewshed	50.593599999999995	97.27276015281677
viewshed	50.8528	97.26946067810059
viewshed	51.111999999999995	97.26616144180298
viewshed	51.3712	97.26286196708679
viewshed	51.630399999999995	97.25956273078918
viewshed	51.8896	97.25626349449158
viewshed	52.148799999999994	97.25296401977539
viewshed	52.408	97.24966478347778
viewshed	52.667199999999994	97.2463653087616
viewshed	52.92639999999999	97.24306607246399
viewshed	53.185599999999994	97.2397665977478
viewshed	53.4448	97.2364673614502
viewshed	53.70399999999999	97.23316812515259
viewshed	53.9632	97.2298686504364
viewshed	54.22239999999999	97.2265694141388
viewshed	54.4816	97.22326993942261
viewshed	54.74079999999999	97.219970703125
viewshed	55.0	97.21667146682739
viewshed	55.25920000000001	97.2133719921112
viewshed	55.5184	97.2100727558136
viewshed	55.77759999999999	97.20677328109741
viewshed	56.0368	97.2034740447998
viewshed	56.29600000000001	97.20017457008362
viewshed	56.5552	97.19687533378601
viewshed	56.81439999999999	97.1935760974884
viewshed	57.0736	97.19027662277222
viewshed	57.332800000000006	97.18697738647461
viewshed	57.592	97.18367791175842
viewshed	57.851200000000006	97.18037867546082
viewshed	58.1104	97.17707920074463
viewshed	58.36959999999999	97.17377996444702
viewshed	58.62880000000001	97.17048072814941
viewshed	58.888000000000005	97.16718125343323
viewshed	59.1472	97.16388201713562
viewshed	59.40639999999999	97.16058254241943
viewshed	59.6656	97.15728330612183
viewshed	59.924800000000005	97.15398383140564
viewshed	60.184	97.15068459510803
viewshed	60.443200000000004	97.14738535881042
viewshed	60.7024	97.14408588409424
viewshed	60.96159999999999	97.14078664779663
viewshed	61.22080000000001	97.13748717308044
viewshed	61.480000000000004	97.13418793678284
viewshed	61.7392	97.13088870048523
viewshed	61.998400000000004	97.12758922576904
viewshed	62.2576	97.12428998947144
viewshed	62.5168	97.12099051475525
viewshed	62.775999999999996	97.11769127845764
viewshed	63.0352	97.11439204216003
viewshed	63.294399999999996	97.11109256744385
viewshed	63.55359999999999	97.10779333114624
viewshed	63.81280000000001	97.10449385643005
viewshed	64.072	97.10119462013245
viewshed	64.3312	97.09789514541626
viewshed	64.5904	97.09459590911865
viewshed	64.8496	97.09129643440247
viewshed	65.1088	97.08799719810486
viewshed	65.36800000000001	97.08469796180725
viewshed	65.6272	97.08139848709106
viewshed	65.8864	97.07809925079346
viewshed	66.14559999999999	97.07479977607727
viewshed	66.40480000000001	97.07150053977966
viewshed	66.664	97.06820106506348
viewshed	66.9232	97.06490182876587
viewshed	67.1824	97.06160235404968
viewshed	67.4416	97.05830311775208
viewshed	67.7008	97.05500388145447
viewshed	67.96000000000001	97.05170440673828
viewshed	68.2192	97.04840517044067
viewshed	68.4784	97.04510569572449
viewshed	68.7376	97.04180645942688
viewshed	68.99680000000001	97.03850722312927
viewshed	69.256	97.03520774841309
viewshed	69.5152	97.03190851211548
viewshed	69.7744	97.02860903739929
viewshed	70.03359999999999	97.02530980110168
viewshed	70.2928	97.02201056480408
viewshed	70.552	97.01871109008789
viewshed	70.8112	97.01541185379028
viewshed	71.07039999999999	97.01211261749268
viewshed	71.3296	97.00881314277649
viewshed	71.5888	97.00551390647888
viewshed	71.848	97.0022144317627
viewshed	72.1072	96.99891519546509
viewshed	72.3664	96.9956157207489
viewshed	72.62559999999999	96.9923164844513
viewshed	72.88480000000001	96.98901700973511
viewshed	73.144	96.9857177734375
viewshed	73.4032	96.98241853713989
viewshed	73.66239999999999	96.9791190624237
viewshed	73.9216	96.9758198261261
viewshed	74.1808	96.97252035140991
viewshed	74.44	96.9692211151123
viewshed	74.6992	96.96592164039612
viewshed	74.9584	96.96262240409851
viewshed	75.21759999999999	96.9593231678009
viewshed	75.47680000000001	96.95602369308472
viewshed	75.736	96.95272445678711
viewshed	75.9952	96.94942498207092
viewshed	76.2544	96.94612574577332
viewshed	76.5136	96.94282627105713
viewshed	76.7728	96.93952703475952
viewshed	77.032	96.93622779846191
viewshed	77.2912	96.93292832374573
viewshed	77.5504	96.92962908744812
viewshed	77.80959999999999	96.92632961273193
viewshed	78.06880000000001	96.92303037643433
viewshed	78.328	96.91973090171814
viewshed	78.5872	96.91643166542053
viewshed	78.8464	96.91313242912292
viewshed	79.1056	96.90983295440674
viewshed	79.3648	96.90653371810913
viewshed	79.62400000000001	96.90323424339294
viewshed	79.8832	96.89993500709534
viewshed	80.1424	96.89663553237915
viewshed	80.40159999999999	96.89333629608154
viewshed	80.66080000000001	96.89003705978394
viewshed	80.92	96.88673758506775
viewshed	81.1792	96.88343834877014
viewshed	81.4384	96.88013887405396
viewshed	81.6976	96.87683963775635
viewshed	81.9568	96.87354016304016
viewshed	82.21600000000001	96.87024092674255
viewshed	82.4752	96.86694169044495
viewshed	82.7344	96.86364221572876
viewshed	82.9936	96.86034297943115
viewshed	83.25280000000001	96.85704350471497
viewshed	83.512	96.85374426841736
viewshed	83.7712	96.85044479370117
viewshed	84.0304	96.84714555740356
viewshed	84.2896	96.84384632110596
viewshed	84.5488	96.84054684638977
viewshed	84.808	96.83724761009216
viewshed	85.0672	96.83394813537598
viewshed	85.32639999999999	96.83064889907837
viewshed	85.5856	96.82734966278076
viewshed	85.8448	96.82405018806458
viewshed	86.104	96.82075095176697
viewshed	86.3632	96.81745147705078
viewshed	86.6224	96.81415224075317
viewshed	86.88159999999999	96.81085300445557
viewshed	87.1408	96.80755352973938
viewshed	87.4	96.80425429344177
viewshed	87.6592	96.80095481872559
viewshed	87.91839999999999	96.79765558242798
viewshed	88.1776	96.79435634613037
viewshed	88.4368	96.79105687141418
viewshed	88.696	96.78775763511658
viewshed	88.9552	96.78445816040039
viewshed	89.2144	96.78115892410278
viewshed	89.47359999999999	96.7778594493866
viewshed	89.7328	96.77456021308899
viewshed	89.992	96.77126097679138
viewshed	90.2512	96.7679615020752
viewshed	90.51039999999999	96.76466226577759
viewshed	90.7696	96.7613627910614
viewshed	91.02879999999999	96.7580635547638
viewshed	91.288	96.75476408004761
viewshed	91.5472	96.75146484375
viewshed	91.8064	96.74816560745239
viewshed	92.06559999999999	96.7448661327362
viewshed	92.3248	96.7415668964386
viewshed	92.584	96.73826742172241
viewshed	92.8432	96.7349681854248
viewshed	93.1024	96.73166871070862
viewshed	93.3616	96.72836947441101
viewshed	93.62079999999999	96.7250702381134
viewshed	93.88000000000001	96.72177076339722
viewshed	94.1392	96.71847152709961
viewshed	94.3984	96.71517205238342
viewshed	94.65759999999999	96.71187281608582
viewshed	94.9168	96.70857334136963
viewshed	95.176	96.70527410507202
viewshed	95.4352	96.70197463035583
viewshed	95.6944	96.69867539405823
viewshed	95.9536	96.69537615776062
viewshed	96.21279999999999	96.69207668304443
viewshed	96.47200000000001	96.68877744674683
viewshed	96.7312	96.68547797203064
viewshed	96.9904	96.68217873573303
viewshed	97.2496	96.67887926101685
viewshed	97.5088	96.67558002471924
viewshed	97.768	96.67228078842163
viewshed	98.0272	96.66898131370544
viewshed	98.2864	96.66568207740784
viewshed	98.5456	96.66238260269165
viewshed	98.80479999999999	96.65908336639404
viewshed	99.06400000000001	96.65578389167786
viewshed	99.3232	96.65248465538025
viewshed	99.58239999999999	96.64918541908264
viewshed	99.8416	96.64588594436646
viewshed	100.10079999999999	96.64258670806885
viewshed	100.36	96.63928723335266
viewshed	100.6192	96.63598799705505
viewshed	100.8784	96.63268876075745
viewshed	101.13759999999999	96.62938928604126
viewshed	101.39679999999998	96.62609004974365
viewshed	101.656	96.62279057502747
viewshed	101.9152	96.61949133872986
viewshed	102.17439999999999	96.61619210243225
viewshed	102.4336	96.61289262771606
viewshed	102.69279999999999	96.60959339141846
viewshed	102.952	96.60629391670227
viewshed	103.2112	96.60299468040466
viewshed	103.4704	96.59969544410706
viewshed	103.72959999999999	96.59639596939087
viewshed	103.9888	96.59309673309326
viewshed	104.248	96.58979725837708
viewshed	104.5072	96.58649802207947
viewshed	104.76639999999999	96.58319854736328
viewshed	105.0256	96.57989931106567
viewshed	105.28479999999999	96.57660007476807
viewshed	105.544	96.57330060005188
viewshed	105.8032	96.57000136375427
viewshed	106.0624	96.56670188903809
viewshed	106.32159999999999	96.56340265274048
viewshed	106.5808	96.56010317802429
viewshed	106.84	96.55680394172668
viewshed	107.0992	96.55350470542908
viewshed	107.3584	96.55020523071289
viewshed	107.6176	96.54690599441528
viewshed	107.87679999999999	96.5436065196991
viewshed	108.13600000000001	96.54030728340149
viewshed	108.3952	96.5370078086853
viewshed	108.6544	96.5337085723877
viewshed	108.91359999999999	96.53040933609009
viewshed	109.1728	0.0
viewshed	109.432	0.0
viewshed	109.6912	0.0
viewshed	109.9504	0.0
viewshed	110.2096	0.0
viewshed	110.46879999999999	0.0
viewshed	110.72800000000001	0.0
viewshed	110.9872	0.0
viewshed	111.2464	0.0
viewshed	111.5056	0.0
viewshed	111.7648	0.0
viewshed	112.024	0.0
viewshed	112.2832	0.0
viewshed	112.5424	0.0
viewshed	112.8016	0.0
viewshed	113.06079999999999	0.0
viewshed	113.32000000000001	0.0
viewshed	113.5792	0.0
viewshed	113.8384	0.0
viewshed	114.0976	0.0
viewshed	114.35679999999999	0.0
viewshed	114.616	0.0
viewshed	114.8752	0.0
viewshed	115.1344	0.0
viewshed	115.39359999999999	0.0
viewshed	115.65279999999998	0.0
viewshed	115.912	0.0
viewshed	116.1712	0.0
viewshed	116.43039999999999	0.0
viewshed	116.6896	0.0
viewshed	116.94879999999999	0.0
viewshed	117.208	0.0
viewshed	117.4672	0.0
viewshed	117.7264	0.0
viewshed	117.98559999999999	0.0
viewshed	118.24479999999998	0.0
viewshed	118.504	0.0
viewshed	118.7632	0.0
viewshed	119.02239999999999	0.0
viewshed	119.28159999999998	0.0
viewshed	119.5408	0.0
viewshed	119.8	0.0
