# Supplementary material for: Assessment of Habitat Suitability and Identification of Conservation Priority Areas for Endangered Marco Polo Sheep Throughout Khunjerab National Park (Pakistan) and Tashkurgan Natural Reserve (China)
Source: Animals (Basel). 2025 Jun 28;15(13):1907. doi: 10.3390/ani15131907 (PMC12248910; doi:10.3390/ani15131907)
Supplement: Supplementary file 1 [file animals-15-01907-s001.zip › plots/Marcopolo_Sheep_0_viewshed_only.dat]

variable	x	y
viewshed	-9.8	0.0
viewshed	-9.5408	0.0
viewshed	-9.281600000000001	0.0
viewshed	-9.022400000000001	0.0
viewshed	-8.763200000000001	0.0
viewshed	-8.504000000000001	0.0
viewshed	-8.244800000000001	0.0
viewshed	-7.985600000000001	0.0
viewshed	-7.726400000000001	0.0
viewshed	-7.467200000000001	0.0
viewshed	-7.208	0.0
viewshed	-6.9488	0.0
viewshed	-6.6896	0.0
viewshed	-6.430400000000001	0.0
viewshed	-6.171200000000001	0.0
viewshed	-5.912000000000001	0.0
viewshed	-5.652800000000001	0.0
viewshed	-5.393600000000001	0.0
viewshed	-5.134400000000001	0.0
viewshed	-4.8752	0.0
viewshed	-4.6160000000000005	0.0
viewshed	-4.356800000000001	0.0
viewshed	-4.097600000000001	0.0
viewshed	-3.838400000000001	0.0
viewshed	-3.579200000000001	0.0
viewshed	-3.3200000000000003	0.0
viewshed	-3.0608000000000013	0.0
viewshed	-2.8016000000000014	0.0
viewshed	-2.5424000000000015	0.0
viewshed	-2.2832000000000017	0.0
viewshed	-2.024000000000001	0.0
viewshed	-1.764800000000001	0.0
viewshed	-1.5056000000000012	0.0
viewshed	-1.2463999999999995	0.0
viewshed	-0.9872000000000014	0.0
viewshed	-0.7280000000000015	0.0
viewshed	-0.46880000000000166	0.0
viewshed	-0.20960000000000178	0.0
viewshed	0.049599999999999866	0.0
viewshed	0.30879999999999797	0.0
viewshed	0.5679999999999996	0.0
viewshed	0.8271999999999977	0.0
viewshed	1.0863999999999994	99.99881969159469
viewshed	1.3455999999999992	99.9952787682414
viewshed	1.6047999999999991	99.99096885416657
viewshed	1.863999999999999	99.98552600014955
viewshed	2.123199999999999	99.98008314706385
viewshed	2.3823999999999987	99.97464029118419
viewshed	2.6415999999999986	99.96919743902981
viewshed	2.9007999999999985	99.96375458315015
viewshed	3.16	99.95831172540784
viewshed	3.4191999999999982	99.95286887511611
viewshed	3.678399999999998	99.94742602109909
viewshed	3.937599999999998	99.94198316708207
viewshed	4.196799999999998	99.93654030561447
viewshed	4.4559999999999995	99.93109746277332
viewshed	4.715199999999998	99.92565460503101
viewshed	4.974399999999999	99.9202117472887
viewshed	5.233599999999997	99.9147688895464
viewshed	5.492799999999999	99.90932603925467
viewshed	5.751999999999999	99.90388318896294
viewshed	6.011199999999999	99.89844033122063
viewshed	6.270399999999999	99.89299747347832
viewshed	6.5295999999999985	99.88755462318659
viewshed	6.788799999999998	99.88211177289486
viewshed	7.047999999999998	99.87666891515255
viewshed	7.307200000000002	99.87122605741024
viewshed	7.566399999999998	99.86578319966793
viewshed	7.825599999999998	99.86034035682678
viewshed	8.084799999999998	99.85489749908447
viewshed	8.343999999999998	99.84945464134216
viewshed	8.603200000000001	99.84401178359985
viewshed	8.862399999999997	99.8385689407587
viewshed	9.121599999999997	99.8331260830164
viewshed	9.380799999999997	99.82768322527409
viewshed	9.64	99.82333502173424
viewshed	9.8992	99.81991882622242
viewshed	10.158399999999997	99.81650266051292
viewshed	10.417599999999997	99.8130864650011
viewshed	10.6768	99.80967028439045
viewshed	10.936	99.80625408887863
viewshed	11.1952	99.80283789336681
viewshed	11.454399999999996	99.79942171275616
viewshed	11.7136	99.79600551724434
viewshed	11.9728	99.79258933663368
viewshed	12.232	99.78917314112186
viewshed	12.4912	99.78575696051121
viewshed	12.750399999999996	99.8278886526823
viewshed	13.009599999999999	99.82447247207165
viewshed	13.268799999999999	99.82105627655983
viewshed	13.527999999999999	99.81764009594917
viewshed	13.787199999999999	99.81422390043736
viewshed	14.046399999999998	99.8108077198267
viewshed	14.305599999999998	99.80739152431488
viewshed	14.564799999999998	99.80397534370422
viewshed	14.823999999999998	99.8005591481924
viewshed	15.083199999999998	99.79714296758175
viewshed	15.342399999999998	99.79372678697109
viewshed	15.601599999999998	99.79031059145927
viewshed	15.860799999999998	99.78689441084862
viewshed	16.12	99.78347820043564
viewshed	16.379199999999997	99.78006203472614
viewshed	16.638399999999997	99.77664585411549
viewshed	16.897599999999997	99.77322965860367
viewshed	17.156799999999997	99.76981347799301
viewshed	17.416	99.7663972824812
viewshed	17.675199999999997	99.76298110187054
viewshed	17.934399999999997	99.75956490635872
viewshed	18.193599999999996	99.75614872574806
viewshed	18.4528	99.75273251533508
viewshed	18.712	99.74931633472443
viewshed	18.971199999999996	99.74590015411377
viewshed	19.230399999999996	99.74248397350311
viewshed	19.4896	99.73906779289246
viewshed	19.7488	99.73565158247948
viewshed	20.008	99.73223540186882
viewshed	20.267199999999995	99.72881922125816
viewshed	20.5264	99.7254030406475
viewshed	20.7856	99.72198683023453
viewshed	21.0448	99.71857064962387
viewshed	21.304	99.71515446901321
viewshed	21.563199999999995	99.71173828840256
viewshed	21.8224	99.7083221077919
viewshed	22.081599999999998	99.70490589737892
viewshed	22.340799999999998	99.70148974657059
viewshed	22.599999999999998	99.69807353615761
viewshed	22.859199999999998	99.69465735554695
viewshed	23.118399999999998	99.69124114513397
viewshed	23.377599999999997	99.68782496452332
viewshed	23.636799999999997	99.68440878391266
viewshed	23.895999999999997	99.680992603302
viewshed	24.155199999999997	99.67757642269135
viewshed	24.414400000000004	99.67416021227837
viewshed	24.673599999999997	99.67074406147003
viewshed	24.932799999999997	99.66732785105705
viewshed	25.191999999999997	99.6639116704464
viewshed	25.451199999999996	99.66049546003342
viewshed	25.710400000000003	99.65707930922508
viewshed	25.969599999999996	99.6536630988121
viewshed	26.228799999999996	99.65024691820145
viewshed	26.487999999999996	99.64683070778847
viewshed	26.747199999999996	99.64341452717781
viewshed	27.006400000000003	99.63999837636948
viewshed	27.265599999999996	99.6365821659565
viewshed	27.524799999999995	99.63316598534584
viewshed	27.784000000000002	99.62974977493286
viewshed	28.043199999999995	99.62633362412453
viewshed	28.302400000000002	99.62291741371155
viewshed	28.561599999999995	99.61950123310089
viewshed	28.820799999999995	99.61608502268791
viewshed	29.080000000000002	99.61266887187958
viewshed	29.339199999999995	99.60925269126892
viewshed	29.5984	99.60583648085594
viewshed	29.857599999999994	99.60242030024529
viewshed	30.116799999999994	99.5990040898323
viewshed	30.376	99.59558793902397
viewshed	30.635199999999994	99.59217172861099
viewshed	30.8944	99.58875554800034
viewshed	31.1536	99.58533933758736
viewshed	31.412799999999994	99.58192318677902
viewshed	31.672	99.57850697636604
viewshed	31.931199999999993	99.57509079575539
viewshed	32.1904	99.57167461514473
viewshed	32.449600000000004	99.56825840473175
viewshed	32.7088	99.5648422241211
viewshed	32.968	99.56142607331276
viewshed	33.227199999999996	99.55800986289978
viewshed	33.4864	99.5545936524868
viewshed	33.745599999999996	99.55117747187614
viewshed	34.00479999999999	99.54776132106781
viewshed	34.263999999999996	99.54434511065483
viewshed	34.5232	99.54092890024185
viewshed	34.782399999999996	99.53751274943352
viewshed	35.0416	99.53409656882286
viewshed	35.300799999999995	99.53068035840988
viewshed	35.56	99.5272641479969
viewshed	35.819199999999995	99.52384799718857
viewshed	36.0784	99.52043181657791
viewshed	36.337599999999995	99.51701560616493
viewshed	36.5968	99.51359939575195
viewshed	36.855999999999995	99.51018324494362
viewshed	37.1152	99.50676706433296
viewshed	37.374399999999994	99.50335085391998
viewshed	37.6336	99.49993467330933
viewshed	37.892799999999994	99.49651849269867
viewshed	38.152	99.49310231208801
viewshed	38.411199999999994	99.48968607187271
viewshed	38.6704	99.4862699508667
viewshed	38.92959999999999	99.48285377025604
viewshed	39.1888	99.47943753004074
viewshed	39.44799999999999	99.47602134943008
viewshed	39.7072	99.47260516881943
viewshed	39.96639999999999	99.46918898820877
viewshed	40.2256	99.46577280759811
viewshed	40.48479999999999	99.46235662698746
viewshed	40.744	99.4589404463768
viewshed	41.00319999999999	99.45552426576614
viewshed	41.2624	99.45210802555084
viewshed	41.52159999999999	99.44869190454483
viewshed	41.7808	99.44527566432953
viewshed	42.040000000000006	99.44185948371887
viewshed	42.2992	99.43844330310822
viewshed	42.55839999999999	99.43502712249756
viewshed	42.8176	99.4316109418869
viewshed	43.07679999999999	99.4281947016716
viewshed	43.336	99.42477858066559
viewshed	43.59519999999999	99.42136240005493
viewshed	43.8544	99.41794615983963
viewshed	44.11359999999999	99.41452997922897
viewshed	44.3728	99.41111379861832
viewshed	44.632000000000005	99.40769761800766
viewshed	44.8912	99.404281437397
viewshed	45.15039999999999	99.40086525678635
viewshed	45.4096	99.39744907617569
viewshed	45.66879999999999	99.39403289556503
viewshed	45.928	99.39061665534973
viewshed	46.18719999999999	99.38720053434372
viewshed	46.4464	99.38378429412842
viewshed	46.705600000000004	99.38036811351776
viewshed	46.9648	99.3769519329071
viewshed	47.224000000000004	99.37353575229645
viewshed	47.4832	99.37011957168579
viewshed	47.74239999999999	99.36670339107513
viewshed	48.001599999999996	99.36328721046448
viewshed	48.26079999999999	99.35987102985382
viewshed	48.519999999999996	99.35645478963852
viewshed	48.7792	99.35303860902786
viewshed	49.038399999999996	99.3496224284172
viewshed	49.2976	99.34620624780655
viewshed	49.556799999999996	99.34279006719589
viewshed	49.816	99.33937382698059
viewshed	50.075199999999995	99.33595770597458
viewshed	50.33439999999999	99.33254152536392
viewshed	50.593599999999995	99.32912528514862
viewshed	50.8528	99.32570916414261
viewshed	51.111999999999995	99.32229292392731
viewshed	51.3712	99.31887674331665
viewshed	51.630399999999995	99.315460562706
viewshed	51.8896	99.31204438209534
viewshed	52.148799999999994	99.30862820148468
viewshed	52.408	99.30521202087402
viewshed	52.667199999999994	99.30179584026337
viewshed	52.92639999999999	99.29837965965271
viewshed	53.185599999999994	99.29496341943741
viewshed	53.4448	99.29154723882675
viewshed	53.70399999999999	99.28813111782074
viewshed	53.9632	99.28471487760544
viewshed	54.22239999999999	99.28129869699478
viewshed	54.4816	99.27788245677948
viewshed	54.74079999999999	99.27446633577347
viewshed	55.0	99.27105015516281
viewshed	55.25920000000001	99.26763391494751
viewshed	55.5184	99.2642177939415
viewshed	55.77759999999999	99.2608015537262
viewshed	56.0368	99.25738537311554
viewshed	56.29600000000001	99.25396919250488
viewshed	56.5552	99.25055301189423
viewshed	56.81439999999999	99.24713683128357
viewshed	57.0736	99.24372065067291
viewshed	57.332800000000006	99.24030441045761
viewshed	57.592	99.2368882894516
viewshed	57.851200000000006	99.2334720492363
viewshed	58.1104	99.23005586862564
viewshed	58.36959999999999	99.22663974761963
viewshed	58.62880000000001	99.22322350740433
viewshed	58.888000000000005	99.21980732679367
viewshed	59.1472	99.21639114618301
viewshed	59.40639999999999	99.21297496557236
viewshed	59.6656	99.2095587849617
viewshed	59.924800000000005	99.2061425447464
viewshed	60.184	99.20272642374039
viewshed	60.443200000000004	99.19931024312973
viewshed	60.7024	99.19589400291443
viewshed	60.96159999999999	99.19247782230377
viewshed	61.22080000000001	99.18906164169312
viewshed	61.480000000000004	99.18564546108246
viewshed	61.7392	99.1822292804718
viewshed	61.998400000000004	99.1788130402565
viewshed	62.2576	99.17539691925049
viewshed	62.5168	99.17198067903519
viewshed	62.775999999999996	99.16856449842453
viewshed	63.0352	99.16514837741852
viewshed	63.294399999999996	99.16173213720322
viewshed	63.55359999999999	99.15831595659256
viewshed	63.81280000000001	99.1548997759819
viewshed	64.072	99.15148359537125
viewshed	64.3312	99.14806741476059
viewshed	64.5904	99.14465117454529
viewshed	64.8496	99.14123499393463
viewshed	65.1088	99.13781881332397
viewshed	65.36800000000001	99.13440269231796
viewshed	65.6272	99.1309865117073
viewshed	65.8864	99.127570271492
viewshed	66.14559999999999	99.12415409088135
viewshed	66.40480000000001	99.12073791027069
viewshed	66.664	99.11732167005539
viewshed	66.9232	99.11390548944473
viewshed	67.1824	99.11048930883408
viewshed	67.4416	99.10707318782806
viewshed	67.7008	99.10365700721741
viewshed	67.96000000000001	99.1002407670021
viewshed	68.2192	99.09682458639145
viewshed	68.4784	99.09340840578079
viewshed	68.7376	99.08999216556549
viewshed	68.99680000000001	99.08657598495483
viewshed	69.256	99.08315986394882
viewshed	69.5152	99.07974368333817
viewshed	69.7744	99.07632750272751
viewshed	70.03359999999999	99.0729112625122
viewshed	70.2928	99.06949508190155
viewshed	70.552	99.0660789012909
viewshed	70.8112	99.06266266107559
viewshed	71.07039999999999	99.05924659967422
viewshed	71.3296	99.05583035945892
viewshed	71.5888	99.05241417884827
viewshed	71.848	99.04899799823761
viewshed	72.1072	99.04558175802231
viewshed	72.3664	99.04216557741165
viewshed	72.62559999999999	99.038749396801
viewshed	72.88480000000001	99.0353331565857
viewshed	73.144	99.03191709518433
viewshed	73.4032	99.02850085496902
viewshed	73.66239999999999	99.02508467435837
viewshed	73.9216	99.02166843414307
viewshed	74.1808	99.01825225353241
viewshed	74.44	99.01483607292175
viewshed	74.6992	99.01141983270645
viewshed	74.9584	99.00800377130508
viewshed	75.21759999999999	99.00458753108978
viewshed	75.47680000000001	99.00117135047913
viewshed	75.736	98.99775516986847
viewshed	75.9952	98.99433898925781
viewshed	76.2544	98.99092280864716
viewshed	76.5136	98.98750650882721
viewshed	76.7728	98.98409044742584
viewshed	77.032	98.98067426681519
viewshed	77.2912	98.97725808620453
viewshed	77.5504	98.97384190559387
viewshed	77.80959999999999	98.97042560577393
viewshed	78.06880000000001	98.96700942516327
viewshed	78.328	98.96359324455261
viewshed	78.5872	98.96017718315125
viewshed	78.8464	98.95676100254059
viewshed	79.1056	98.95334470272064
viewshed	79.3648	98.94992852210999
viewshed	79.62400000000001	98.94651234149933
viewshed	79.8832	98.94309616088867
viewshed	80.1424	98.93967998027802
viewshed	80.40159999999999	98.93626368045807
viewshed	80.66080000000001	98.9328476190567
viewshed	80.92	98.92943143844604
viewshed	81.1792	98.92601525783539
viewshed	81.4384	98.92259907722473
viewshed	81.6976	98.91918277740479
viewshed	81.9568	98.91576659679413
viewshed	82.21600000000001	98.91235041618347
viewshed	82.4752	98.9089343547821
viewshed	82.7344	98.90551817417145
viewshed	82.9936	98.9021018743515
viewshed	83.25280000000001	98.89868569374084
viewshed	83.512	98.89526951313019
viewshed	83.7712	98.89185333251953
viewshed	84.0304	98.88843715190887
viewshed	84.2896	98.88502097129822
viewshed	84.5488	98.88160479068756
viewshed	84.808	98.8781886100769
viewshed	85.0672	98.87477242946625
viewshed	85.32639999999999	98.87135624885559
viewshed	85.5856	98.86794006824493
viewshed	85.8448	98.86452376842499
viewshed	86.104	98.86110770702362
viewshed	86.3632	98.85769152641296
viewshed	86.6224	98.85427534580231
viewshed	86.88159999999999	98.85085916519165
viewshed	87.1408	98.8474428653717
viewshed	87.4	98.84402668476105
viewshed	87.6592	98.84061050415039
viewshed	87.91839999999999	98.83719432353973
viewshed	88.1776	98.83377826213837
viewshed	88.4368	98.83036196231842
viewshed	88.696	98.82694578170776
viewshed	88.9552	98.8235296010971
viewshed	89.2144	98.82011342048645
viewshed	89.47359999999999	98.8166972398758
viewshed	89.7328	98.81328105926514
viewshed	89.992	98.80986487865448
viewshed	90.2512	98.80644869804382
viewshed	90.51039999999999	98.80303251743317
viewshed	90.7696	98.79961633682251
viewshed	91.02879999999999	98.79620015621185
viewshed	91.288	98.7927838563919
viewshed	91.5472	98.78936767578125
viewshed	91.8064	98.78595161437988
viewshed	92.06559999999999	98.78253543376923
viewshed	92.3248	98.77911925315857
viewshed	92.584	98.77570295333862
viewshed	92.8432	98.77228677272797
viewshed	93.1024	98.76887059211731
viewshed	93.3616	98.76545441150665
viewshed	93.62079999999999	98.762038230896
viewshed	93.88000000000001	98.75862205028534
viewshed	94.1392	98.75520586967468
viewshed	94.3984	98.75178968906403
viewshed	94.65759999999999	98.74837350845337
viewshed	94.9168	98.74495732784271
viewshed	95.176	98.74154102802277
viewshed	95.4352	98.73812484741211
viewshed	95.6944	98.73470878601074
viewshed	95.9536	98.73129260540009
viewshed	96.21279999999999	98.72787642478943
viewshed	96.47200000000001	98.72446012496948
viewshed	96.7312	98.72104394435883
viewshed	96.9904	98.71762776374817
viewshed	97.2496	98.71421158313751
viewshed	97.5088	98.71079552173615
viewshed	97.768	98.7073792219162
viewshed	98.0272	98.70396304130554
viewshed	98.2864	98.70054686069489
viewshed	98.5456	98.69713068008423
viewshed	98.80479999999999	98.69371449947357
viewshed	99.06400000000001	98.69029831886292
viewshed	99.3232	98.68688213825226
viewshed	99.58239999999999	98.6834659576416
viewshed	99.8416	98.68004977703094
viewshed	100.10079999999999	98.67663359642029
viewshed	100.36	98.67321741580963
viewshed	100.6192	98.66980111598969
viewshed	100.8784	98.66638493537903
viewshed	101.13759999999999	98.66296875476837
viewshed	101.39679999999998	98.659552693367
viewshed	101.656	98.65613651275635
viewshed	101.9152	98.6527202129364
viewshed	102.17439999999999	98.64930403232574
viewshed	102.4336	98.64588785171509
viewshed	102.69279999999999	98.64247167110443
viewshed	102.952	98.63905549049377
viewshed	103.2112	98.63563930988312
viewshed	103.4704	98.63222312927246
viewshed	103.72959999999999	98.6288069486618
viewshed	103.9888	98.62539076805115
viewshed	104.248	98.62197458744049
viewshed	104.5072	98.61855840682983
viewshed	104.76639999999999	98.61514210700989
viewshed	105.0256	98.61172604560852
viewshed	105.28479999999999	98.60830986499786
viewshed	105.544	98.6048936843872
viewshed	105.8032	98.60147738456726
viewshed	106.0624	98.5980612039566
viewshed	106.32159999999999	98.59464502334595
viewshed	106.5808	98.59122884273529
viewshed	106.84	98.58781278133392
viewshed	107.0992	98.58439648151398
viewshed	107.3584	98.58098030090332
viewshed	107.6176	98.57756412029266
viewshed	107.87679999999999	98.574147939682
viewshed	108.13600000000001	98.57073175907135
viewshed	108.3952	98.5673155784607
viewshed	108.6544	98.56389927864075
viewshed	108.91359999999999	98.56048321723938
viewshed	109.1728	0.0
viewshed	109.432	0.0
viewshed	109.6912	0.0
viewshed	109.9504	0.0
viewshed	110.2096	0.0
viewshed	110.46879999999999	0.0
viewshed	110.72800000000001	0.0
viewshed	110.9872	0.0
viewshed	111.2464	0.0
viewshed	111.5056	0.0
viewshed	111.7648	0.0
viewshed	112.024	0.0
viewshed	112.2832	0.0
viewshed	112.5424	0.0
viewshed	112.8016	0.0
viewshed	113.06079999999999	0.0
viewshed	113.32000000000001	0.0
viewshed	113.5792	0.0
viewshed	113.8384	0.0
viewshed	114.0976	0.0
viewshed	114.35679999999999	0.0
viewshed	114.616	0.0
viewshed	114.8752	0.0
viewshed	115.1344	0.0
viewshed	115.39359999999999	0.0
viewshed	115.65279999999998	0.0
viewshed	115.912	0.0
viewshed	116.1712	0.0
viewshed	116.43039999999999	0.0
viewshed	116.6896	0.0
viewshed	116.94879999999999	0.0
viewshed	117.208	0.0
viewshed	117.4672	0.0
viewshed	117.7264	0.0
viewshed	117.98559999999999	0.0
viewshed	118.24479999999998	0.0
viewshed	118.504	0.0
viewshed	118.7632	0.0
viewshed	119.02239999999999	0.0
viewshed	119.28159999999998	0.0
viewshed	119.5408	0.0
viewshed	119.8	0.0
