# Supplementary material for: Assessment of Habitat Suitability and Identification of Conservation Priority Areas for Endangered Marco Polo Sheep Throughout Khunjerab National Park (Pakistan) and Tashkurgan Natural Reserve (China)
Source: Animals (Basel). 2025 Jun 28;15(13):1907. doi: 10.3390/ani15131907 (PMC12248910; doi:10.3390/ani15131907)
Supplement: Supplementary file 1 [file animals-15-01907-s001.zip › plots/Marcopolo_Sheep_1_dam.dat]

variable	x	y
dam	3054.8	0.0
dam	3061.6208	0.0
dam	3068.4416	0.0
dam	3075.2624	0.0
dam	3082.0832	0.0
dam	3088.904	0.0
dam	3095.7248	0.0
dam	3102.5456000000004	0.0
dam	3109.3664000000003	0.0
dam	3116.1872000000003	0.0
dam	3123.0080000000003	0.0
dam	3129.8288000000002	0.0
dam	3136.6496	0.0
dam	3143.4704	0.0
dam	3150.2912	0.0
dam	3157.112	0.0
dam	3163.9328	0.0
dam	3170.7536	0.0
dam	3177.5744	0.0
dam	3184.3952	0.0
dam	3191.2160000000003	0.0
dam	3198.0368000000003	0.0
dam	3204.8576000000003	0.0
dam	3211.6784000000002	0.0
dam	3218.4992	0.0
dam	3225.32	0.0
dam	3232.1408	0.0
dam	3238.9616	0.0
dam	3245.7824	0.0
dam	3252.6032	0.0
dam	3259.424	0.0
dam	3266.2448000000004	0.0
dam	3273.0656000000004	0.0
dam	3279.8864000000003	0.0
dam	3286.7072000000003	0.0
dam	3293.5280000000002	0.0
dam	3300.3488	0.0
dam	3307.1696	0.0
dam	3313.9904	0.0
dam	3320.8112	0.0
dam	3327.632	0.0
dam	3334.4528	0.0
dam	3341.2736	98.70453310012817
dam	3348.0944	99.07603448629379
dam	3354.9152000000004	99.05605328083038
dam	3361.736	99.03606468439102
dam	3368.5568000000003	99.01606857776642
dam	3375.3776000000003	98.99606513977051
dam	3382.1984	98.97605407238007
dam	3389.0192	98.95603573322296
dam	3395.84	98.93600988388062
dam	3402.6608	98.91597652435303
dam	3409.4816	98.89593589305878
dam	3416.3024	98.87588763237
dam	3423.1232	98.85583198070526
dam	3429.944	98.83576893806458
dam	3436.7648	98.81569838523865
dam	3443.5856000000003	98.79562044143677
dam	3450.4064000000003	98.77553498744965
dam	3457.2272000000003	98.75544214248657
dam	3464.0480000000002	98.73534178733826
dam	3470.8688	98.71523404121399
dam	3477.6896	98.69511890411377
dam	3484.5104	98.67499625682831
dam	3491.3312	98.6548660993576
dam	3498.152	98.63472855091095
dam	3504.9728	98.61458361148834
dam	3511.7936	98.5944311618805
dam	3518.6144000000004	98.57427132129669
dam	3525.4352	98.55410397052765
dam	3532.2560000000003	98.53392922878265
dam	3539.0768000000003	98.51374697685242
dam	3545.8976000000002	98.49355733394623
dam	3552.7184	98.4733601808548
dam	3559.5392	98.45315563678741
dam	3566.36	98.43294370174408
dam	3573.1808	98.4127242565155
dam	3580.0016	98.39249730110168
dam	3586.8224	98.37226295471191
dam	3593.6432	98.35202121734619
dam	3600.464	98.33177196979523
dam	3607.2848000000004	98.31151533126831
dam	3614.1056000000003	98.29125118255615
dam	3620.9264000000003	98.27097964286804
dam	3627.7472000000002	98.25070059299469
dam	3634.568	98.23041415214539
dam	3641.3888	98.21012020111084
dam	3648.2096	98.18981885910034
dam	3655.0304	98.16951012611389
dam	3661.8512	98.1491938829422
dam	3668.672	98.12887012958527
dam	3675.4928	98.10853898525238
dam	3682.3136000000004	98.08820044994354
dam	3689.1344	98.06785440444946
dam	3695.9552000000003	98.04750168323517
dam	3702.776	98.0271407365799
dam	3709.5968000000003	98.00677239894867
dam	3716.4176	98.60537707805634
dam	3723.2384	99.00395864248276
dam	3730.0592	98.98356795310974
dam	3736.88	98.96316981315613
dam	3743.7008	98.94276416301727
dam	3750.5216	98.92235112190247
dam	3757.3424	98.9019306898117
dam	3764.1632	98.8815027475357
dam	3770.984	98.86106729507446
dam	3777.8048	98.84062445163727
dam	3784.6256000000003	98.82017421722412
dam	3791.4464	98.79971647262573
dam	3798.2672000000002	98.77925133705139
dam	3805.088	98.75877869129181
dam	3811.9088	98.73829865455627
dam	3818.7296	98.71781122684479
dam	3825.5504	98.69731616973877
dam	3832.3712	98.67681384086609
dam	3839.192	98.65630400180817
dam	3846.0128	98.635786652565
dam	3852.8336	98.61526203155518
dam	3859.6544000000004	98.59472978115082
dam	3866.4752	98.57419013977051
dam	3873.2960000000003	98.55364310741425
dam	3880.1168000000002	98.53308856487274
dam	3886.9376	98.51252663135529
dam	3893.7584	98.49195718765259
dam	3900.5792	98.47138035297394
dam	3907.4	98.45079600811005
dam	3914.2208	98.4302042722702
dam	3921.0416	98.4096051454544
dam	3927.8624	98.38899850845337
dam	3934.6832000000004	98.36838436126709
dam	3941.504	98.34776282310486
dam	3948.3248000000003	98.32713389396667
dam	3955.1456	98.30649745464325
dam	3961.9664000000002	98.28585362434387
dam	3968.7872	98.26520228385925
dam	3975.608	98.24454355239868
dam	3982.4288	98.22387731075287
dam	3989.2496	98.2032036781311
dam	3996.0704	98.1825225353241
dam	4002.8912	98.16183400154114
dam	4009.712	98.14113807678223
dam	4016.5328	98.12043464183807
dam	4023.3536	98.09972369670868
dam	4030.1744	98.07900536060333
dam	4036.9952000000003	98.05827963352203
dam	4043.816	98.0375463962555
dam	4050.6368	98.016805768013
dam	4057.4576	97.99605751037598
dam	4064.2784	97.97530198097229
dam	4071.0992	97.95453906059265
dam	4077.92	97.93376851081848
dam	4084.7408	97.91299057006836
dam	4091.5616	97.89220523834229
dam	4098.3824	97.87141251564026
dam	4105.2032	97.85061240196228
dam	4112.024	97.82980465888977
dam	4118.8448	97.80898952484131
dam	4125.6656	97.7881669998169
dam	4132.4864	97.76733684539795
dam	4139.3072	97.74649953842163
dam	4146.128000000001	97.72565460205078
dam	4152.9488	97.70480227470398
dam	4159.7696	97.68394231796265
dam	4166.5904	97.66307520866394
dam	4173.4112000000005	97.6422004699707
dam	4180.232	97.62131834030151
dam	4187.0527999999995	97.60042881965637
dam	4193.8736	97.5795316696167
dam	4200.6944	97.55862712860107
dam	4207.5152	97.5377151966095
dam	4214.336	97.51679587364197
dam	4221.1568	97.49586915969849
dam	4227.9776	97.47493481636047
dam	4234.7984	97.45399308204651
dam	4241.6192	97.43304395675659
dam	4248.4400000000005	97.41208744049072
dam	4255.2608	97.39112329483032
dam	4262.0815999999995	97.37015175819397
dam	4268.9024	97.34917283058167
dam	4275.7232	97.32818651199341
dam	4282.544	97.30719256401062
dam	4289.3648	97.28619146347046
dam	4296.1856	97.26518273353577
dam	4303.0064	97.24416637420654
dam	4309.8272	97.22314286231995
dam	4316.648	97.20211172103882
dam	4323.468800000001	97.18107318878174
dam	4330.2896	97.1600272655487
dam	4337.1104	97.13897395133972
dam	4343.9312	97.1179130077362
dam	4350.752	97.09684491157532
dam	4357.5728	97.0757691860199
dam	4364.3936	97.05468583106995
dam	4371.2144	97.03359532356262
dam	4378.0352	97.01249718666077
dam	4384.856	96.99139165878296
dam	4391.6768	96.9702787399292
dam	4398.497600000001	96.94915819168091
dam	4405.3184	96.92803049087524
dam	4412.1392	96.90689516067505
dam	4418.96	96.8857524394989
dam	4425.7808	96.86460208892822
dam	4432.6016	96.84344458580017
dam	4439.4224	96.82227945327759
dam	4446.2432	96.80110692977905
dam	4453.064	96.77992701530457
dam	4459.8848	96.75873947143555
dam	4466.7056	96.73754453659058
dam	4473.526400000001	96.71634221076965
dam	4480.3472	96.69513249397278
dam	4487.168	96.67391538619995
dam	4493.9888	96.65269064903259
dam	4500.8096000000005	96.63145852088928
dam	4507.6304	96.61021900177002
dam	4514.4512	96.5889720916748
dam	4521.272	96.56771755218506
dam	4528.0928	96.54645562171936
dam	4534.9136	96.52518630027771
dam	4541.7344	96.50390958786011
dam	4548.555200000001	96.48262524604797
dam	4555.376	96.46133375167847
dam	4562.1968	96.44003462791443
dam	4569.0176	96.41872787475586
dam	4575.838400000001	96.39741396903992
dam	4582.6592	96.37609243392944
dam	4589.48	96.35476350784302
dam	4596.3008	96.33342719078064
dam	4603.1216	96.31208348274231
dam	4609.9424	96.29073214530945
dam	4616.763199999999	96.26937365531921
dam	4623.584	96.24800753593445
dam	4630.4048	96.22663378715515
dam	4637.2256	96.20525288581848
dam	4644.0464	96.18386435508728
dam	4650.8672	96.16246843338013
dam	4657.688	96.14106512069702
dam	4664.5088	96.11965417861938
dam	4671.3296	96.09823608398438
dam	4678.1504	96.07681035995483
dam	4684.9712	96.05537724494934
dam	4691.7919999999995	96.03393650054932
dam	4698.6128	96.01248860359192
dam	4705.4336	95.99103307723999
dam	4712.2544	95.96957015991211
dam	4719.0752	95.9480996131897
dam	4725.896	95.92662191390991
dam	4732.7168	95.9051365852356
dam	4739.5376	95.8836441040039
dam	4746.3584	95.86214399337769
dam	4753.1792	95.84063625335693
dam	4760.0	95.81912088394165
dam	4766.8207999999995	95.79759883880615
dam	4773.6416	95.77606868743896
dam	4780.4624	95.7545313835144
dam	4787.2832	95.73298645019531
dam	4794.104	95.71143436431885
dam	4800.9248	95.68987464904785
dam	4807.7456	95.66830730438232
dam	4814.5664	95.64673280715942
dam	4821.3872	95.14472103118896
dam	4828.208	95.123131275177
dam	4835.0288	95.10153436660767
dam	4841.8496	95.0799298286438
dam	4848.6704	95.05831813812256
dam	4855.4912	95.03669881820679
dam	4862.312	94.94572687149048
dam	4869.1328	94.9240927696228
dam	4875.9536	94.9024510383606
dam	4882.7744	94.88080215454102
dam	4889.5952	94.8591456413269
dam	4896.416	94.83748149871826
dam	4903.2368	94.81581020355225
dam	4910.0576	94.7941312789917
dam	4916.8784	94.77244472503662
dam	4923.6992	94.75075101852417
dam	4930.52	94.72905015945435
dam	4937.3408	94.70734119415283
dam	4944.1616	94.68562507629395
dam	4950.9824	94.66390180587769
dam	4957.8032	94.6421709060669
dam	4964.624	94.62043237686157
dam	4971.4448	94.59868621826172
dam	4978.2656	94.57693290710449
dam	4985.0864	94.55517244338989
dam	4991.9072	94.5334038734436
dam	4998.728	94.5116286277771
dam	5005.5488000000005	94.4898452758789
dam	5012.3696	94.46805477142334
dam	5019.1904	94.44625663757324
dam	5026.0112	94.42445135116577
dam	5032.832	94.40263843536377
dam	5039.6528	94.38081789016724
dam	5046.4736	94.35899019241333
dam	5053.2944	94.33715486526489
dam	5060.1152	94.31531238555908
dam	5066.936	94.29346227645874
dam	5073.7568	94.27160453796387
dam	5080.5776000000005	94.24973964691162
dam	5087.3984	94.22786712646484
dam	5094.2192	94.2059874534607
dam	5101.04	94.18410015106201
dam	5107.8608	94.1622052192688
dam	5114.6816	94.14030313491821
dam	5121.502399999999	94.1183934211731
dam	5128.3232	94.09647607803345
dam	5135.144	94.07455158233643
dam	5141.9648	94.05261945724487
dam	5148.7856	94.03068017959595
dam	5155.606400000001	94.00873327255249
dam	5162.4272	93.9867787361145
dam	5169.248	93.96481704711914
dam	5176.0688	93.94284772872925
dam	5182.8896	93.92087078094482
dam	5189.7104	93.89888668060303
dam	5196.531199999999	93.87689542770386
dam	5203.352000000001	93.854896068573
dam	5210.1728	93.83288955688477
dam	5216.9936	93.81087589263916
dam	5223.8144	93.78885412216187
dam	5230.6352	93.76682567596436
dam	5237.456	93.74478912353516
dam	5244.2768	93.72274541854858
dam	5251.097599999999	93.70069456100464
dam	5257.9184000000005	93.678635597229
dam	5264.7392	93.656569480896
dam	5271.5599999999995	93.63449621200562
dam	5278.3808	93.6124153137207
dam	5285.2016	93.59032678604126
dam	5292.0224	93.56823110580444
dam	5298.843199999999	93.5461277961731
dam	5305.664	93.52401685714722
dam	5312.4848	93.50189876556396
dam	5319.3056	93.47977304458618
dam	5326.1264	93.45764017105103
dam	5332.9472000000005	93.43549966812134
dam	5339.768	93.41335153579712
dam	5346.5887999999995	93.39119625091553
dam	5353.4096	93.3690333366394
dam	5360.2304	93.34686326980591
dam	5367.0512	93.32468509674072
dam	5373.871999999999	93.30250024795532
dam	5380.6928	93.28030729293823
dam	5387.5136	93.25810718536377
dam	5394.3344	93.23589992523193
dam	5401.155199999999	93.21368503570557
dam	5407.976	93.19146251678467
dam	5414.7968	93.16923236846924
dam	5421.6176	93.14699506759644
dam	5428.4384	93.12475061416626
dam	5435.2592	93.10249853134155
dam	5442.08	93.08023881912231
dam	5448.900799999999	93.05797147750854
dam	5455.7216	93.0356969833374
dam	5462.5424	93.01341485977173
dam	5469.3632	92.99112558364868
dam	5476.183999999999	92.9688286781311
dam	5483.004800000001	92.946524143219
dam	5489.8256	92.92421245574951
dam	5496.6464	92.90189361572266
dam	5503.4672	92.87956666946411
dam	5510.288	92.8572325706482
dam	5517.1088	92.83489084243774
dam	5523.9295999999995	92.81254196166992
dam	5530.7504	92.79018545150757
dam	5537.5712	92.76782178878784
dam	5544.392	92.74545049667358
dam	5551.212799999999	92.7230715751648
dam	5558.0336	92.70068550109863
dam	5564.8544	92.67829179763794
dam	5571.6752	92.65589046478271
dam	5578.495999999999	92.63348197937012
dam	5585.3168000000005	92.61106586456299
dam	5592.1376	92.58864259719849
dam	5598.9583999999995	92.56621170043945
dam	5605.7792	92.54377317428589
dam	5612.6	92.52132749557495
dam	5619.4208	92.49887418746948
dam	5626.241599999999	92.47641324996948
dam	5633.062400000001	92.45394515991211
dam	5639.8832	92.43146991729736
dam	5646.704	92.40898656845093
dam	5653.5248	92.38649606704712
dam	5660.3456	92.36399841308594
dam	5667.1664	92.34149265289307
dam	5673.9872	92.31898021697998
dam	5680.807999999999	92.2964596748352
dam	5687.6288	92.27393198013306
dam	5694.4496	92.25139713287354
dam	5701.270399999999	92.22885417938232
dam	5708.0912	92.20630407333374
dam	5714.912	92.18374681472778
dam	5721.7328	92.1611819267273
dam	5728.553599999999	92.13860940933228
dam	5735.374400000001	92.11602973937988
dam	5742.1952	92.09344244003296
dam	5749.016	92.0708475112915
dam	5755.8368	92.04824542999268
dam	5762.6576000000005	92.02563571929932
dam	5769.4784	92.00301885604858
dam	5776.2991999999995	91.98039436340332
dam	5783.12	91.95776271820068
dam	5789.9408	91.9351224899292
dam	5796.7616	91.91247653961182
dam	5803.5824	91.88982200622559
dam	5810.4032	91.86715984344482
dam	5817.224	91.84449100494385
dam	5824.0448	91.82181453704834
dam	5830.865599999999	91.7991304397583
dam	5837.6864000000005	91.77643871307373
dam	5844.5072	91.75373935699463
dam	5851.3279999999995	91.73103332519531
dam	5858.1488	91.70831966400146
dam	5864.9696	91.68559837341309
dam	5871.7904	91.66286945343018
dam	5878.611199999999	91.64013290405273
dam	5885.432	91.61738967895508
dam	5892.2528	91.59463882446289
dam	5899.0736	91.57187938690186
dam	5905.8944	91.54911422729492
dam	5912.715200000001	91.52634048461914
dam	5919.536	91.50355911254883
dam	5926.3568	91.4807710647583
dam	5933.1776	91.45797538757324
dam	5939.9984	91.43517208099365
dam	5946.8192	91.41236114501953
dam	5953.639999999999	91.3895435333252
dam	5960.4608	91.36671829223633
dam	5967.2816	91.34388542175293
dam	5974.1024	91.321044921875
dam	5980.923199999999	91.29819679260254
dam	5987.744	91.27534103393555
dam	5994.5648	91.25247859954834
dam	6001.3856	91.2296085357666
dam	6008.2064	91.20673084259033
dam	6015.0272	91.18384552001953
dam	6021.848	91.1609525680542
dam	6028.6687999999995	91.13805294036865
dam	6035.4896	91.11514568328857
dam	6042.3104	91.09223079681396
dam	6049.1312	91.06930828094482
dam	6055.951999999999	91.04637813568115
dam	6062.772800000001	91.02344131469727
dam	6069.5936	91.00049686431885
dam	6076.4144	90.9775447845459
dam	6083.2352	90.95458507537842
dam	6090.056	90.9316177368164
dam	6096.8768	90.90864372253418
dam	6103.6975999999995	90.8856611251831
dam	6110.518399999999	90.86267185211182
dam	6117.3392	90.839674949646
dam	6124.16	90.81667137145996
dam	6130.980799999999	90.79365921020508
dam	6137.8016	90.77064037322998
dam	6144.6224	90.74761390686035
dam	6151.4432	90.72457981109619
dam	6158.263999999999	90.7015380859375
dam	6165.0848000000005	90.67848873138428
dam	6171.9056	90.65543270111084
dam	6178.7264	90.63236904144287
dam	6185.5472	0.0
dam	6192.368	0.0
dam	6199.1888	0.0
dam	6206.009599999999	0.0
dam	6212.8304	0.0
dam	6219.6512	0.0
dam	6226.472	0.0
dam	6233.2928	0.0
dam	6240.1136	0.0
dam	6246.9344	0.0
dam	6253.7552	0.0
dam	6260.575999999999	0.0
dam	6267.3968	0.0
dam	6274.2176	0.0
dam	6281.0383999999995	0.0
dam	6287.8592	0.0
dam	6294.68	0.0
dam	6301.5008	0.0
dam	6308.321599999999	0.0
dam	6315.1424	0.0
dam	6321.9632	0.0
dam	6328.784	0.0
dam	6335.6048	0.0
dam	6342.4256000000005	0.0
dam	6349.2464	0.0
dam	6356.0671999999995	0.0
dam	6362.888	0.0
dam	6369.7088	0.0
dam	6376.5296	0.0
dam	6383.350399999999	0.0
dam	6390.1712	0.0
dam	6396.992	0.0
dam	6403.8128	0.0
dam	6410.633599999999	0.0
dam	6417.4544	0.0
dam	6424.2752	0.0
dam	6431.096	0.0
dam	6437.9168	0.0
dam	6444.7376	0.0
dam	6451.5584	0.0
dam	6458.379199999999	0.0
dam	6465.2	0.0
