# Supplementary material for: Assessment of Habitat Suitability and Identification of Conservation Priority Areas for Endangered Marco Polo Sheep Throughout Khunjerab National Park (Pakistan) and Tashkurgan Natural Reserve (China)
Source: Animals (Basel). 2025 Jun 28;15(13):1907. doi: 10.3390/ani15131907 (PMC12248910; doi:10.3390/ani15131907)
Supplement: Supplementary file 1 [file animals-15-01907-s001.zip › plots/Marcopolo_Sheep_1_dam_only.dat]

variable	x	y
dam	3054.8	0.0
dam	3061.6208	0.0
dam	3068.4416	0.0
dam	3075.2624	0.0
dam	3082.0832	0.0
dam	3088.904	0.0
dam	3095.7248	0.0
dam	3102.5456000000004	0.0
dam	3109.3664000000003	0.0
dam	3116.1872000000003	0.0
dam	3123.0080000000003	0.0
dam	3129.8288000000002	0.0
dam	3136.6496	0.0
dam	3143.4704	0.0
dam	3150.2912	0.0
dam	3157.112	0.0
dam	3163.9328	0.0
dam	3170.7536	0.0
dam	3177.5744	0.0
dam	3184.3952	0.0
dam	3191.2160000000003	0.0
dam	3198.0368000000003	0.0
dam	3204.8576000000003	0.0
dam	3211.6784000000002	0.0
dam	3218.4992	0.0
dam	3225.32	0.0
dam	3232.1408	0.0
dam	3238.9616	0.0
dam	3245.7824	0.0
dam	3252.6032	0.0
dam	3259.424	0.0
dam	3266.2448000000004	0.0
dam	3273.0656000000004	0.0
dam	3279.8864000000003	0.0
dam	3286.7072000000003	0.0
dam	3293.5280000000002	0.0
dam	3300.3488	0.0
dam	3307.1696	0.0
dam	3313.9904	0.0
dam	3320.8112	0.0
dam	3327.632	0.0
dam	3334.4528	0.0
dam	3341.2736	99.71855702996254
dam	3348.0944	99.701062053442
dam	3354.9152000000004	99.68355411291122
dam	3361.736	99.66603326797485
dam	3368.5568000000003	99.64849945902824
dam	3375.3776000000003	99.6309526860714
dam	3382.1984	99.61339300870895
dam	3389.0192	99.59582036733627
dam	3395.84	99.578234821558
dam	3402.6608	99.56063631176949
dam	3409.4816	99.54302486777306
dam	3416.3024	99.52540045976639
dam	3423.1232	99.50776314735413
dam	3429.944	99.4901128411293
dam	3436.7648	100.01875024288893
dam	3443.5856000000003	100.00107409514021
dam	3450.4064000000003	99.98338500782847
dam	3457.2272000000003	99.96568297967315
dam	3464.0480000000002	99.94796801358461
dam	3470.8688	99.93024010956287
dam	3477.6896	99.91249925643206
dam	3484.5104	99.89474546909332
dam	3491.3312	99.87697874754667
dam	3498.152	99.85919907689095
dam	3504.9728	99.84140647947788
dam	3511.7936	99.82360093295574
dam	3518.6144000000004	99.80578243732452
dam	3525.4352	99.67622938752174
dam	3532.2560000000003	99.65838500857353
dam	3539.0768000000003	99.6405276954174
dam	3545.8976000000002	99.62265747785568
dam	3552.7184	99.6047742664814
dam	3559.5392	99.58687815070152
dam	3566.36	99.56896910071373
dam	3573.1808	99.5510470867157
dam	3580.0016	99.53311213850975
dam	3586.8224	99.51516425609589
dam	3593.6432	99.49720340967178
dam	3600.464	99.47922968864441
dam	3607.2848000000004	99.46124297380447
dam	3614.1056000000003	99.44324332475662
dam	3620.9264000000003	99.42523074150085
dam	3627.7472000000002	99.40720522403717
dam	3634.568	99.38916677236557
dam	3641.3888	99.37111532688141
dam	3648.2096	99.35305100679398
dam	3655.0304	99.33497369289398
dam	3661.8512	99.31688350439072
dam	3668.672	99.29878032207489
dam	3675.4928	99.28066420555115
dam	3682.3136000000004	99.26253515481949
dam	3689.1344	99.24439316987991
dam	3695.9552000000003	99.22623890638351
dam	3702.776	99.2080710530281
dam	3709.5968000000003	99.18989026546478
dam	3716.4176	99.25114649534225
dam	3723.2384	99.23293977975845
dam	3730.0592	99.21472018957138
dam	3736.88	99.19648760557175
dam	3743.7008	99.1782420873642
dam	3750.5216	99.15998369455338
dam	3757.3424	99.14171230792999
dam	3764.1632	99.1234279870987
dam	3770.984	99.10513073205948
dam	3777.8048	99.22697162628174
dam	3784.6256000000003	99.20864850282669
dam	3791.4464	99.19031238555908
dam	3798.2672000000002	99.1719633936882
dam	3805.088	99.15360140800476
dam	3811.9088	99.1352264881134
dam	3818.7296	99.11683869361877
dam	3825.5504	99.09843790531158
dam	3832.3712	99.08002418279648
dam	3839.192	99.06159752607346
dam	3846.0128	99.04315793514252
dam	3852.8336	99.02470535039902
dam	3859.6544000000004	99.00623989105225
dam	3866.4752	98.98776149749756
dam	3873.2960000000003	98.96927011013031
dam	3880.1168000000002	98.95076584815979
dam	3886.9376	98.93224859237671
dam	3893.7584	98.91371846199036
dam	3900.5792	98.89517533779144
dam	3907.4	98.87661921977997
dam	3914.2208	98.85805022716522
dam	3921.0416	98.83946824073792
dam	3927.8624	98.82087337970734
dam	3934.6832000000004	98.80226564407349
dam	3941.504	98.78364479541779
dam	3948.3248000000003	98.7650111913681
dam	3955.1456	98.74636447429657
dam	3961.9664000000002	98.72770488262177
dam	3968.7872	98.70903241634369
dam	3975.608	98.69034695625305
dam	3982.4288	98.67164862155914
dam	3989.2496	98.65293717384338
dam	3996.0704	98.63421297073364
dam	4002.8912	98.61547577381134
dam	4009.712	98.59672558307648
dam	4016.5328	98.57796251773834
dam	4023.3536	98.55918645858765
dam	4030.1744	98.38505578041077
dam	4036.9952000000003	98.36625385284424
dam	4043.816	98.34743893146515
dam	4050.6368	98.32861113548279
dam	4057.4576	98.30977046489716
dam	4064.2784	98.29091680049896
dam	4071.0992	98.27205014228821
dam	4077.92	98.25317060947418
dam	4084.7408	98.2342780828476
dam	4091.5616	98.21537268161774
dam	4098.3824	98.19645428657532
dam	4105.2032	98.17752301692963
dam	4112.024	98.15857875347137
dam	4118.8448	98.13962149620056
dam	4125.6656	98.12065136432648
dam	4132.4864	98.10166835784912
dam	4139.3072	98.0826723575592
dam	4146.128000000001	98.06366336345673
dam	4152.9488	98.04464149475098
dam	4159.7696	98.02560663223267
dam	4166.5904	98.00655889511108
dam	4173.4112000000005	97.98749804496765
dam	4180.232	97.96842455863953
dam	4187.0527999999995	97.94933795928955
dam	4193.8736	97.9302384853363
dam	4200.6944	97.9111258983612
dam	4207.5152	97.89200043678284
dam	4214.336	97.8728621006012
dam	4221.1568	97.85371088981628
dam	4227.9776	97.83454656600952
dam	4234.7984	97.81536936759949
dam	4241.6192	97.79617929458618
dam	4248.4400000000005	97.7769763469696
dam	4255.2608	97.75776028633118
dam	4262.0815999999995	97.73853135108948
dam	4268.9024	97.7192895412445
dam	4275.7232	97.70003461837769
dam	4282.544	97.68076682090759
dam	4289.3648	97.66148614883423
dam	4296.1856	97.64219260215759
dam	4303.0064	97.6228859424591
dam	4309.8272	97.60356664657593
dam	4316.648	97.58423399925232
dam	4323.468800000001	97.56488871574402
dam	4330.2896	97.54553031921387
dam	4337.1104	97.52615904808044
dam	4343.9312	97.50677490234375
dam	4350.752	97.4873776435852
dam	4357.5728	97.46796774864197
dam	4364.3936	97.44854474067688
dam	4371.2144	97.42910861968994
dam	4378.0352	97.40965986251831
dam	4384.856	97.39019799232483
dam	4391.6768	97.3707230091095
dam	4398.497600000001	97.35123538970947
dam	4405.3184	97.3317346572876
dam	4412.1392	97.31222105026245
dam	4418.96	97.29269456863403
dam	4425.7808	97.27315497398376
dam	4432.6016	97.2536027431488
dam	4439.4224	97.23403716087341
dam	4446.2432	97.21445894241333
dam	4453.064	97.1948676109314
dam	4459.8848	97.17526364326477
dam	4466.7056	97.15564632415771
dam	4473.526400000001	97.13601636886597
dam	4480.3472	97.11637330055237
dam	4487.168	97.0967173576355
dam	4493.9888	97.07704854011536
dam	4500.8096000000005	97.05736660957336
dam	4507.6304	97.0376718044281
dam	4514.4512	97.01796412467957
dam	4521.272	96.99824357032776
dam	4528.0928	96.9785099029541
dam	4534.9136	96.95876336097717
dam	4541.7344	96.93900394439697
dam	4548.555200000001	96.9192316532135
dam	4555.376	96.89944624900818
dam	4562.1968	96.87964797019958
dam	4569.0176	96.85983681678772
dam	4575.838400000001	96.840012550354
dam	4582.6592	96.82017540931702
dam	4589.48	96.80032539367676
dam	4596.3008	96.78046250343323
dam	4603.1216	96.76058650016785
dam	4609.9424	96.7406976222992
dam	4616.763199999999	96.72079586982727
dam	4623.584	96.7008810043335
dam	4630.4048	96.68095350265503
dam	4637.2256	96.66101288795471
dam	4644.0464	96.64105916023254
dam	4650.8672	96.62109279632568
dam	4657.688	96.60111331939697
dam	4664.5088	96.58112096786499
dam	4671.3296	96.56111550331116
dam	4678.1504	96.54109740257263
dam	4684.9712	96.52106618881226
dam	4691.7919999999995	96.50102210044861
dam	4698.6128	96.48096489906311
dam	4705.4336	96.46089482307434
dam	4712.2544	96.4408118724823
dam	4719.0752	96.42071604728699
dam	4725.896	96.40060710906982
dam	4732.7168	96.38048529624939
dam	4739.5376	96.36035060882568
dam	4746.3584	96.3402030467987
dam	4753.1792	96.32004237174988
dam	4760.0	96.29986882209778
dam	4766.8207999999995	96.3999171257019
dam	4773.6416	96.37971782684326
dam	4780.4624	96.35950541496277
dam	4787.2832	96.339280128479
dam	4794.104	96.31904196739197
dam	4800.9248	96.29879069328308
dam	4807.7456	96.27852654457092
dam	4814.5664	96.2582495212555
dam	4821.3872	96.00800347328186
dam	4828.208	95.98770046234131
dam	4835.0288	95.96738481521606
dam	4841.8496	95.94705581665039
dam	4848.6704	95.92671394348145
dam	4855.4912	95.90635967254639
dam	4862.312	95.52363395690918
dam	4869.1328	95.50325298309326
dam	4875.9536	95.48285961151123
dam	4882.7744	95.46245336532593
dam	4889.5952	95.4420337677002
dam	4896.416	95.42160129547119
dam	4903.2368	95.40115642547607
dam	4910.0576	95.38069820404053
dam	4916.8784	95.36022663116455
dam	4923.6992	95.33974266052246
dam	4930.52	95.3192458152771
dam	4937.3408	95.29873561859131
dam	4944.1616	95.2782130241394
dam	4950.9824	95.25767707824707
dam	4957.8032	95.23712825775146
dam	4964.624	95.21656656265259
dam	4971.4448	95.19599151611328
dam	4978.2656	95.17540407180786
dam	4985.0864	95.15480375289917
dam	4991.9072	95.13419008255005
dam	4998.728	95.11356353759766
dam	5005.5488000000005	95.09292411804199
dam	5012.3696	95.07227182388306
dam	5019.1904	95.05160665512085
dam	5026.0112	95.03092861175537
dam	5032.832	95.01023721694946
dam	5039.6528	94.98953342437744
dam	5046.4736	94.96881628036499
dam	5053.2944	94.94808626174927
dam	5060.1152	94.92734336853027
dam	5066.936	94.90658760070801
dam	5073.7568	94.88581895828247
dam	5080.5776000000005	94.8650369644165
dam	5087.3984	94.84424257278442
dam	5094.2192	94.82343482971191
dam	5101.04	94.80261421203613
dam	5107.8608	94.78178071975708
dam	5114.6816	94.76093435287476
dam	5121.502399999999	94.74007511138916
dam	5128.3232	94.7192029953003
dam	5135.144	94.698317527771
dam	5141.9648	94.67741918563843
dam	5148.7856	94.65650844573975
dam	5155.606400000001	94.63558435440063
dam	5162.4272	94.61464738845825
dam	5169.248	94.59369707107544
dam	5176.0688	94.57273435592651
dam	5182.8896	94.55175876617432
dam	5189.7104	94.53076982498169
dam	5196.531199999999	94.50976800918579
dam	5203.352000000001	94.48875331878662
dam	5210.1728	94.46772575378418
dam	5216.9936	94.44668531417847
dam	5223.8144	94.42563199996948
dam	5230.6352	94.40456581115723
dam	5237.456	94.38348627090454
dam	5244.2768	94.36239385604858
dam	5251.097599999999	94.34128856658936
dam	5257.9184000000005	94.32017087936401
dam	5264.7392	94.29903936386108
dam	5271.5599999999995	94.27789545059204
dam	5278.3808	94.25673866271973
dam	5285.2016	94.23556852340698
dam	5292.0224	94.21438598632812
dam	5298.843199999999	94.19319009780884
dam	5305.664	94.17198133468628
dam	5312.4848	94.15075969696045
dam	5319.3056	94.12952518463135
dam	5326.1264	94.10827732086182
dam	5332.9472000000005	94.08701705932617
dam	5339.768	94.0657434463501
dam	5346.5887999999995	94.04445695877075
dam	5353.4096	94.0231580734253
dam	5360.2304	94.0018458366394
dam	5367.0512	93.98052024841309
dam	5373.871999999999	93.95918226242065
dam	5380.6928	93.93783140182495
dam	5387.5136	93.91646718978882
dam	5394.3344	93.89509010314941
dam	5401.155199999999	93.8737006187439
dam	5407.976	93.85229778289795
dam	5414.7968	93.83088159561157
dam	5421.6176	93.80945301055908
dam	5428.4384	93.78801155090332
dam	5435.2592	93.76655673980713
dam	5442.08	93.74508953094482
dam	5448.900799999999	93.72360897064209
dam	5455.7216	93.70211553573608
dam	5462.5424	93.6806092262268
dam	5469.3632	93.65909004211426
dam	5476.183999999999	93.63755750656128
dam	5483.004800000001	93.61601257324219
dam	5489.8256	93.59445428848267
dam	5496.6464	93.57288312911987
dam	5503.4672	93.55129909515381
dam	5510.288	93.52970218658447
dam	5517.1088	93.50809240341187
dam	5523.9295999999995	93.48646974563599
dam	5530.7504	93.46483373641968
dam	5537.5712	93.44318532943726
dam	5544.392	93.4215235710144
dam	5551.212799999999	93.39984893798828
dam	5558.0336	93.37816143035889
dam	5564.8544	93.35646104812622
dam	5571.6752	93.33474779129028
dam	5578.495999999999	93.31302165985107
dam	5585.3168000000005	93.29128217697144
dam	5592.1376	93.26952981948853
dam	5598.9583999999995	93.24776458740234
dam	5605.7792	93.22598695755005
dam	5612.6	93.20419549942017
dam	5619.4208	93.18239164352417
dam	5626.241599999999	93.1605749130249
dam	5633.062400000001	93.1387448310852
dam	5639.8832	93.1169023513794
dam	5646.704	93.09504652023315
dam	5653.5248	93.07317781448364
dam	5660.3456	93.05129623413086
dam	5667.1664	93.0294017791748
dam	5673.9872	93.00749444961548
dam	5680.807999999999	92.98557376861572
dam	5687.6288	92.9636402130127
dam	5694.4496	92.94169425964355
dam	5701.270399999999	92.91973495483398
dam	5708.0912	92.89776277542114
dam	5714.912	92.87577772140503
dam	5721.7328	92.85377931594849
dam	5728.553599999999	92.83176851272583
dam	5735.374400000001	92.80974435806274
dam	5742.1952	92.78770780563354
dam	5749.016	92.76565790176392
dam	5755.8368	92.74359512329102
dam	5762.6576000000005	92.72151947021484
dam	5769.4784	92.6994309425354
dam	5776.2991999999995	92.67732906341553
dam	5783.12	92.65521478652954
dam	5789.9408	92.63308715820312
dam	5796.7616	92.61094665527344
dam	5803.5824	92.58879327774048
dam	5810.4032	92.56662702560425
dam	5817.224	92.54444789886475
dam	5824.0448	92.52225589752197
dam	5830.865599999999	92.50005054473877
dam	5837.6864000000005	92.47783279418945
dam	5844.5072	92.4556016921997
dam	5851.3279999999995	92.43335771560669
dam	5858.1488	92.4111008644104
dam	5864.9696	92.38883113861084
dam	5871.7904	92.36654853820801
dam	5878.611199999999	92.34425258636475
dam	5885.432	92.32194423675537
dam	5892.2528	92.29962253570557
dam	5899.0736	92.27728796005249
dam	5905.8944	92.25494050979614
dam	5912.715200000001	92.23258018493652
dam	5919.536	92.21020698547363
dam	5926.3568	92.18782043457031
dam	5933.1776	92.16542148590088
dam	5939.9984	92.14300918579102
dam	5946.8192	92.12058448791504
dam	5953.639999999999	92.09814643859863
dam	5960.4608	92.07569551467896
dam	5967.2816	92.05323123931885
dam	5974.1024	92.03075456619263
dam	5980.923199999999	92.00826501846313
dam	5987.744	91.98576164245605
dam	5994.5648	91.96324634552002
dam	6001.3856	91.94071769714355
dam	6008.2064	91.91817665100098
dam	6015.0272	91.89562225341797
dam	6021.848	91.87305450439453
dam	6028.6687999999995	91.85047435760498
dam	6035.4896	91.827880859375
dam	6042.3104	91.8052749633789
dam	6049.1312	91.78265571594238
dam	6055.951999999999	91.76002311706543
dam	6062.772800000001	91.73737812042236
dam	6069.5936	91.71471977233887
dam	6076.4144	91.69204902648926
dam	6083.2352	91.66936492919922
dam	6090.056	91.64666843414307
dam	6096.8768	91.62395858764648
dam	6103.6975999999995	91.60123634338379
dam	6110.518399999999	91.57850074768066
dam	6117.3392	91.55575180053711
dam	6124.16	91.53299045562744
dam	6130.980799999999	91.51021575927734
dam	6137.8016	91.48742866516113
dam	6144.6224	91.46462821960449
dam	6151.4432	91.44181537628174
dam	6158.263999999999	91.41898918151855
dam	6165.0848000000005	91.39614963531494
dam	6171.9056	91.37329769134521
dam	6178.7264	91.35043239593506
dam	6185.5472	0.0
dam	6192.368	0.0
dam	6199.1888	0.0
dam	6206.009599999999	0.0
dam	6212.8304	0.0
dam	6219.6512	0.0
dam	6226.472	0.0
dam	6233.2928	0.0
dam	6240.1136	0.0
dam	6246.9344	0.0
dam	6253.7552	0.0
dam	6260.575999999999	0.0
dam	6267.3968	0.0
dam	6274.2176	0.0
dam	6281.0383999999995	0.0
dam	6287.8592	0.0
dam	6294.68	0.0
dam	6301.5008	0.0
dam	6308.321599999999	0.0
dam	6315.1424	0.0
dam	6321.9632	0.0
dam	6328.784	0.0
dam	6335.6048	0.0
dam	6342.4256000000005	0.0
dam	6349.2464	0.0
dam	6356.0671999999995	0.0
dam	6362.888	0.0
dam	6369.7088	0.0
dam	6376.5296	0.0
dam	6383.350399999999	0.0
dam	6390.1712	0.0
dam	6396.992	0.0
dam	6403.8128	0.0
dam	6410.633599999999	0.0
dam	6417.4544	0.0
dam	6424.2752	0.0
dam	6431.096	0.0
dam	6437.9168	0.0
dam	6444.7376	0.0
dam	6451.5584	0.0
dam	6458.379199999999	0.0
dam	6465.2	0.0
