# Supplementary material for: Assessment of Habitat Suitability and Identification of Conservation Priority Areas for Endangered Marco Polo Sheep Throughout Khunjerab National Park (Pakistan) and Tashkurgan Natural Reserve (China)
Source: Animals (Basel). 2025 Jun 28;15(13):1907. doi: 10.3390/ani15131907 (PMC12248910; doi:10.3390/ani15131907)
Supplement: Supplementary file 1 [file animals-15-01907-s001.zip › plots/Marcopolo_Sheep_1_hillshad.dat]

variable	x	y
hillshad	-24.3	0.0
hillshad	-23.692800000000002	0.0
hillshad	-23.0856	0.0
hillshad	-22.4784	0.0
hillshad	-21.8712	0.0
hillshad	-21.264	0.0
hillshad	-20.6568	0.0
hillshad	-20.049599999999998	0.0
hillshad	-19.4424	0.0
hillshad	-18.8352	0.0
hillshad	-18.228	0.0
hillshad	-17.6208	0.0
hillshad	-17.0136	0.0
hillshad	-16.4064	0.0
hillshad	-15.799199999999999	0.0
hillshad	-15.192	0.0
hillshad	-14.5848	0.0
hillshad	-13.977599999999999	0.0
hillshad	-13.3704	0.0
hillshad	-12.7632	0.0
hillshad	-12.156	0.0
hillshad	-11.5488	0.0
hillshad	-10.9416	0.0
hillshad	-10.3344	0.0
hillshad	-9.7272	0.0
hillshad	-9.12	0.0
hillshad	-8.5128	0.0
hillshad	-7.9056	0.0
hillshad	-7.298399999999997	0.0
hillshad	-6.6911999999999985	0.0
hillshad	-6.084	0.0
hillshad	-5.476800000000001	0.0
hillshad	-4.869599999999998	0.0
hillshad	-4.2623999999999995	0.0
hillshad	-3.655199999999997	0.0
hillshad	-3.048000000000002	0.0
hillshad	-2.4407999999999994	0.0
hillshad	-1.8336000000000006	0.0
hillshad	-1.2263999999999982	0.0
hillshad	-0.6191999999999993	0.0
hillshad	-0.012000000000000455	0.0
hillshad	0.5951999999999984	0.0
hillshad	1.2024000000000008	96.272536277771
hillshad	1.8096000000000032	96.27972197532654
hillshad	2.416800000000002	96.28690767288208
hillshad	3.0240000000000045	96.29409313201904
hillshad	3.6311999999999998	96.30127882957458
hillshad	4.238400000000002	96.30846428871155
hillshad	4.845600000000001	96.31564998626709
hillshad	5.452800000000003	96.32283544540405
hillshad	6.060000000000002	96.3300211429596
hillshad	6.667200000000001	96.33720660209656
hillshad	7.2744	96.3443922996521
hillshad	7.881600000000002	96.35157799720764
hillshad	8.488800000000001	96.3587634563446
hillshad	9.096	96.36594915390015
hillshad	9.703200000000006	96.37313461303711
hillshad	10.310399999999998	96.38032031059265
hillshad	10.917600000000004	96.38750576972961
hillshad	11.524800000000003	96.39469146728516
hillshad	12.132000000000001	96.40187692642212
hillshad	12.7392	96.40906262397766
hillshad	13.3464	96.4162483215332
hillshad	13.953600000000005	96.42343378067017
hillshad	14.560800000000004	96.43061947822571
hillshad	15.168000000000003	96.43780493736267
hillshad	15.775200000000002	96.44499063491821
hillshad	16.3824	96.45217609405518
hillshad	16.989600000000006	96.45936179161072
hillshad	17.596800000000005	96.46654725074768
hillshad	18.203999999999997	96.47373294830322
hillshad	18.811200000000003	96.48091840744019
hillshad	19.418400000000002	96.48810410499573
hillshad	20.025600000000008	96.49528980255127
hillshad	20.6328	96.50247526168823
hillshad	21.24	96.50966095924377
hillshad	21.847200000000004	96.51684641838074
hillshad	22.454400000000003	96.52403211593628
hillshad	23.061600000000002	96.53121757507324
hillshad	23.6688	96.53840327262878
hillshad	24.276	96.54558873176575
hillshad	24.883200000000006	96.55277442932129
hillshad	25.490399999999998	96.55996012687683
hillshad	26.097600000000003	96.5671455860138
hillshad	26.704800000000002	96.57433128356934
hillshad	27.31200000000001	96.5815167427063
hillshad	27.919200000000007	96.58870244026184
hillshad	28.5264	96.5958878993988
hillshad	29.133600000000005	96.60307359695435
hillshad	29.740800000000004	96.61025929450989
hillshad	30.34800000000001	96.61744475364685
hillshad	30.9552	96.62463045120239
hillshad	31.5624	96.63181591033936
hillshad	32.1696	96.6390016078949
hillshad	32.77680000000001	96.64618706703186
hillshad	33.384	96.6533727645874
hillshad	33.991200000000006	96.66055822372437
hillshad	34.5984	96.66774392127991
hillshad	35.205600000000004	96.67492961883545
hillshad	35.812799999999996	96.68211507797241
hillshad	36.42	96.68930077552795
hillshad	37.02720000000001	96.69648623466492
hillshad	37.6344	96.70367193222046
hillshad	38.241600000000005	96.71085739135742
hillshad	38.8488	96.71804308891296
hillshad	39.456	96.72522854804993
hillshad	40.06320000000001	96.73241424560547
hillshad	40.6704	96.73959970474243
hillshad	41.27760000000001	96.74678540229797
hillshad	41.88480000000001	96.75397109985352
hillshad	42.492000000000004	96.76115655899048
hillshad	43.09920000000001	96.76834225654602
hillshad	43.706400000000016	96.77552771568298
hillshad	44.31360000000001	96.78271341323853
hillshad	44.9208	96.78989887237549
hillshad	45.528000000000006	96.79708456993103
hillshad	46.13520000000001	96.80427026748657
hillshad	46.74240000000002	96.81145572662354
hillshad	47.34960000000001	96.81864142417908
hillshad	47.9568	96.82582688331604
hillshad	48.56400000000001	96.83301258087158
hillshad	49.17120000000001	96.84019804000854
hillshad	49.778400000000005	96.84738373756409
hillshad	50.38560000000001	96.85456919670105
hillshad	50.9928	96.86175489425659
hillshad	51.60000000000001	96.86894035339355
hillshad	52.207200000000014	96.8761260509491
hillshad	52.814400000000006	96.88331174850464
hillshad	53.42160000000001	96.8904972076416
hillshad	54.028800000000004	96.89768290519714
hillshad	54.63600000000001	96.9048683643341
hillshad	55.243200000000016	96.91205406188965
hillshad	55.85040000000001	96.91923952102661
hillshad	56.45760000000001	96.92642521858215
hillshad	57.064800000000005	96.9336109161377
hillshad	57.672	96.94079637527466
hillshad	58.27920000000002	96.9479820728302
hillshad	58.88640000000001	96.95516753196716
hillshad	59.493600000000015	96.9623532295227
hillshad	60.10080000000001	96.96953868865967
hillshad	60.708	96.97672438621521
hillshad	61.31520000000002	96.98390984535217
hillshad	61.92240000000001	96.1600124835968
hillshad	62.5296	96.16719794273376
hillshad	63.13680000000001	96.1743836402893
hillshad	63.744	96.18156909942627
hillshad	64.35120000000002	96.18875479698181
hillshad	64.95840000000001	96.19594025611877
hillshad	65.5656	96.20312595367432
hillshad	66.17280000000001	96.21031141281128
hillshad	66.78	96.21749711036682
hillshad	67.38720000000002	96.22468256950378
hillshad	67.99440000000001	96.23186826705933
hillshad	68.6016	96.23905396461487
hillshad	69.20880000000001	96.24623942375183
hillshad	69.816	96.25342512130737
hillshad	70.42320000000001	96.26061058044434
hillshad	71.03040000000001	96.26779627799988
hillshad	71.6376	96.27498197555542
hillshad	72.24480000000001	96.28216743469238
hillshad	72.852	96.28935289382935
hillshad	73.45920000000001	96.29653859138489
hillshad	74.06640000000002	96.30372428894043
hillshad	74.67360000000001	96.31090974807739
hillshad	75.2808	96.31809544563293
hillshad	75.88800000000002	96.3252809047699
hillshad	76.49520000000001	96.33246660232544
hillshad	77.10240000000002	96.3396520614624
hillshad	77.70960000000001	96.34683775901794
hillshad	78.3168	96.35402345657349
hillshad	78.92400000000002	96.36120891571045
hillshad	79.53120000000001	96.36839437484741
hillshad	80.13840000000002	96.37558007240295
hillshad	80.74560000000001	96.3827657699585
hillshad	81.3528	96.38995122909546
hillshad	81.96000000000002	96.397136926651
hillshad	82.56720000000001	96.40432238578796
hillshad	83.1744	96.4115080833435
hillshad	83.78160000000001	96.41869378089905
hillshad	84.3888	96.42587924003601
hillshad	84.99600000000002	96.43306493759155
hillshad	85.60320000000002	96.44025039672852
hillshad	86.2104	96.44743609428406
hillshad	86.81760000000001	96.45462155342102
hillshad	87.4248	96.46180725097656
hillshad	88.03200000000001	96.46899271011353
hillshad	88.63920000000002	96.47617840766907
hillshad	89.24640000000001	96.48336386680603
hillshad	89.85360000000001	96.49054956436157
hillshad	90.4608	96.49773526191711
hillshad	91.06800000000001	96.50492072105408
hillshad	91.67520000000002	96.51210641860962
hillshad	92.28240000000001	96.51929187774658
hillshad	92.88960000000002	96.52647757530212
hillshad	93.49680000000001	96.53366327285767
hillshad	94.10400000000001	96.54084873199463
hillshad	94.71120000000002	96.54803419113159
hillshad	95.31840000000001	96.55521988868713
hillshad	95.9256	96.5624053478241
hillshad	96.53280000000001	96.56959104537964
hillshad	97.14000000000001	96.57677674293518
hillshad	97.74720000000002	96.58396220207214
hillshad	98.35440000000001	96.59114789962769
hillshad	98.9616	96.59833335876465
hillshad	99.56880000000001	96.60551905632019
hillshad	100.17600000000002	96.61270475387573
hillshad	100.78320000000001	96.6198902130127
hillshad	101.39040000000001	96.62707591056824
hillshad	101.9976	96.6342613697052
hillshad	102.60480000000001	96.64144706726074
hillshad	103.21200000000002	96.6486325263977
hillshad	103.81920000000001	96.65581822395325
hillshad	104.42640000000002	96.66300368309021
hillshad	105.03360000000002	96.67018938064575
hillshad	105.6408	96.67737483978271
hillshad	106.248	96.68456053733826
hillshad	106.85520000000001	96.6917462348938
hillshad	107.46240000000002	96.69893169403076
hillshad	108.06960000000002	96.7061173915863
hillshad	108.67680000000003	96.71330285072327
hillshad	109.284	96.72048854827881
hillshad	109.89120000000001	96.72767400741577
hillshad	110.49840000000002	96.73485970497131
hillshad	111.1056	96.74204516410828
hillshad	111.71280000000003	96.74923086166382
hillshad	112.32000000000001	96.75641655921936
hillshad	112.92720000000001	96.76360201835632
hillshad	113.53440000000002	96.77078771591187
hillshad	114.1416	96.77797317504883
hillshad	114.74880000000003	97.07891535758972
hillshad	115.35600000000001	97.08610081672668
hillshad	115.96320000000001	97.09328651428223
hillshad	116.57040000000002	97.10047197341919
hillshad	117.1776	97.10765767097473
hillshad	117.78480000000003	97.1148431301117
hillshad	118.39200000000001	97.12202882766724
hillshad	118.99920000000002	97.1292142868042
hillshad	119.60640000000002	97.13639998435974
hillshad	120.2136	97.14358568191528
hillshad	120.82080000000003	97.15077114105225
hillshad	121.42800000000001	97.15795683860779
hillshad	122.03520000000002	97.16514229774475
hillshad	122.64240000000002	97.1723279953003
hillshad	123.2496	97.17951345443726
hillshad	123.8568	97.1866991519928
hillshad	124.46400000000001	97.19388461112976
hillshad	125.07120000000002	97.2010703086853
hillshad	125.67840000000002	97.20825576782227
hillshad	126.2856	97.21544146537781
hillshad	126.89280000000001	97.22262716293335
hillshad	127.50000000000001	97.22981262207031
hillshad	128.1072	97.23699808120728
hillshad	128.7144	97.24418377876282
hillshad	129.3216	97.25136947631836
hillshad	129.9288	97.2585551738739
hillshad	130.536	97.26574063301086
hillshad	131.1432	97.2729263305664
hillshad	131.7504	97.28011178970337
hillshad	132.3576	97.28729748725891
hillshad	132.9648	97.29448294639587
hillshad	133.572	97.30166864395142
hillshad	134.1792	97.30885410308838
hillshad	134.78640000000001	97.31603980064392
hillshad	135.3936	97.32322525978088
hillshad	136.0008	97.33041095733643
hillshad	136.60799999999998	97.33759665489197
hillshad	137.2152	97.34478211402893
hillshad	137.82240000000002	97.35196781158447
hillshad	138.4296	97.35915327072144
hillshad	139.0368	97.36633896827698
hillshad	139.64399999999998	97.37352442741394
hillshad	140.2512	97.38071012496948
hillshad	140.85840000000002	97.38789558410645
hillshad	141.4656	97.39508128166199
hillshad	142.0728	97.40226697921753
hillshad	142.67999999999998	97.40945243835449
hillshad	143.2872	97.41663813591003
hillshad	143.89440000000002	97.423823595047
hillshad	144.5016	97.43100929260254
hillshad	145.1088	97.4381947517395
hillshad	145.71599999999998	97.44538044929504
hillshad	146.3232	97.452565908432
hillshad	146.93040000000002	97.45975160598755
hillshad	147.5376	97.46693706512451
hillshad	148.1448	97.47412276268005
hillshad	148.75199999999998	97.4813084602356
hillshad	149.3592	97.48849415779114
hillshad	149.96640000000002	97.4956796169281
hillshad	150.5736	97.50286507606506
hillshad	151.1808	97.5100507736206
hillshad	151.78799999999998	97.51723623275757
hillshad	152.3952	97.52442193031311
hillshad	153.00240000000002	97.53160738945007
hillshad	153.6096	97.53879308700562
hillshad	154.2168	97.54597854614258
hillshad	154.82399999999998	97.55316424369812
hillshad	155.4312	97.56034994125366
hillshad	156.03840000000002	97.5675356388092
hillshad	156.6456	97.60307550430298
hillshad	157.2528	97.61026120185852
hillshad	157.85999999999999	97.61744666099548
hillshad	158.4672	97.62463212013245
hillshad	159.07440000000003	97.63181781768799
hillshad	159.6816	97.63900351524353
hillshad	160.2888	97.64618921279907
hillshad	160.896	97.65337467193604
hillshad	161.5032	97.66056036949158
hillshad	162.1104	97.66774582862854
hillshad	162.7176	97.67493152618408
hillshad	163.3248	97.68211698532104
hillshad	163.932	97.68930268287659
hillshad	164.5392	97.69648814201355
hillshad	165.1464	97.70367383956909
hillshad	165.7536	97.71085953712463
hillshad	166.3608	97.7180449962616
hillshad	166.968	97.72523069381714
hillshad	167.5752	97.7324161529541
hillshad	168.1824	97.73960185050964
hillshad	168.7896	97.7467873096466
hillshad	169.3968	97.75397300720215
hillshad	170.004	97.76115846633911
hillshad	170.6112	97.76834416389465
hillshad	171.2184	97.77552962303162
hillshad	171.8256	97.78271532058716
hillshad	172.43280000000001	97.7899010181427
hillshad	173.04000000000002	97.79708647727966
hillshad	173.6472	97.8042721748352
hillshad	174.2544	97.81145763397217
hillshad	174.86159999999998	97.81864333152771
hillshad	175.46880000000002	97.82582879066467
hillshad	176.07600000000002	97.83301448822021
hillshad	176.6832	97.84019994735718
hillshad	177.2904	97.84738564491272
hillshad	177.89759999999998	97.85457110404968
hillshad	178.50480000000002	97.86175680160522
hillshad	179.11200000000002	97.86894249916077
hillshad	179.7192	97.87612795829773
hillshad	180.3264	97.88331365585327
hillshad	180.93359999999998	97.89049911499023
hillshad	181.54080000000002	97.89768481254578
hillshad	182.14800000000002	97.90487027168274
hillshad	182.7552	97.91205596923828
hillshad	183.3624	97.91924142837524
hillshad	183.96959999999999	97.92642712593079
hillshad	184.57680000000002	97.93361282348633
hillshad	185.18400000000003	97.94079852104187
hillshad	185.7912	97.94798398017883
hillshad	186.3984	97.95516967773438
hillshad	187.0056	97.96235513687134
hillshad	187.6128	97.9695405960083
hillshad	188.22000000000003	97.97672629356384
hillshad	188.8272	97.9839117527008
hillshad	189.4344	97.99109745025635
hillshad	190.0416	97.99828290939331
hillshad	190.6488	98.00546872615814
hillshad	191.25600000000003	98.0126541852951
hillshad	191.8632	98.01983988285065
hillshad	192.4704	98.0270254611969
hillshad	193.0776	98.03421115875244
hillshad	193.6848	98.03893077373505
hillshad	194.29200000000003	98.0380140542984
hillshad	194.8992	98.03633916378021
hillshad	195.5064	98.03426909446716
hillshad	196.1136	98.03219902515411
hillshad	196.7208	98.02954721450806
hillshad	197.32800000000003	98.02587723731995
hillshad	197.9352	98.01959133148193
hillshad	198.54240000000001	98.01227140426636
hillshad	199.1496	98.00495171546936
hillshad	199.7568	97.99763178825378
hillshad	200.364	97.99031209945679
hillshad	200.9712	97.98299217224121
hillshad	201.57840000000002	97.97567248344421
hillshad	202.1856	97.96835255622864
hillshad	202.7928	97.96103262901306
hillshad	203.4	97.95371294021606
hillshad	204.0072	97.94639301300049
hillshad	204.61440000000002	97.93907332420349
hillshad	205.2216	97.93175339698792
hillshad	205.8288	97.92443370819092
hillshad	206.436	97.91711378097534
hillshad	207.0432	97.90979409217834
hillshad	207.65040000000002	97.90247416496277
hillshad	208.2576	97.89515447616577
hillshad	208.8648	97.8878345489502
hillshad	209.472	97.88051462173462
hillshad	210.07920000000001	97.67706942558289
hillshad	210.68640000000002	97.66974949836731
hillshad	211.2936	97.66242980957031
hillshad	211.9008	97.65510988235474
hillshad	212.508	97.64779019355774
hillshad	213.1152	97.64047026634216
hillshad	213.72240000000002	97.63315057754517
hillshad	214.3296	97.62583065032959
hillshad	214.9368	97.61851096153259
hillshad	215.544	97.61119103431702
hillshad	216.1512	97.60387110710144
hillshad	216.75840000000002	97.59655117988586
hillshad	217.3656	97.58923149108887
hillshad	217.9728	97.58191180229187
hillshad	218.58	97.5745918750763
hillshad	219.1872	97.5672721862793
hillshad	219.79440000000002	97.55995225906372
hillshad	220.4016	97.55263257026672
hillshad	221.0088	97.54531264305115
hillshad	221.616	97.53799295425415
hillshad	222.2232	97.53067302703857
hillshad	222.83040000000003	97.523353099823
hillshad	223.4376	97.51603317260742
hillshad	224.0448	97.50871348381042
hillshad	224.65200000000002	97.50139379501343
hillshad	225.2592	97.49407386779785
hillshad	225.8664	97.48675417900085
hillshad	226.4736	97.47943425178528
hillshad	227.0808	97.47211456298828
hillshad	227.68800000000002	97.4647946357727
hillshad	228.2952	97.45747494697571
hillshad	228.9024	97.45015501976013
hillshad	229.5096	97.44283509254456
hillshad	230.1168	97.43551516532898
hillshad	230.72400000000002	97.42819547653198
hillshad	231.3312	97.4208755493164
hillshad	231.9384	97.41355586051941
hillshad	232.54559999999998	97.40623617172241
hillshad	233.1528	97.39891624450684
hillshad	233.76	97.39159655570984
hillshad	234.36720000000003	97.38427662849426
hillshad	234.9744	97.37695693969727
hillshad	235.58159999999998	97.36963701248169
hillshad	236.18880000000001	97.36231708526611
hillshad	236.796	97.35499715805054
hillshad	237.40320000000003	97.34767746925354
hillshad	238.0104	97.32466077804565
hillshad	238.61760000000004	97.29866743087769
hillshad	239.22480000000002	97.2726743221283
hillshad	239.832	97.24668025970459
hillshad	240.43920000000003	97.2206871509552
hillshad	241.0464	97.19469332695007
hillshad	241.65360000000004	97.1686999797821
hillshad	242.26080000000002	97.14270615577698
hillshad	242.868	97.11671280860901
hillshad	243.47519999999997	97.09071898460388
hillshad	244.0824	97.06472587585449
hillshad	244.68960000000004	97.03873205184937
hillshad	245.29680000000002	97.0127387046814
hillshad	245.904	96.98674488067627
hillshad	246.51119999999997	96.9607515335083
hillshad	247.1184	96.93475842475891
hillshad	247.72560000000004	96.90876460075378
hillshad	248.33280000000002	96.88277125358582
hillshad	248.94	96.85677742958069
hillshad	249.54719999999998	96.83078408241272
hillshad	250.1544	96.80479025840759
hillshad	250.76160000000004	96.7787971496582
hillshad	251.36880000000002	96.75280332565308
hillshad	251.976	96.72680997848511
hillshad	252.58319999999998	96.70081615447998
hillshad	253.1904	96.67482280731201
hillshad	253.79760000000005	96.64882898330688
hillshad	254.40480000000002	0.0
hillshad	255.012	0.0
hillshad	255.61919999999998	0.0
hillshad	256.2264	0.0
hillshad	256.83360000000005	0.0
hillshad	257.4408	0.0
hillshad	258.048	0.0
hillshad	258.6552	0.0
hillshad	259.2624	0.0
hillshad	259.86960000000005	0.0
hillshad	260.4768	0.0
hillshad	261.084	0.0
hillshad	261.6912	0.0
hillshad	262.2984	0.0
hillshad	262.90560000000005	0.0
hillshad	263.5128	0.0
hillshad	264.12	0.0
hillshad	264.7272	0.0
hillshad	265.3344	0.0
hillshad	265.94160000000005	0.0
hillshad	266.5488	0.0
hillshad	267.156	0.0
hillshad	267.7632	0.0
hillshad	268.3704	0.0
hillshad	268.9776	0.0
hillshad	269.58480000000003	0.0
hillshad	270.192	0.0
hillshad	270.7992	0.0
hillshad	271.4064	0.0
hillshad	272.0136	0.0
hillshad	272.62080000000003	0.0
hillshad	273.228	0.0
hillshad	273.8352	0.0
hillshad	274.4424	0.0
hillshad	275.0496	0.0
hillshad	275.65680000000003	0.0
hillshad	276.264	0.0
hillshad	276.8712	0.0
hillshad	277.4784	0.0
hillshad	278.0856	0.0
hillshad	278.69280000000003	0.0
hillshad	279.3	0.0
