# Supplementary material for: Assessment of Habitat Suitability and Identification of Conservation Priority Areas for Endangered Marco Polo Sheep Throughout Khunjerab National Park (Pakistan) and Tashkurgan Natural Reserve (China)
Source: Animals (Basel). 2025 Jun 28;15(13):1907. doi: 10.3390/ani15131907 (PMC12248910; doi:10.3390/ani15131907)
Supplement: Supplementary file 1 [file animals-15-01907-s001.zip › plots/Marcopolo_Sheep_1_hillshad_only.dat]

variable	x	y
hillshad	-24.3	0.0
hillshad	-23.692800000000002	0.0
hillshad	-23.0856	0.0
hillshad	-22.4784	0.0
hillshad	-21.8712	0.0
hillshad	-21.264	0.0
hillshad	-20.6568	0.0
hillshad	-20.049599999999998	0.0
hillshad	-19.4424	0.0
hillshad	-18.8352	0.0
hillshad	-18.228	0.0
hillshad	-17.6208	0.0
hillshad	-17.0136	0.0
hillshad	-16.4064	0.0
hillshad	-15.799199999999999	0.0
hillshad	-15.192	0.0
hillshad	-14.5848	0.0
hillshad	-13.977599999999999	0.0
hillshad	-13.3704	0.0
hillshad	-12.7632	0.0
hillshad	-12.156	0.0
hillshad	-11.5488	0.0
hillshad	-10.9416	0.0
hillshad	-10.3344	0.0
hillshad	-9.7272	0.0
hillshad	-9.12	0.0
hillshad	-8.5128	0.0
hillshad	-7.9056	0.0
hillshad	-7.298399999999997	0.0
hillshad	-6.6911999999999985	0.0
hillshad	-6.084	0.0
hillshad	-5.476800000000001	0.0
hillshad	-4.869599999999998	0.0
hillshad	-4.2623999999999995	0.0
hillshad	-3.655199999999997	0.0
hillshad	-3.048000000000002	0.0
hillshad	-2.4407999999999994	0.0
hillshad	-1.8336000000000006	0.0
hillshad	-1.2263999999999982	0.0
hillshad	-0.6191999999999993	0.0
hillshad	-0.012000000000000455	0.0
hillshad	0.5951999999999984	0.0
hillshad	1.2024000000000008	96.27759385108948
hillshad	1.8096000000000032	96.2847466468811
hillshad	2.416800000000002	96.29189944267273
hillshad	3.0240000000000045	96.29905247688293
hillshad	3.6311999999999998	96.30620527267456
hillshad	4.238400000000002	96.31335830688477
hillshad	4.845600000000001	96.32051110267639
hillshad	5.452800000000003	96.32766389846802
hillshad	6.060000000000002	96.33481693267822
hillshad	6.667200000000001	96.34196972846985
hillshad	7.2744	96.34912252426147
hillshad	7.881600000000002	96.35627555847168
hillshad	8.488800000000001	96.3634283542633
hillshad	9.096	96.37058138847351
hillshad	9.703200000000006	96.37773418426514
hillshad	10.310399999999998	96.38488698005676
hillshad	10.917600000000004	96.39204001426697
hillshad	11.524800000000003	96.3991928100586
hillshad	12.132000000000001	96.4063458442688
hillshad	12.7392	96.41349864006042
hillshad	13.3464	96.42065143585205
hillshad	13.953600000000005	96.42780447006226
hillshad	14.560800000000004	96.43495726585388
hillshad	15.168000000000003	96.44211030006409
hillshad	15.775200000000002	96.44926309585571
hillshad	16.3824	96.45641589164734
hillshad	16.989600000000006	96.46356892585754
hillshad	17.596800000000005	96.47072172164917
hillshad	18.203999999999997	96.47787475585938
hillshad	18.811200000000003	96.485027551651
hillshad	19.418400000000002	96.49218034744263
hillshad	20.025600000000008	96.49933338165283
hillshad	20.6328	96.50648617744446
hillshad	21.24	96.51363897323608
hillshad	21.847200000000004	96.52079200744629
hillshad	22.454400000000003	96.52794480323792
hillshad	23.061600000000002	96.53509783744812
hillshad	23.6688	96.54225063323975
hillshad	24.276	96.54940342903137
hillshad	24.883200000000006	96.55655646324158
hillshad	25.490399999999998	96.5637092590332
hillshad	26.097600000000003	96.57086229324341
hillshad	26.704800000000002	96.57801508903503
hillshad	27.31200000000001	96.58516788482666
hillshad	27.919200000000007	96.59232091903687
hillshad	28.5264	96.59947371482849
hillshad	29.133600000000005	96.60662651062012
hillshad	29.740800000000004	96.61377954483032
hillshad	30.34800000000001	96.62093234062195
hillshad	30.9552	96.62808537483215
hillshad	31.5624	96.63523817062378
hillshad	32.1696	96.64239120483398
hillshad	32.77680000000001	96.64954400062561
hillshad	33.384	96.65669679641724
hillshad	33.991200000000006	96.66384983062744
hillshad	34.5984	96.67100262641907
hillshad	35.205600000000004	96.6781554222107
hillshad	35.812799999999996	96.6853084564209
hillshad	36.42	96.69246125221252
hillshad	37.02720000000001	96.69961404800415
hillshad	37.6344	96.70676708221436
hillshad	38.241600000000005	96.71391987800598
hillshad	38.8488	96.72107291221619
hillshad	39.456	96.72822570800781
hillshad	40.06320000000001	96.73537874221802
hillshad	40.6704	96.74253153800964
hillshad	41.27760000000001	96.74968433380127
hillshad	41.88480000000001	96.75683736801147
hillshad	42.492000000000004	96.7639901638031
hillshad	43.09920000000001	96.77114295959473
hillshad	43.706400000000016	96.77829599380493
hillshad	44.31360000000001	96.78544878959656
hillshad	44.9208	96.79260182380676
hillshad	45.528000000000006	96.79975461959839
hillshad	46.13520000000001	96.80690741539001
hillshad	46.74240000000002	96.81406044960022
hillshad	47.34960000000001	96.82121324539185
hillshad	47.9568	96.82836604118347
hillshad	48.56400000000001	96.83551907539368
hillshad	49.17120000000001	96.8426718711853
hillshad	49.778400000000005	96.84982490539551
hillshad	50.38560000000001	96.85697770118713
hillshad	50.9928	96.86413073539734
hillshad	51.60000000000001	96.87128353118896
hillshad	52.207200000000014	96.87843632698059
hillshad	52.814400000000006	96.8855893611908
hillshad	53.42160000000001	96.89274215698242
hillshad	54.028800000000004	96.89989495277405
hillshad	54.63600000000001	96.90704798698425
hillshad	55.243200000000016	96.91420078277588
hillshad	55.85040000000001	96.92135381698608
hillshad	56.45760000000001	96.92850661277771
hillshad	57.064800000000005	96.93565940856934
hillshad	57.672	96.94281244277954
hillshad	58.27920000000002	96.94996523857117
hillshad	58.88640000000001	96.9571180343628
hillshad	59.493600000000015	96.964271068573
hillshad	60.10080000000001	96.97142386436462
hillshad	60.708	96.97857689857483
hillshad	61.31520000000002	96.98572969436646
hillshad	61.92240000000001	96.99288272857666
hillshad	62.5296	97.00003552436829
hillshad	63.13680000000001	97.00718832015991
hillshad	63.744	97.01434135437012
hillshad	64.35120000000002	97.02149415016174
hillshad	64.95840000000001	97.02864694595337
hillshad	65.5656	97.03579998016357
hillshad	66.17280000000001	97.0429527759552
hillshad	66.78	97.0501058101654
hillshad	67.38720000000002	97.05725860595703
hillshad	67.99440000000001	97.06441140174866
hillshad	68.6016	97.07156443595886
hillshad	69.20880000000001	97.07871723175049
hillshad	69.816	97.0858702659607
hillshad	70.42320000000001	97.09302306175232
hillshad	71.03040000000001	97.10017585754395
hillshad	71.6376	97.10732889175415
hillshad	72.24480000000001	97.11448168754578
hillshad	72.852	97.1216344833374
hillshad	73.45920000000001	97.12878751754761
hillshad	74.06640000000002	97.13594031333923
hillshad	74.67360000000001	97.14309334754944
hillshad	75.2808	97.15024614334106
hillshad	75.88800000000002	97.15739893913269
hillshad	76.49520000000001	97.1645519733429
hillshad	77.10240000000002	97.17170476913452
hillshad	77.70960000000001	97.17885780334473
hillshad	78.3168	97.18601059913635
hillshad	78.92400000000002	97.19316363334656
hillshad	79.53120000000001	97.20031642913818
hillshad	80.13840000000002	97.20746922492981
hillshad	80.74560000000001	97.21462202072144
hillshad	81.3528	97.22177505493164
hillshad	81.96000000000002	97.22892785072327
hillshad	82.56720000000001	97.23608088493347
hillshad	83.1744	97.2432336807251
hillshad	83.78160000000001	97.2503867149353
hillshad	84.3888	97.25753951072693
hillshad	84.99600000000002	97.26469230651855
hillshad	85.60320000000002	97.27184534072876
hillshad	86.2104	97.27899813652039
hillshad	86.81760000000001	97.28615093231201
hillshad	87.4248	97.29330396652222
hillshad	88.03200000000001	97.30045676231384
hillshad	88.63920000000002	97.30760979652405
hillshad	89.24640000000001	97.31476259231567
hillshad	89.85360000000001	97.3219153881073
hillshad	90.4608	97.3290684223175
hillshad	91.06800000000001	97.33622121810913
hillshad	91.67520000000002	97.34337425231934
hillshad	92.28240000000001	97.35052704811096
hillshad	92.88960000000002	97.35767984390259
hillshad	93.49680000000001	97.3648328781128
hillshad	94.10400000000001	97.37198567390442
hillshad	94.71120000000002	97.37913846969604
hillshad	95.31840000000001	97.38629150390625
hillshad	95.9256	97.39344429969788
hillshad	96.53280000000001	97.40059733390808
hillshad	97.14000000000001	97.4077501296997
hillshad	97.74720000000002	97.41490292549133
hillshad	98.35440000000001	97.42205595970154
hillshad	98.9616	97.42920875549316
hillshad	99.56880000000001	97.43636178970337
hillshad	100.17600000000002	97.443514585495
hillshad	100.78320000000001	97.4506676197052
hillshad	101.39040000000001	97.45782041549683
hillshad	101.9976	97.46497321128845
hillshad	102.60480000000001	97.47212600708008
hillshad	103.21200000000002	97.47927904129028
hillshad	103.81920000000001	97.48643183708191
hillshad	104.42640000000002	97.49358487129211
hillshad	105.03360000000002	97.50073766708374
hillshad	105.6408	97.50789070129395
hillshad	106.248	97.51504349708557
hillshad	106.85520000000001	97.5221962928772
hillshad	107.46240000000002	97.5293493270874
hillshad	108.06960000000002	97.53650212287903
hillshad	108.67680000000003	97.54365515708923
hillshad	109.284	97.55080795288086
hillshad	109.89120000000001	98.04977512359619
hillshad	110.49840000000002	98.0569280385971
hillshad	111.1056	98.06408083438873
hillshad	111.71280000000003	98.07123374938965
hillshad	112.32000000000001	98.07838666439056
hillshad	112.92720000000001	98.08553957939148
hillshad	113.53440000000002	98.0926924943924
hillshad	114.1416	98.09984540939331
hillshad	114.74880000000003	98.466845870018
hillshad	115.35600000000001	98.47399878501892
hillshad	115.96320000000001	98.48115170001984
hillshad	116.57040000000002	98.48830449581146
hillshad	117.1776	98.49545729160309
hillshad	117.78480000000003	98.502610206604
hillshad	118.39200000000001	98.50976312160492
hillshad	118.99920000000002	98.51691603660583
hillshad	119.60640000000002	98.52406895160675
hillshad	120.2136	98.53122186660767
hillshad	120.82080000000003	98.53837478160858
hillshad	121.42800000000001	98.54552757740021
hillshad	122.03520000000002	98.55268049240112
hillshad	122.64240000000002	98.55983340740204
hillshad	123.2496	98.56698632240295
hillshad	123.8568	98.57413911819458
hillshad	124.46400000000001	98.5812920331955
hillshad	125.07120000000002	98.58844494819641
hillshad	125.67840000000002	98.59559774398804
hillshad	126.2856	98.60275065898895
hillshad	126.89280000000001	98.85088324546814
hillshad	127.50000000000001	98.85803616046906
hillshad	128.1072	98.86518895626068
hillshad	128.7144	98.8723418712616
hillshad	129.3216	98.87949466705322
hillshad	129.9288	98.88664770126343
hillshad	130.536	98.89380049705505
hillshad	131.1432	98.90095353126526
hillshad	131.7504	98.90810632705688
hillshad	132.3576	98.9152592420578
hillshad	132.9648	98.92241203784943
hillshad	133.572	98.92956507205963
hillshad	134.1792	98.93671786785126
hillshad	134.78640000000001	98.94387090206146
hillshad	135.3936	98.95102369785309
hillshad	136.0008	98.95817649364471
hillshad	136.60799999999998	98.96532952785492
hillshad	137.2152	98.97248232364655
hillshad	137.82240000000002	98.97963523864746
hillshad	138.4296	98.98678803443909
hillshad	139.0368	98.99394106864929
hillshad	139.64399999999998	99.00109386444092
hillshad	140.2512	99.00824683904648
hillshad	140.85840000000002	99.0153996348381
hillshad	141.4656	99.02255260944366
hillshad	142.0728	99.02970546483994
hillshad	142.67999999999998	99.03685826063156
hillshad	143.2872	99.04401123523712
hillshad	143.89440000000002	99.05116403102875
hillshad	144.5016	99.05831700563431
hillshad	145.1088	99.06546986103058
hillshad	145.71599999999998	99.07262283563614
hillshad	146.3232	99.07977563142776
hillshad	146.93040000000002	99.08692860603333
hillshad	147.5376	99.09408140182495
hillshad	148.1448	99.10123437643051
hillshad	148.75199999999998	99.10838723182678
hillshad	149.3592	99.11554020643234
hillshad	149.96640000000002	99.12269300222397
hillshad	150.5736	99.1298457980156
hillshad	151.1808	99.13699877262115
hillshad	151.78799999999998	99.14415156841278
hillshad	152.3952	99.15130460262299
hillshad	153.00240000000002	99.15845739841461
hillshad	153.6096	99.16561037302017
hillshad	154.2168	99.1727631688118
hillshad	154.82399999999998	99.17991614341736
hillshad	155.4312	99.18706899881363
hillshad	156.03840000000002	99.19422197341919
hillshad	156.6456	99.60700106620789
hillshad	157.2528	99.61415404081345
hillshad	157.85999999999999	99.6213068664074
hillshad	158.4672	99.62845966219902
hillshad	159.07440000000003	99.6356126666069
hillshad	159.6816	99.64276546239853
hillshad	160.2888	99.64991843700409
hillshad	160.896	99.65707126259804
hillshad	161.5032	99.6642242372036
hillshad	162.1104	99.67137703299522
hillshad	162.7176	99.6785300374031
hillshad	163.3248	99.68568283319473
hillshad	163.932	99.6928358078003
hillshad	164.5392	99.69998863339424
hillshad	165.1464	99.70714142918587
hillshad	165.7536	99.71429440379143
hillshad	166.3608	99.72144722938538
hillshad	166.968	99.72860020399094
hillshad	167.5752	99.73575302958488
hillshad	168.1824	99.74290600419044
hillshad	168.7896	99.75005879998207
hillshad	169.3968	99.75721178948879
hillshad	170.004	99.76436460018158
hillshad	170.6112	99.77131167054176
hillshad	171.2184	99.77734014391899
hillshad	171.8256	99.78294342756271
hillshad	172.43280000000001	99.78817872703075
hillshad	173.04000000000002	99.79341401159763
hillshad	173.6472	99.79864943027496
hillshad	174.2544	99.803884729743
hillshad	174.86159999999998	99.80912014842033
hillshad	175.46880000000002	99.81435543298721
hillshad	176.07600000000002	99.81959085166454
hillshad	176.6832	99.82482613623142
hillshad	177.2904	99.83006156980991
hillshad	177.89759999999998	99.8352968543768
hillshad	178.50480000000002	99.84053227305412
hillshad	179.11200000000002	99.845767557621
hillshad	179.7192	99.85100285708904
hillshad	180.3264	99.85623827576637
hillshad	180.93359999999998	99.86147356033325
hillshad	181.54080000000002	99.86670897901058
hillshad	182.14800000000002	99.87194427847862
hillshad	182.7552	99.87717968970537
hillshad	183.3624	99.88241498172283
hillshad	183.96959999999999	99.88765040040016
hillshad	184.57680000000002	99.89288569241762
hillshad	185.18400000000003	99.89812111109495
hillshad	185.7912	99.90335640311241
hillshad	186.3984	99.90859182178974
hillshad	187.0056	99.9138271138072
hillshad	187.6128	99.91906239837408
hillshad	188.22000000000003	99.92429782450199
hillshad	188.8272	99.92953310906887
hillshad	189.4344	99.9347685277462
hillshad	190.0416	99.94000381976366
hillshad	190.6488	99.94523924216628
hillshad	191.25600000000003	99.95047453045845
hillshad	191.8632	99.95570994913578
hillshad	192.4704	99.96094524115324
hillshad	193.0776	99.96618065983057
hillshad	193.6848	99.97141594998538
hillshad	194.29200000000003	99.97665137052536
hillshad	194.8992	99.98188666068017
hillshad	195.5064	99.98712194897234
hillshad	196.1136	99.99235736997798
hillshad	196.7208	99.99759265896864
hillshad	197.32800000000003	100.00282807974145
hillshad	197.9352	99.99320623790845
hillshad	198.54240000000001	99.97694123350084
hillshad	199.1496	99.95040787756443
hillshad	199.7568	99.92387384921312
hillshad	200.364	99.89734049886465
hillshad	200.9712	99.87080647051334
hillshad	201.57840000000002	99.84427312016487
hillshad	202.1856	99.81773975491524
hillshad	202.7928	99.79120573401451
hillshad	203.4	99.76467238366604
hillshad	204.0072	99.73813834786415
hillshad	204.61440000000002	99.71160498261452
hillshad	205.2216	99.68507096171379
hillshad	205.8288	99.65853762626648
hillshad	206.436	99.63200360536575
hillshad	207.0432	99.60547024011612
hillshad	207.65040000000002	99.45229524374008
hillshad	208.2576	99.42576187849045
hillshad	208.8648	99.39922785758972
hillshad	209.472	99.37269449234009
hillshad	210.07920000000001	99.34616112709045
hillshad	210.68640000000002	99.31962710618973
hillshad	211.2936	99.2930937409401
hillshad	211.9008	99.26655972003937
hillshad	212.508	99.24002641439438
hillshad	213.1152	99.21349233388901
hillshad	213.72240000000002	99.18695902824402
hillshad	214.3296	99.16042500734329
hillshad	214.9368	99.13389164209366
hillshad	215.544	99.10735762119293
hillshad	216.1512	99.0808242559433
hillshad	216.75840000000002	99.05429023504257
hillshad	217.3656	99.02775686979294
hillshad	217.9728	99.0012235045433
hillshad	218.58	98.97468948364258
hillshad	219.1872	98.94815611839294
hillshad	219.79440000000002	98.92162215709686
hillshad	220.4016	98.89508879184723
hillshad	221.0088	98.86855471134186
hillshad	221.616	98.84202134609222
hillshad	222.2232	98.81548738479614
hillshad	222.83040000000003	98.78895401954651
hillshad	223.4376	98.76241993904114
hillshad	224.0448	98.7358865737915
hillshad	224.65200000000002	98.70935320854187
hillshad	225.2592	98.68281924724579
hillshad	225.8664	98.65628588199615
hillshad	226.4736	98.62975180149078
hillshad	227.0808	98.60321843624115
hillshad	227.68800000000002	98.57668447494507
hillshad	228.2952	98.55015110969543
hillshad	228.9024	98.52361702919006
hillshad	229.5096	98.49708366394043
hillshad	230.1168	98.47054970264435
hillshad	230.72400000000002	98.44401633739471
hillshad	231.3312	98.41748225688934
hillshad	231.9384	98.390949010849
hillshad	232.54559999999998	98.36441564559937
hillshad	233.1528	98.337881565094
hillshad	233.76	98.31134819984436
hillshad	234.36720000000003	98.28481423854828
hillshad	234.9744	98.25828087329865
hillshad	235.58159999999998	98.23174679279327
hillshad	236.18880000000001	98.20521342754364
hillshad	236.796	98.17867946624756
hillshad	237.40320000000003	98.15214610099792
hillshad	238.0104	98.00695466995239
hillshad	238.61760000000004	97.92813277244568
hillshad	239.22480000000002	97.84931087493896
hillshad	239.832	97.77048683166504
hillshad	240.43920000000003	97.69166493415833
hillshad	241.0464	97.61284112930298
hillshad	241.65360000000004	97.53401923179626
hillshad	242.26080000000002	97.45519518852234
hillshad	242.868	97.37637329101562
hillshad	243.47519999999997	97.29754948616028
hillshad	244.0824	97.21872735023499
hillshad	244.68960000000004	97.13990354537964
hillshad	245.29680000000002	97.06108164787292
hillshad	245.904	96.982257604599
hillshad	246.51119999999997	96.90343570709229
hillshad	247.1184	96.82461380958557
hillshad	247.72560000000004	96.74579000473022
hillshad	248.33280000000002	96.66696786880493
hillshad	248.94	96.58814406394958
hillshad	249.54719999999998	96.50932216644287
hillshad	250.1544	96.43049812316895
hillshad	250.76160000000004	96.35167622566223
hillshad	251.36880000000002	96.27285242080688
hillshad	251.976	96.19403052330017
hillshad	252.58319999999998	96.11520648002625
hillshad	253.1904	96.03638458251953
hillshad	253.79760000000005	95.9575605392456
hillshad	254.40480000000002	0.0
hillshad	255.012	0.0
hillshad	255.61919999999998	0.0
hillshad	256.2264	0.0
hillshad	256.83360000000005	0.0
hillshad	257.4408	0.0
hillshad	258.048	0.0
hillshad	258.6552	0.0
hillshad	259.2624	0.0
hillshad	259.86960000000005	0.0
hillshad	260.4768	0.0
hillshad	261.084	0.0
hillshad	261.6912	0.0
hillshad	262.2984	0.0
hillshad	262.90560000000005	0.0
hillshad	263.5128	0.0
hillshad	264.12	0.0
hillshad	264.7272	0.0
hillshad	265.3344	0.0
hillshad	265.94160000000005	0.0
hillshad	266.5488	0.0
hillshad	267.156	0.0
hillshad	267.7632	0.0
hillshad	268.3704	0.0
hillshad	268.9776	0.0
hillshad	269.58480000000003	0.0
hillshad	270.192	0.0
hillshad	270.7992	0.0
hillshad	271.4064	0.0
hillshad	272.0136	0.0
hillshad	272.62080000000003	0.0
hillshad	273.228	0.0
hillshad	273.8352	0.0
hillshad	274.4424	0.0
hillshad	275.0496	0.0
hillshad	275.65680000000003	0.0
hillshad	276.264	0.0
hillshad	276.8712	0.0
hillshad	277.4784	0.0
hillshad	278.0856	0.0
hillshad	278.69280000000003	0.0
hillshad	279.3	0.0
