# Supplementary material for: Assessment of Habitat Suitability and Identification of Conservation Priority Areas for Endangered Marco Polo Sheep Throughout Khunjerab National Park (Pakistan) and Tashkurgan Natural Reserve (China)
Source: Animals (Basel). 2025 Jun 28;15(13):1907. doi: 10.3390/ani15131907 (PMC12248910; doi:10.3390/ani15131907)
Supplement: Supplementary file 1 [file animals-15-01907-s001.zip › plots/Marcopolo_Sheep_1_land.dat]

variable	x	y
land	0.0	0.0
land	0.024	0.0
land	0.048	0.0
land	0.072	0.0
land	0.096	0.0
land	0.12	0.0
land	0.144	0.0
land	0.168	0.0
land	0.192	0.0
land	0.216	0.0
land	0.24	0.0
land	0.264	0.0
land	0.288	0.0
land	0.312	0.0
land	0.336	0.0
land	0.36	0.0
land	0.384	0.0
land	0.408	0.0
land	0.432	0.0
land	0.456	0.0
land	0.48	0.0
land	0.504	0.0
land	0.528	0.0
land	0.552	0.0
land	0.576	0.0
land	0.6	0.0
land	0.624	0.0
land	0.648	0.0
land	0.672	0.0
land	0.696	0.0
land	0.72	0.0
land	0.744	0.0
land	0.768	0.0
land	0.792	0.0
land	0.816	0.0
land	0.84	0.0
land	0.864	0.0
land	0.888	0.0
land	0.912	0.0
land	0.936	0.0
land	0.96	0.0
land	0.984	0.0
land	1.008	96.87555313110352
land	1.032	96.88082313537598
land	1.056	96.8860867023468
land	1.08	96.89134383201599
land	1.104	96.89659452438354
land	1.128	96.90183877944946
land	1.152	96.90707659721375
land	1.176	96.91230797767639
land	1.2	96.9175329208374
land	1.224	96.9227511882782
land	1.248	96.92796325683594
land	1.272	96.93316888809204
land	1.296	96.93836808204651
land	1.32	96.94356083869934
land	1.344	96.94874691963196
land	1.368	96.95392680168152
land	1.392	96.95910024642944
land	1.416	96.96426701545715
land	1.44	96.9694275856018
land	1.464	96.97458171844482
land	1.488	96.97972917556763
land	1.512	96.98487043380737
land	1.536	96.9900050163269
land	1.56	96.99513339996338
land	1.584	97.00025534629822
land	1.608	97.00537061691284
land	1.632	97.01047968864441
land	1.656	97.01558208465576
land	1.68	97.02067828178406
land	1.704	97.02576780319214
land	1.728	97.03085088729858
land	1.752	97.03592777252197
land	1.776	97.04099798202515
land	1.8	97.04606199264526
land	1.824	97.05111932754517
land	1.848	97.05617022514343
land	1.872	97.06121492385864
land	1.896	97.06625294685364
land	1.92	97.071284532547
land	1.944	97.0763099193573
land	1.968	97.08132863044739
land	1.992	97.08634090423584
land	2.016	97.09134674072266
land	2.04	97.09634613990784
land	2.064	97.10133910179138
land	2.088	97.10632586479187
land	2.112	97.11130595207214
land	2.136	97.11627960205078
land	2.16	97.12124681472778
land	2.184	97.12620759010315
land	2.208	97.13116192817688
land	2.232	97.13610982894897
land	2.256	97.14105129241943
land	2.28	97.14598631858826
land	2.304	97.15091490745544
land	2.328	97.155837059021
land	2.352	97.16075277328491
land	2.376	97.16566205024719
land	2.4	97.17056488990784
land	2.424	97.17546129226685
land	2.448	97.18035125732422
land	2.472	97.18523454666138
land	2.496	97.19011163711548
land	2.52	97.19498229026794
land	2.544	97.19984650611877
land	2.568	97.20470428466797
land	2.592	97.20955562591553
land	2.616	97.21440029144287
land	2.64	97.21923875808716
land	2.664	97.22407078742981
land	2.688	97.22889614105225
land	2.712	97.23371529579163
land	2.736	97.23852801322937
land	2.76	97.2433340549469
land	2.784	97.24813389778137
land	2.808	97.25292730331421
land	2.832	97.25771403312683
land	2.856	97.2624945640564
land	2.88	97.26726841926575
land	2.904	97.27203607559204
land	2.928	97.27679705619812
land	2.952	97.28155183792114
land	2.976	97.28629994392395
land	3.0	97.2910418510437
land	3.024	97.29577708244324
land	3.048	97.30050611495972
land	3.072	97.30522847175598
land	3.096	97.30994439125061
land	3.12	97.3146538734436
land	3.144	97.31935715675354
land	3.168	97.32405376434326
land	3.192	97.32874393463135
land	3.216	97.33342790603638
land	3.24	97.33810520172119
land	3.264	97.34277606010437
land	3.288	97.34744071960449
land	3.312	97.3520987033844
land	3.336	97.35675024986267
land	3.36	97.3613953590393
land	3.384	97.3660340309143
land	3.408	97.37066626548767
land	3.432	97.3752920627594
land	3.456	97.37991142272949
land	3.48	97.38452434539795
land	3.504	97.38913083076477
land	3.528	97.39373111724854
land	3.552	97.39832472801208
land	3.576	97.402911901474
land	3.6	97.4074923992157
land	3.624	97.41206693649292
land	3.648	97.41663455963135
land	3.672	97.42119598388672
land	3.696	97.42575097084045
land	3.72	97.43029952049255
land	3.744	97.43484163284302
land	3.768	97.43937730789185
land	3.792	97.44390654563904
land	3.816	97.44842910766602
land	3.84	97.45294547080994
land	3.864	97.45745539665222
land	3.888	97.46195888519287
land	3.912	97.4664556980133
land	3.936	97.47094631195068
land	3.96	97.47543048858643
land	3.984	97.47990798950195
land	4.008	97.48437929153442
land	4.032	97.48884415626526
land	4.056	97.49330258369446
land	4.08	97.49775433540344
land	4.104	97.50219988822937
land	4.128	97.50663876533508
land	4.152	97.51107144355774
land	4.176	97.51549744606018
land	4.2	97.51991724967957
land	4.224	97.52433037757874
land	4.248	97.52873730659485
land	4.272	97.53313755989075
land	4.296	97.53753161430359
land	4.32	97.54191899299622
land	4.344	97.5462999343872
land	4.368	97.55067467689514
land	4.392	97.55504274368286
land	4.416	97.55940437316895
land	4.44	97.56375980377197
land	4.464	97.56810855865479
land	4.488	97.57245087623596
land	4.512	97.57678699493408
land	4.536	97.58111643791199
land	4.56	97.58543944358826
land	4.584	97.58975601196289
land	4.608	97.59406614303589
land	4.632	97.59837007522583
land	4.656	97.60266733169556
land	4.68	97.60695815086365
land	4.704	97.6112425327301
land	4.728	97.61552047729492
land	4.752	97.6197919845581
land	4.776	97.62405705451965
land	4.8	97.62831568717957
land	4.824	97.63256788253784
land	4.848	97.63681364059448
land	4.872	97.64105296134949
land	4.896	97.64528584480286
land	4.92	97.64951229095459
land	4.944	97.65373229980469
land	4.968	97.65794587135315
land	4.992	97.66215300559998
land	5.016	97.66635370254517
land	5.04	97.67054772377014
land	5.064	97.67473554611206
land	5.088	97.67891693115234
land	5.112	97.68309187889099
land	5.136	97.687260389328
land	5.16	97.6914222240448
land	5.184	97.69557785987854
land	5.208	97.69972705841064
land	5.232	97.70386981964111
land	5.256	97.70800590515137
land	5.28	97.71213579177856
land	5.304	97.71625924110413
land	5.328	97.72037601470947
land	5.352	97.72448658943176
land	5.376	97.72859048843384
land	5.4	97.73268818855286
land	5.424	97.73677921295166
land	5.448	97.74086403846741
land	5.472	97.74494242668152
land	5.496	97.74901413917542
land	5.52	97.75307965278625
land	5.544	97.75713849067688
land	5.568	97.76119089126587
land	5.592	97.7652370929718
land	5.616	97.76927661895752
land	5.64	97.77330994606018
land	5.664	97.77733659744263
land	5.688	97.78135681152344
land	5.712	97.78537082672119
land	5.736	97.78937816619873
land	5.76	97.79337906837463
land	5.784	97.7973735332489
land	5.808	97.80136179924011
land	5.832	97.80534338951111
land	5.856	97.80931854248047
land	5.88	97.8132872581482
land	5.904	97.81724953651428
land	5.928	97.82120561599731
land	5.952	97.82515501976013
land	5.976	97.82909798622131
land	6.0	97.83303451538086
land	6.024	97.83696460723877
land	6.048	97.84088826179504
land	6.072	97.84480547904968
land	6.096	97.84871625900269
land	6.12	97.85262060165405
land	6.144	97.85651850700378
land	6.168	97.86040997505188
land	6.192	97.86429500579834
land	6.216	97.86817359924316
land	6.24	97.87204575538635
land	6.264	97.8759114742279
land	6.288	97.87977075576782
land	6.312	97.88362336158752
land	6.336	97.88746976852417
land	6.36	97.89130973815918
land	6.384	97.89514327049255
land	6.408	97.89897036552429
land	6.432	97.9027910232544
land	6.456	97.90660500526428
land	6.48	97.91041278839111
land	6.504	97.91352796554565
land	6.528	97.9132068157196
land	6.552	97.91287922859192
land	6.576	97.9125452041626
land	6.6	97.91220450401306
land	6.624	97.91185760498047
land	6.648	97.91150426864624
land	6.672	97.9111442565918
land	6.696	97.9107780456543
land	6.72	97.91040515899658
land	6.744	97.91002607345581
land	6.768	97.9096405506134
land	6.792	97.90924835205078
land	6.816	97.9088499546051
land	6.84	97.90844488143921
land	6.864	97.90803360939026
land	6.888	97.9076156616211
land	6.912	97.9071912765503
land	6.936	97.90676069259644
land	6.96	97.90632343292236
land	6.984	97.90587997436523
land	7.008	97.90542984008789
land	7.032	97.90497326850891
land	7.056	97.90451049804688
land	7.08	97.90404105186462
land	7.104	97.90356516838074
land	7.128	97.9030830860138
land	7.152	97.90259432792664
land	7.176	97.90209913253784
land	7.2	97.90159749984741
land	7.224	97.90108942985535
land	7.248	97.90057516098022
land	7.272	97.90005421638489
land	7.296	97.89952683448792
land	7.32	97.8989930152893
land	7.344	97.89845275878906
land	7.368	97.89790606498718
land	7.392	97.89735293388367
land	7.416	97.89679336547852
land	7.44	97.89622735977173
land	7.464	97.8956549167633
land	7.488	97.89507603645325
land	7.512	97.89449071884155
land	7.536	97.89389896392822
land	7.56	97.89330077171326
land	7.584	97.89269614219666
land	7.608	97.89208507537842
land	7.632	97.89146757125854
land	7.656	97.89084362983704
land	7.68	97.89021325111389
land	7.704	97.88957619667053
land	7.728	97.88893294334412
land	7.752	97.88828325271606
land	7.776	97.88762712478638
land	7.8	97.88696432113647
land	7.824	97.88629531860352
land	7.848	97.88561987876892
land	7.872	97.88493800163269
land	7.896	97.88424944877625
land	7.92	97.88355469703674
land	7.944	97.8828535079956
land	7.968	97.88214564323425
land	7.992	97.88143157958984
land	8.016	97.88071084022522
land	8.04	97.87998390197754
land	8.064	97.87925028800964
land	8.088	97.87851047515869
land	8.112	97.87776398658752
land	8.136	97.8770112991333
land	8.16	97.87625193595886
land	8.184	97.87548637390137
land	8.208	97.87471413612366
land	8.232	97.87393569946289
land	8.256	97.87315058708191
land	8.28	97.87235903739929
land	8.304	97.87156128883362
land	8.328	97.87075686454773
land	8.352	97.8699460029602
land	8.376	97.86912894248962
land	8.4	97.86830520629883
land	8.424	97.8674750328064
land	8.448	97.86663842201233
land	8.472	97.8657956123352
land	8.496	97.86494612693787
land	8.52	97.86409020423889
land	8.544	97.86322784423828
land	8.568	97.86235904693604
land	8.592	97.86148381233215
land	8.616	97.86060237884521
land	8.64	97.85971426963806
land	8.664	97.85881972312927
land	8.688	97.85791873931885
land	8.712	97.85701131820679
land	8.736	97.85609745979309
land	8.76	97.85517716407776
land	8.784	97.85425043106079
land	8.808	97.85331726074219
land	8.832	97.85237765312195
land	8.856	97.85143160820007
land	8.88	97.85047912597656
land	8.904	97.84951996803284
land	8.928	97.84855461120605
land	8.952	97.84758281707764
land	8.976	97.84660458564758
land	9.0	97.8456199169159
land	9.024	97.84462881088257
land	9.048	97.84363102912903
land	9.072	97.84262704849243
land	9.096	97.8416166305542
land	9.12	97.84059977531433
land	9.144	97.83957624435425
land	9.168	97.83854651451111
land	9.192	97.83751010894775
land	9.216	97.83646750450134
land	9.24	97.8354184627533
land	9.264	97.83436274528503
land	9.288	97.83330082893372
land	9.312	97.83223247528076
land	9.336	97.83115744590759
land	9.36	97.83007621765137
land	9.384	97.82898831367493
land	9.408	97.82789421081543
land	9.432	97.82679343223572
land	9.456	97.82568621635437
land	9.48	97.82457280158997
land	9.504	97.82345271110535
land	9.528	97.82232642173767
land	9.552	97.82119345664978
land	9.576	97.82005405426025
land	9.6	97.81890845298767
land	9.624	97.81775617599487
land	9.648	97.81659770011902
land	9.672	97.81543254852295
land	9.696	97.81426095962524
land	9.72	97.8130829334259
land	9.744	97.81189846992493
land	9.768	97.8107078075409
land	9.792	97.80951046943665
land	9.816	97.80830669403076
land	9.84	97.80709648132324
land	9.864	97.80587983131409
land	9.888	97.80465698242188
land	9.912	97.80342745780945
land	9.936	97.80219149589539
land	9.96	97.80094909667969
land	9.984	97.79970026016235
land	10.008	97.79844498634338
land	10.032	97.79718327522278
land	10.056	97.79591512680054
land	10.08	97.79464054107666
land	10.104	97.79335951805115
land	10.128	97.792072057724
land	10.152	97.79077792167664
land	10.176	97.78947758674622
land	10.2	97.78817081451416
land	10.224	97.78685760498047
land	10.248	97.78553795814514
land	10.272	97.78421187400818
land	10.296	97.78287935256958
land	10.32	97.78154015541077
land	10.344	97.7801947593689
land	10.368	97.77884292602539
land	10.392	97.77748441696167
land	10.416	97.77611970901489
land	10.44	97.77474856376648
land	10.464	97.77337098121643
land	10.488	97.77198672294617
land	10.512	97.77059626579285
land	10.536	97.76919913291931
land	10.56	97.76779580116272
land	10.584	97.76638603210449
land	10.608	97.76496958732605
land	10.632	97.76354694366455
land	10.656	97.76211762428284
land	10.68	97.76068210601807
land	10.704	97.75923991203308
land	10.728	97.75779151916504
land	10.752	97.75633645057678
land	10.776	97.75487494468689
land	10.8	97.75340723991394
land	10.824	97.75193285942078
land	10.848	97.75045228004456
land	10.872	97.74896502494812
land	10.896	97.74747133255005
land	10.92	97.74597144126892
land	10.944	97.74446487426758
land	10.968	97.7429518699646
land	10.992	97.74143266677856
land	11.016	0.0
land	11.04	0.0
land	11.064	0.0
land	11.088	0.0
land	11.112	0.0
land	11.136	0.0
land	11.16	0.0
land	11.184	0.0
land	11.208	0.0
land	11.232	0.0
land	11.256	0.0
land	11.28	0.0
land	11.304	0.0
land	11.328	0.0
land	11.352	0.0
land	11.376	0.0
land	11.4	0.0
land	11.424	0.0
land	11.448	0.0
land	11.472	0.0
land	11.496	0.0
land	11.52	0.0
land	11.544	0.0
land	11.568	0.0
land	11.592	0.0
land	11.616	0.0
land	11.64	0.0
land	11.664	0.0
land	11.688	0.0
land	11.712	0.0
land	11.736	0.0
land	11.76	0.0
land	11.784	0.0
land	11.808	0.0
land	11.832	0.0
land	11.856	0.0
land	11.88	0.0
land	11.904	0.0
land	11.928	0.0
land	11.952	0.0
land	11.976	0.0
land	12.0	0.0
