# Supplementary material for: Assessment of Habitat Suitability and Identification of Conservation Priority Areas for Endangered Marco Polo Sheep Throughout Khunjerab National Park (Pakistan) and Tashkurgan Natural Reserve (China)
Source: Animals (Basel). 2025 Jun 28;15(13):1907. doi: 10.3390/ani15131907 (PMC12248910; doi:10.3390/ani15131907)
Supplement: Supplementary file 1 [file animals-15-01907-s001.zip › plots/Marcopolo_Sheep_1_land_only.dat]

variable	x	y
land	0.0	0.0
land	0.024	0.0
land	0.048	0.0
land	0.072	0.0
land	0.096	0.0
land	0.12	0.0
land	0.144	0.0
land	0.168	0.0
land	0.192	0.0
land	0.216	0.0
land	0.24	0.0
land	0.264	0.0
land	0.288	0.0
land	0.312	0.0
land	0.336	0.0
land	0.36	0.0
land	0.384	0.0
land	0.408	0.0
land	0.432	0.0
land	0.456	0.0
land	0.48	0.0
land	0.504	0.0
land	0.528	0.0
land	0.552	0.0
land	0.576	0.0
land	0.6	0.0
land	0.624	0.0
land	0.648	0.0
land	0.672	0.0
land	0.696	0.0
land	0.72	0.0
land	0.744	0.0
land	0.768	0.0
land	0.792	0.0
land	0.816	0.0
land	0.84	0.0
land	0.864	0.0
land	0.888	0.0
land	0.912	0.0
land	0.936	0.0
land	0.96	0.0
land	0.984	0.0
land	1.008	98.93082845211029
land	1.032	98.93165957927704
land	1.056	98.93251025676727
land	1.08	98.9333803653717
land	1.104	98.93427014350891
land	1.128	98.9351795911789
land	1.152	98.93610846996307
land	1.176	98.93705689907074
land	1.2	98.93802487850189
land	1.224	98.93901240825653
land	1.248	98.94001948833466
land	1.272	98.94104623794556
land	1.296	98.94209241867065
land	1.32	98.94315814971924
land	1.344	98.9442435503006
land	1.368	98.94534838199615
land	1.392	98.94647288322449
land	1.416	98.94761681556702
land	1.44	98.94878041744232
land	1.464	98.94996356964111
land	1.488	98.9511661529541
land	1.512	98.95238840579987
land	1.536	98.95363020896912
land	1.56	98.95489156246185
land	1.584	98.95617246627808
land	1.608	98.95747292041779
land	1.632	98.95879280567169
land	1.656	98.96013236045837
land	1.68	98.96149146556854
land	1.704	98.96287024021149
land	1.728	98.96426844596863
land	1.752	98.96568620204926
land	1.776	98.96712350845337
land	1.8	98.96858036518097
land	1.824	98.97005689144135
land	1.848	98.97155284881592
land	1.872	98.97306835651398
land	1.896	98.97460353374481
land	1.92	98.97615814208984
land	1.944	98.97773241996765
land	1.968	98.97932624816895
land	1.992	98.98093950748444
land	2.016	98.9825724363327
land	2.04	98.98422479629517
land	2.064	98.9858968257904
land	2.088	98.98758840560913
land	2.112	98.98929953575134
land	2.136	98.99103021621704
land	2.16	98.99278044700623
land	2.184	98.9945502281189
land	2.208	98.99633955955505
land	2.232	98.9981484413147
land	2.256	98.99997687339783
land	2.28	99.00182485580444
land	2.304	99.00369238853455
land	2.328	99.00557953119278
land	2.352	99.00748616456985
land	2.376	99.00941240787506
land	2.4	99.01135820150375
land	2.424	99.01332354545593
land	2.448	99.01530838012695
land	2.472	99.0173128247261
land	2.496	99.01933687925339
land	2.52	99.02138042449951
land	2.544	99.02344352006912
land	2.568	99.02552616596222
land	2.592	99.02762842178345
land	2.616	99.02975016832352
land	2.64	99.03189152479172
land	2.664	99.0340524315834
land	2.688	99.03623282909393
land	2.712	99.03843283653259
land	2.736	99.04065239429474
land	2.76	99.04289150238037
land	2.784	99.04515016078949
land	2.808	99.04742842912674
land	2.832	99.04972618818283
land	2.856	99.05204349756241
land	2.88	99.05438041687012
land	2.904	99.05673682689667
land	2.928	99.05911284685135
land	2.952	99.06150841712952
land	2.976	99.06392353773117
land	3.0	99.06635814905167
land	3.024	99.0688123703003
land	3.048	99.07128620147705
land	3.072	99.07377952337265
land	3.096	99.07629239559174
land	3.12	99.07882481813431
land	3.144	99.08137685060501
land	3.168	99.08394837379456
land	3.192	99.08653950691223
land	3.216	99.0891501903534
land	3.24	99.09178042411804
land	3.264	99.09443014860153
land	3.288	99.0970995426178
land	3.312	99.09978836774826
land	3.336	99.1024968624115
land	3.36	99.10522484779358
land	3.384	99.10797238349915
land	3.408	99.11073952913284
land	3.432	99.11352616548538
land	3.456	99.11633241176605
land	3.48	99.11915814876556
land	3.504	99.1220034956932
land	3.528	99.12486839294434
land	3.552	99.12775284051895
land	3.576	99.13065683841705
land	3.6	99.13358038663864
land	3.624	99.13652348518372
land	3.648	99.13948619365692
land	3.672	99.14246839284897
land	3.696	99.14547020196915
land	3.72	99.14849150180817
land	3.744	99.15153235197067
land	3.768	99.15459281206131
land	3.792	99.15767282247543
land	3.816	99.16077238321304
land	3.84	99.16389149427414
land	3.864	99.16703015565872
land	3.888	99.17018836736679
land	3.912	99.17336612939835
land	3.936	99.17656350135803
land	3.96	99.17978036403656
land	3.984	99.18301683664322
land	4.008	99.18627279996872
land	4.032	99.18954837322235
land	4.056	99.19284349679947
land	4.08	99.19615817070007
land	4.104	99.19949239492416
land	4.128	99.2028461098671
land	4.152	99.2062194943428
land	4.176	99.20961236953735
land	4.2	99.21302479505539
land	4.224	99.21645683050156
land	4.248	99.21990841627121
land	4.272	99.22337943315506
land	4.296	99.22687017917633
land	4.32	99.23038041591644
land	4.344	99.2339101433754
land	4.368	99.23745948076248
land	4.392	99.2410284280777
land	4.416	99.24461680650711
land	4.44	99.24822479486465
land	4.464	99.25185239315033
land	4.488	99.25549948215485
land	4.512	99.2591661810875
land	4.536	99.26285231113434
land	4.56	99.26655811071396
land	4.584	99.27028352022171
land	4.608	99.27402836084366
land	4.632	99.27779281139374
land	4.656	99.2815768122673
land	4.68	99.28538036346436
land	4.704	99.2892034649849
land	4.728	99.29304617643356
land	4.752	99.29690831899643
land	4.776	99.30079013109207
land	4.8	99.3046914935112
land	4.824	99.30861234664917
land	4.848	99.31255280971527
land	4.872	99.31651282310486
land	4.896	99.32049232721329
land	4.92	99.32449150085449
land	4.944	99.3285101056099
land	4.968	99.33254832029343
land	4.992	99.33660614490509
land	5.016	99.34068340063095
land	5.04	99.34478032588959
land	5.064	99.34889680147171
land	5.088	99.35303276777267
land	5.112	99.35718834400177
land	5.136	99.36136347055435
land	5.16	99.36555808782578
land	5.184	99.36977237462997
land	5.208	99.37400615215302
land	5.232	99.3782594203949
land	5.256	99.38253235816956
land	5.28	99.3868248462677
land	5.304	99.39113676548004
land	5.328	99.39546835422516
land	5.352	99.39981949329376
land	5.376	99.40419012308121
land	5.4	99.40858036279678
land	5.424	99.4129900932312
land	5.448	99.41741943359375
land	5.472	99.42186838388443
land	5.496	99.4263367652893
land	5.52	99.43082475662231
land	5.544	99.43533235788345
land	5.568	99.43985939025879
land	5.592	99.4444060921669
land	5.616	99.4489723443985
land	5.64	99.45355808734894
land	5.664	99.45816344022751
land	5.688	99.46278834342957
land	5.712	99.46743273735046
land	5.736	99.47209680080414
land	5.76	99.47678035497665
land	5.784	99.48148339986801
land	5.808	99.48620611429214
land	5.832	99.49094825983047
land	5.856	99.49571007490158
land	5.88	99.5004914700985
land	5.904	99.5052922964096
land	5.928	99.51011276245117
land	5.952	99.51495280861855
land	5.976	99.51981228590012
land	6.0	99.52469143271446
land	6.024	99.5295901298523
land	6.048	99.53450828790665
land	6.072	99.53944611549377
land	6.096	99.54440346360207
land	6.12	99.5493803024292
land	6.144	99.55437678098679
land	6.168	99.55939280986786
land	6.192	99.56442829966545
land	6.216	99.56948345899582
land	6.24	99.57455804944038
land	6.264	99.57965230941772
land	6.288	99.58476611971855
land	6.312	99.5898993909359
land	6.336	99.5950523018837
land	6.36	99.6002247929573
land	6.384	99.60541671514511
land	6.408	99.61062830686569
land	6.432	99.61585944890976
land	6.456	99.62111005187035
land	6.48	99.62638032436371
land	6.504	99.63167011737823
land	6.528	99.6369794011116
land	6.552	99.64230832457542
land	6.576	99.64765679836273
land	6.6	99.65302473306656
land	6.624	99.65841230750084
land	6.648	99.66381937265396
land	6.672	99.66924607753754
land	6.696	99.6746923327446
land	6.72	99.68015801906586
land	6.744	99.68564340472221
land	6.768	99.69114834070206
land	6.792	99.6966727077961
land	6.816	99.70221674442291
land	6.84	99.70778033137321
land	6.864	99.71336337924004
land	6.888	99.71896606683731
land	6.912	99.7245883345604
land	6.936	99.73023003339767
land	6.96	99.73589140176773
land	6.984	99.7415723502636
land	7.008	99.74727270007133
land	7.032	99.75299274921417
land	7.056	99.7587323486805
land	7.08	99.76449137926102
land	7.104	99.77027007937431
land	7.128	99.77606822550297
land	7.152	99.7818860411644
land	7.176	99.78772342205048
land	7.2	99.79358023405075
land	7.224	99.7994567155838
land	7.248	99.8053527623415
land	7.272	99.8112682402134
land	7.296	99.81720338761806
land	7.32	99.82315810024738
land	7.344	99.8291322439909
land	7.368	99.83512605726719
land	7.392	99.84113943576813
land	7.416	99.84717224538326
land	7.44	99.85322472453117
land	7.464	99.85929676890373
land	7.488	99.86538824439049
land	7.512	99.87149940431118
land	7.536	99.87762998789549
land	7.56	99.88378024846315
land	7.584	99.88995007425547
land	7.608	99.8961393237114
land	7.632	99.90234825760126
land	7.656	99.90857674181461
land	7.68	99.91482465714216
land	7.704	99.92109225690365
land	7.728	99.9273794144392
land	7.752	99.93368599563837
land	7.776	99.94001226127148
land	7.8	99.94635808467865
land	7.824	99.95272333547473
land	7.848	99.95910826697946
land	7.872	99.96551275625825
land	7.896	99.9719366710633
land	7.92	99.9783802703023
land	7.944	99.98484329786152
land	7.968	99.99132600892335
land	7.992	99.99782827519812
land	8.016	100.00434996793047
land	8.04	100.0108913462609
land	8.064	100.01745227910578
land	8.088	100.02403276972473
land	8.112	100.03063281439245
land	8.136	100.03725215420127
land	8.16	100.04389130696654
land	8.184	100.05055002123117
land	8.208	100.05722828954458
land	8.232	100.06392611563206
land	8.256	100.07064322382212
land	8.28	100.07738015800714
land	8.304	100.08413664996624
land	8.328	100.0909126996994
land	8.352	100.09770829975605
land	8.376	100.10452345758677
land	8.4	100.11135789752007
land	8.424	100.11821216344833
land	8.448	100.12508599460125
land	8.472	100.13197937607765
land	8.496	100.13889230787754
land	8.52	98.86543238162994
land	8.544	98.87238419055939
land	8.568	98.8793557882309
land	8.592	98.88634693622589
land	8.616	98.89335763454437
land	8.64	98.90038788318634
land	8.664	98.90743744373322
land	8.688	98.91450679302216
land	8.712	98.92159581184387
land	8.736	98.92870426177979
land	8.76	98.93583226203918
land	8.784	98.94297993183136
land	8.808	98.95014679431915
land	8.832	98.9573335647583
land	8.856	98.96453976631165
land	8.88	98.97176563739777
land	8.904	98.97901093959808
land	8.928	98.98627591133118
land	8.952	98.99356007575989
land	8.976	99.0008642077446
land	9.0	99.0081877708435
land	9.024	99.01553094387054
land	9.048	99.02289366722107
land	9.072	99.03027564287186
land	9.096	99.03767746686935
land	9.12	99.04509884119034
land	9.144	99.05253976583481
land	9.168	99.06000030040741
land	9.192	99.06748032569885
land	9.216	99.0749796628952
land	9.24	99.08249878883362
land	9.264	99.09003752470016
land	9.288	99.0975958108902
land	9.312	99.10517364740372
land	9.336	99.11277103424072
land	9.36	99.12038767337799
land	9.384	99.12802416086197
land	9.408	99.13568019866943
land	9.432	99.14335578680038
land	9.456	99.15105098485947
land	9.48	99.15876537561417
land	9.504	99.16649967432022
land	9.528	99.17425352334976
land	9.552	99.18202686309814
land	9.576	99.18981981277466
land	9.6	99.19763231277466
land	9.624	99.20546406507492
land	9.648	99.2133156657219
land	9.672	99.22118681669235
land	9.696	99.22907757759094
land	9.72	99.23698782920837
land	9.744	99.24491769075394
land	9.768	99.25286674499512
land	9.792	99.26083570718765
land	9.816	99.26882416009903
land	9.84	99.27683222293854
land	9.864	99.28485983610153
land	9.888	99.29290670156479
land	9.912	99.30097341537476
land	9.936	99.30905967950821
land	9.96	99.3171655535698
land	9.984	99.32529091835022
land	10.008	99.33452439308167
land	10.032	99.34595400094986
land	10.056	99.35740357637405
land	10.08	99.36887270212173
land	10.104	99.3803613781929
land	10.128	99.3918696641922
land	10.152	99.40339744091034
land	10.176	99.41494435071945
land	10.2	99.42651128768921
land	10.224	99.43809777498245
land	10.248	99.44970381259918
land	10.272	99.4613294005394
land	10.296	99.47297406196594
land	10.32	99.48463875055313
land	10.344	99.4963229894638
land	10.368	99.50802680850029
land	10.392	99.51975017786026
land	10.416	99.53149309754372
land	10.44	99.5432550907135
land	10.464	99.55503714084625
land	10.488	99.56683871150017
land	10.512	99.57865986227989
land	10.536	99.5905005633831
land	10.56	99.6023608148098
land	10.584	99.61424013972282
land	10.608	99.62613952159882
land	10.632	99.63805842399597
land	10.656	99.64999690651894
land	10.68	99.66195493936539
land	10.704	99.67393252253532
land	10.728	99.68592920899391
land	10.752	99.69794589281082
land	10.776	99.70998215675354
land	10.8	99.72203797101974
land	10.824	99.73411333560944
land	10.848	99.74620777368546
land	10.872	99.75832225382328
land	10.896	99.77045628428459
land	10.92	99.78260986506939
land	10.944	99.79478301107883
land	10.968	99.80697572231293
land	10.992	99.81918749213219
land	11.016	0.0
land	11.04	0.0
land	11.064	0.0
land	11.088	0.0
land	11.112	0.0
land	11.136	0.0
land	11.16	0.0
land	11.184	0.0
land	11.208	0.0
land	11.232	0.0
land	11.256	0.0
land	11.28	0.0
land	11.304	0.0
land	11.328	0.0
land	11.352	0.0
land	11.376	0.0
land	11.4	0.0
land	11.424	0.0
land	11.448	0.0
land	11.472	0.0
land	11.496	0.0
land	11.52	0.0
land	11.544	0.0
land	11.568	0.0
land	11.592	0.0
land	11.616	0.0
land	11.64	0.0
land	11.664	0.0
land	11.688	0.0
land	11.712	0.0
land	11.736	0.0
land	11.76	0.0
land	11.784	0.0
land	11.808	0.0
land	11.832	0.0
land	11.856	0.0
land	11.88	0.0
land	11.904	0.0
land	11.928	0.0
land	11.952	0.0
land	11.976	0.0
land	12.0	0.0
