# Supplementary material for: Assessment of Habitat Suitability and Identification of Conservation Priority Areas for Endangered Marco Polo Sheep Throughout Khunjerab National Park (Pakistan) and Tashkurgan Natural Reserve (China)
Source: Animals (Basel). 2025 Jun 28;15(13):1907. doi: 10.3390/ani15131907 (PMC12248910; doi:10.3390/ani15131907)
Supplement: Supplementary file 1 [file animals-15-01907-s001.zip › plots/Marcopolo_Sheep_1_precaug.dat]

variable	x	y
precaug	13.6	0.0
precaug	13.6336	0.0
precaug	13.6672	0.0
precaug	13.7008	0.0
precaug	13.734399999999999	0.0
precaug	13.767999999999999	0.0
precaug	13.801599999999999	0.0
precaug	13.8352	0.0
precaug	13.8688	0.0
precaug	13.9024	0.0
precaug	13.936	0.0
precaug	13.9696	0.0
precaug	14.0032	0.0
precaug	14.0368	0.0
precaug	14.0704	0.0
precaug	14.104	0.0
precaug	14.137599999999999	0.0
precaug	14.171199999999999	0.0
precaug	14.204799999999999	0.0
precaug	14.238399999999999	0.0
precaug	14.272	0.0
precaug	14.3056	0.0
precaug	14.3392	0.0
precaug	14.3728	0.0
precaug	14.4064	0.0
precaug	14.44	0.0
precaug	14.4736	0.0
precaug	14.5072	0.0
precaug	14.540799999999999	0.0
precaug	14.574399999999999	0.0
precaug	14.607999999999999	0.0
precaug	14.6416	0.0
precaug	14.6752	0.0
precaug	14.7088	0.0
precaug	14.7424	0.0
precaug	14.776	0.0
precaug	14.8096	0.0
precaug	14.8432	0.0
precaug	14.8768	0.0
precaug	14.9104	0.0
precaug	14.943999999999999	0.0
precaug	14.977599999999999	0.0
precaug	15.011199999999999	97.81770300865173
precaug	15.044799999999999	97.81782269477844
precaug	15.078399999999998	97.81794261932373
precaug	15.112	97.8180627822876
precaug	15.1456	97.81818294525146
precaug	15.1792	97.81830310821533
precaug	15.2128	97.81842374801636
precaug	15.2464	97.81854438781738
precaug	15.28	97.81866502761841
precaug	15.3136	97.81878590583801
precaug	15.347199999999999	97.8189070224762
precaug	15.380799999999999	97.81902813911438
precaug	15.414399999999999	97.81914949417114
precaug	15.448	97.8192708492279
precaug	15.4816	97.81939244270325
precaug	15.5152	97.81951403617859
precaug	15.5488	97.81963586807251
precaug	15.5824	97.81975793838501
precaug	15.616	97.81988000869751
precaug	15.6496	97.82000231742859
precaug	15.6832	97.82012462615967
precaug	15.7168	97.82024717330933
precaug	15.750399999999999	97.82036995887756
precaug	15.783999999999999	97.8204927444458
precaug	15.817599999999999	97.82061553001404
precaug	15.851199999999999	97.82073879241943
precaug	15.884799999999998	97.82086181640625
precaug	15.918399999999998	97.82098531723022
precaug	15.951999999999998	97.8211088180542
precaug	15.985599999999998	97.82123231887817
precaug	16.019199999999998	97.82135605812073
precaug	16.052799999999998	97.82148003578186
precaug	16.086399999999998	97.821604013443
precaug	16.119999999999997	97.8217282295227
precaug	16.153599999999997	97.821852684021
precaug	16.187199999999997	97.82197713851929
precaug	16.2208	97.82210159301758
precaug	16.2544	97.82222628593445
precaug	16.288	97.8223512172699
precaug	16.3216	97.82247614860535
precaug	16.3552	97.82260131835938
precaug	16.3888	97.82272672653198
precaug	16.4224	97.82285213470459
precaug	16.456	97.8229775428772
precaug	16.4896	97.82310318946838
precaug	16.5232	97.82322907447815
precaug	16.5568	97.8233551979065
precaug	16.5904	97.82348108291626
precaug	16.624	97.82360744476318
precaug	16.6576	97.82373380661011
precaug	16.6912	97.82386040687561
precaug	16.7248	97.82398700714111
precaug	16.758399999999998	97.8241138458252
precaug	16.791999999999998	97.82424068450928
precaug	16.825599999999998	97.82436776161194
precaug	16.859199999999998	97.8244948387146
precaug	16.892799999999998	97.82462239265442
precaug	16.9264	97.82474970817566
precaug	16.96	97.82487726211548
precaug	16.9936	97.82500505447388
precaug	17.0272	97.82513308525085
precaug	17.0608	97.82526111602783
precaug	17.0944	97.82538914680481
precaug	17.128	97.82551741600037
precaug	17.1616	97.8256459236145
precaug	17.1952	97.82577443122864
precaug	17.2288	97.82590317726135
precaug	17.2624	97.82603216171265
precaug	17.296	97.82616114616394
precaug	17.3296	97.82629013061523
precaug	17.3632	97.82641935348511
precaug	17.3968	97.82654881477356
precaug	17.4304	97.82667827606201
precaug	17.464	97.82680797576904
precaug	17.4976	97.82693791389465
precaug	17.5312	97.82706785202026
precaug	17.564799999999998	97.82719779014587
precaug	17.598399999999998	97.82732820510864
precaug	17.631999999999998	97.82745838165283
precaug	17.665599999999998	97.82758903503418
precaug	17.699199999999998	97.82771968841553
precaug	17.732799999999997	97.82785034179688
precaug	17.766399999999997	97.8279812335968
precaug	17.799999999999997	97.82811236381531
precaug	17.833599999999997	97.82824349403381
precaug	17.867199999999997	97.8283748626709
precaug	17.900799999999997	97.82850623130798
precaug	17.9344	97.82863783836365
precaug	17.968	97.82876968383789
precaug	18.0016	97.82890152931213
precaug	18.0352	97.82903337478638
precaug	18.0688	97.82916569709778
precaug	18.1024	97.8292977809906
precaug	18.136	97.82943034172058
precaug	18.1696	97.82956290245056
precaug	18.2032	97.82969546318054
precaug	18.2368	97.8298282623291
precaug	18.2704	97.82996129989624
precaug	18.304	97.83009433746338
precaug	18.3376	97.8302276134491
precaug	18.371199999999998	97.8303611278534
precaug	18.404799999999998	97.83049464225769
precaug	18.4384	97.83062815666199
precaug	18.471999999999998	97.83076214790344
precaug	18.5056	97.83089590072632
precaug	18.539199999999997	97.83103013038635
precaug	18.5728	97.83116412162781
precaug	18.606399999999997	97.83129858970642
precaug	18.64	97.83143305778503
precaug	18.6736	97.83156776428223
precaug	18.7072	97.83170247077942
precaug	18.7408	97.83183741569519
precaug	18.7744	97.83197236061096
precaug	18.808	97.83210754394531
precaug	18.8416	97.83224272727966
precaug	18.8752	97.83237814903259
precaug	18.9088	97.8325138092041
precaug	18.9424	97.83264946937561
precaug	18.976	97.8327853679657
precaug	19.0096	97.83292126655579
precaug	19.0432	97.83305740356445
precaug	19.0768	97.8331937789917
precaug	19.1104	97.83333015441895
precaug	19.144	97.83346676826477
precaug	19.177599999999998	97.8336033821106
precaug	19.211199999999998	97.833740234375
precaug	19.244799999999998	97.8338770866394
precaug	19.278399999999998	97.83401417732239
precaug	19.311999999999998	97.83415150642395
precaug	19.345599999999997	97.83428883552551
precaug	19.379199999999997	97.83442640304565
precaug	19.412799999999997	97.8345639705658
precaug	19.446399999999997	97.83470177650452
precaug	19.479999999999997	97.83483958244324
precaug	19.513599999999997	97.83497762680054
precaug	19.547199999999997	97.83511590957642
precaug	19.5808	97.8352541923523
precaug	19.614399999999996	97.83539271354675
precaug	19.648	97.83553123474121
precaug	19.681599999999996	97.83566999435425
precaug	19.7152	97.83580875396729
precaug	19.7488	97.83594799041748
precaug	19.7824	97.8360869884491
precaug	19.816	97.83622622489929
precaug	19.8496	97.83636569976807
precaug	19.8832	97.83650517463684
precaug	19.9168	97.8366448879242
precaug	19.9504	97.83678483963013
precaug	19.983999999999998	97.83692479133606
precaug	20.017599999999998	97.83706498146057
precaug	20.051199999999998	97.83720517158508
precaug	20.084799999999998	97.83734560012817
precaug	20.118399999999998	97.83748602867126
precaug	20.151999999999997	97.83762669563293
precaug	20.185599999999997	97.83776760101318
precaug	20.2192	97.83790850639343
precaug	20.2528	97.83804941177368
precaug	20.2864	97.83819079399109
precaug	20.32	97.83833193778992
precaug	20.3536	97.8384735584259
precaug	20.3872	97.83861517906189
precaug	20.4208	97.83875679969788
precaug	20.4544	97.83889889717102
precaug	20.488	97.83904075622559
precaug	20.5216	97.83918309211731
precaug	20.5552	97.83932542800903
precaug	20.5888	97.83946776390076
precaug	20.6224	97.83961033821106
precaug	20.656	97.83975315093994
precaug	20.6896	97.83989596366882
precaug	20.7232	97.84003901481628
precaug	20.7568	97.84018206596375
precaug	20.790399999999998	97.84032535552979
precaug	20.823999999999998	97.84046864509583
precaug	20.857599999999998	97.84061217308044
precaug	20.891199999999998	97.84075593948364
precaug	20.924799999999998	97.84089970588684
precaug	20.958399999999997	97.84104371070862
precaug	20.991999999999997	97.8411877155304
precaug	21.025599999999997	97.84133195877075
precaug	21.059199999999997	97.84147644042969
precaug	21.092799999999997	97.84162092208862
precaug	21.126399999999997	97.84176564216614
precaug	21.159999999999997	97.84191036224365
precaug	21.193599999999996	97.84205532073975
precaug	21.2272	97.84220027923584
precaug	21.260799999999996	97.84234547615051
precaug	21.2944	97.84249067306519
precaug	21.328	97.84263634681702
precaug	21.3616	97.84278178215027
precaug	21.3952	97.84292769432068
precaug	21.4288	97.84307336807251
precaug	21.4624	97.8432195186615
precaug	21.496	97.84336566925049
precaug	21.5296	97.84351181983948
precaug	21.5632	97.84365844726562
precaug	21.596799999999998	97.8438048362732
precaug	21.630399999999998	97.84395170211792
precaug	21.663999999999998	97.84409856796265
precaug	21.697599999999998	97.84424543380737
precaug	21.7312	97.84439253807068
precaug	21.764799999999997	97.84453988075256
precaug	21.798399999999997	97.84468722343445
precaug	21.831999999999997	97.84483480453491
precaug	21.8656	97.84498238563538
precaug	21.8992	97.84513020515442
precaug	21.9328	97.84527802467346
precaug	21.966399999999997	97.84542608261108
precaug	22.0	97.84557437896729
precaug	22.0336	97.84572267532349
precaug	22.0672	97.84587121009827
precaug	22.1008	97.84601974487305
precaug	22.1344	97.8461685180664
precaug	22.168	97.84631752967834
precaug	22.2016	97.84646654129028
precaug	22.2352	97.8466157913208
precaug	22.2688	97.84676504135132
precaug	22.3024	97.84691452980042
precaug	22.336	97.84706401824951
precaug	22.3696	97.84721374511719
precaug	22.4032	97.84736371040344
precaug	22.436799999999998	97.8475136756897
precaug	22.470399999999998	97.84766387939453
precaug	22.503999999999998	97.84781408309937
precaug	22.537599999999998	97.84796452522278
precaug	22.571199999999997	97.84811496734619
precaug	22.604799999999997	97.84826564788818
precaug	22.638399999999997	97.84841656684875
precaug	22.671999999999997	97.84856748580933
precaug	22.705599999999997	97.84871864318848
precaug	22.739199999999997	97.84886980056763
precaug	22.772799999999997	97.84902119636536
precaug	22.806399999999996	97.84917259216309
precaug	22.839999999999996	97.8493242263794
precaug	22.873599999999996	97.84947609901428
precaug	22.907199999999996	97.84962797164917
precaug	22.9408	97.84978008270264
precaug	22.974399999999996	97.8499321937561
precaug	23.007999999999996	97.85008454322815
precaug	23.0416	97.85023713111877
precaug	23.0752	97.8503897190094
precaug	23.1088	97.85054230690002
precaug	23.142399999999995	97.85069537162781
precaug	23.176	97.85084819793701
precaug	23.2096	97.85100150108337
precaug	23.243199999999998	97.85115480422974
precaug	23.2768	97.8513081073761
precaug	23.310399999999998	97.85146164894104
precaug	23.343999999999998	97.85161542892456
precaug	23.377599999999997	97.85176920890808
precaug	23.4112	97.85192322731018
precaug	23.444799999999997	97.85207748413086
precaug	23.478399999999997	97.85223174095154
precaug	23.512	97.85238599777222
precaug	23.5456	97.85254049301147
precaug	23.5792	97.85269522666931
precaug	23.612799999999996	97.85284996032715
precaug	23.6464	97.85300493240356
precaug	23.68	97.85316014289856
precaug	23.7136	97.85331535339355
precaug	23.7472	97.85347056388855
precaug	23.7808	97.85362601280212
precaug	23.8144	97.85378170013428
precaug	23.848	97.85393762588501
precaug	23.8816	97.85409331321716
precaug	23.9152	97.85424947738647
precaug	23.9488	97.85440564155579
precaug	23.9824	97.85456204414368
precaug	24.016	97.85471844673157
precaug	24.049599999999998	97.85487508773804
precaug	24.083199999999998	97.8550317287445
precaug	24.116799999999998	97.85518860816956
precaug	24.150399999999998	97.8553454875946
precaug	24.183999999999997	97.85550260543823
precaug	24.217599999999997	97.85565996170044
precaug	24.251199999999997	97.85581731796265
precaug	24.284799999999997	97.85597491264343
precaug	24.318399999999997	97.8561327457428
precaug	24.351999999999997	97.85629034042358
precaug	24.385599999999997	97.85644841194153
precaug	24.419199999999996	97.85660648345947
precaug	24.452799999999996	97.856764793396
precaug	24.486399999999996	97.85692310333252
precaug	24.519999999999996	97.85708165168762
precaug	24.553599999999996	97.85724020004272
precaug	24.5872	97.8573989868164
precaug	24.620799999999996	97.85755801200867
precaug	24.654399999999995	97.85771703720093
precaug	24.687999999999995	97.85787630081177
precaug	24.7216	97.85803556442261
precaug	24.7552	97.85819506645203
precaug	24.788799999999995	97.85835456848145
precaug	24.8224	97.85851430892944
precaug	24.855999999999998	97.85867428779602
precaug	24.889599999999998	97.8588342666626
precaug	24.923199999999998	97.85899448394775
precaug	24.956799999999998	97.85915470123291
precaug	24.990399999999998	97.85931515693665
precaug	25.023999999999997	97.85947585105896
precaug	25.0576	97.85963654518127
precaug	25.0912	97.85979723930359
precaug	25.124799999999997	97.85995841026306
precaug	25.158399999999997	97.86011934280396
precaug	25.192	97.860280752182
precaug	25.2256	97.86044216156006
precaug	25.2592	97.86060357093811
precaug	25.2928	97.86076521873474
precaug	25.3264	97.86092710494995
precaug	25.36	97.86108899116516
precaug	25.3936	97.86125111579895
precaug	25.4272	97.86141324043274
precaug	25.4608	97.86157560348511
precaug	25.4944	97.86173820495605
precaug	25.528	97.861900806427
precaug	25.5616	97.86206364631653
precaug	25.5952	97.86222648620605
precaug	25.6288	97.86238956451416
precaug	25.662399999999998	97.86255264282227
precaug	25.695999999999998	97.86271595954895
precaug	25.729599999999998	97.86287951469421
precaug	25.763199999999998	97.86304306983948
precaug	25.796799999999998	97.86320686340332
precaug	25.830399999999997	97.86337065696716
precaug	25.863999999999997	97.86353468894958
precaug	25.897599999999997	97.86369895935059
precaug	25.931199999999997	97.86386322975159
precaug	25.964799999999997	97.86402750015259
precaug	25.998399999999997	97.86419200897217
precaug	26.031999999999996	97.86435675621033
precaug	26.065599999999996	97.86452150344849
precaug	26.099199999999996	97.86468648910522
precaug	26.132799999999996	97.86485171318054
precaug	26.166399999999996	97.86501693725586
precaug	26.199999999999996	97.86518239974976
precaug	26.233599999999996	97.86534786224365
precaug	26.267199999999995	97.86551356315613
precaug	26.300799999999995	97.8656792640686
precaug	26.334399999999995	97.86584520339966
precaug	26.368	97.86601114273071
precaug	26.4016	97.86617755889893
precaug	26.435199999999995	97.86634373664856
precaug	26.468799999999995	97.86651015281677
precaug	26.502399999999998	97.86667680740356
precaug	26.535999999999998	97.86684370040894
precaug	26.569599999999998	97.8670105934143
precaug	26.603199999999998	97.86717748641968
precaug	26.636799999999997	97.86734461784363
precaug	26.670399999999997	97.86751198768616
precaug	26.703999999999997	97.86767935752869
precaug	26.7376	97.8678469657898
precaug	26.771199999999997	97.86801481246948
precaug	26.804799999999997	97.86818265914917
precaug	26.8384	97.86835050582886
precaug	26.872	97.86851859092712
precaug	26.9056	97.86868691444397
precaug	26.939199999999996	97.86885523796082
precaug	26.9728	97.86902379989624
precaug	27.0064	97.86919260025024
precaug	27.04	97.86936140060425
precaug	27.0736	97.86953043937683
precaug	27.1072	97.86969947814941
precaug	27.1408	97.86986875534058
precaug	27.1744	97.87003803253174
precaug	27.208	97.87020754814148
precaug	27.2416	97.87037706375122
precaug	27.275199999999998	97.87054681777954
precaug	27.308799999999998	97.87071681022644
precaug	27.342399999999998	97.87088680267334
precaug	27.375999999999998	97.87105703353882
precaug	27.409599999999998	97.8712272644043
precaug	27.443199999999997	97.87139773368835
precaug	27.476799999999997	97.87156844139099
precaug	27.510399999999997	97.87173914909363
precaug	27.543999999999997	97.87191009521484
precaug	27.577599999999997	97.87208104133606
precaug	27.611199999999997	97.87225222587585
precaug	27.644799999999996	97.87242341041565
precaug	27.678399999999996	97.87259483337402
precaug	27.711999999999996	97.87276649475098
precaug	27.745599999999996	97.87293815612793
precaug	27.779199999999996	97.87311005592346
precaug	27.812799999999996	97.873281955719
precaug	27.846399999999996	97.8734540939331
precaug	27.879999999999995	97.87362623214722
precaug	27.913599999999995	97.87379860877991
precaug	27.947199999999995	97.87397122383118
precaug	27.980799999999995	97.87414383888245
precaug	28.014399999999995	97.8743166923523
precaug	28.048	97.87448954582214
precaug	28.081599999999995	97.87466263771057
precaug	28.115199999999994	97.874835729599
precaug	28.148799999999998	97.87500929832458
precaug	28.182399999999998	97.87518262863159
precaug	28.215999999999998	97.87535619735718
precaug	28.249599999999994	97.87553000450134
precaug	28.283199999999997	97.87570405006409
precaug	28.316799999999997	97.87587785720825
precaug	28.350399999999997	97.87605214118958
precaug	28.384	97.8762264251709
precaug	28.417599999999997	97.8764009475708
precaug	28.451199999999996	97.8765754699707
precaug	28.484799999999996	97.87675023078918
precaug	28.5184	97.87692499160767
precaug	28.552	97.87709999084473
precaug	28.585599999999996	97.87727522850037
precaug	28.6192	97.877450466156
precaug	28.6528	97.87762570381165
precaug	28.6864	97.87780141830444
precaug	28.72	97.87797713279724
precaug	28.7536	97.87815284729004
precaug	28.7872	97.87832880020142
precaug	28.8208	97.87850499153137
precaug	28.8544	97.87868118286133
precaug	28.887999999999998	97.87885737419128
precaug	28.921599999999998	97.8790340423584
precaug	28.955199999999998	97.87921071052551
precaug	28.988799999999998	97.87938737869263
precaug	29.022399999999998	0.0
precaug	29.055999999999997	0.0
precaug	29.089599999999997	0.0
precaug	29.123199999999997	0.0
precaug	29.156799999999997	0.0
precaug	29.190399999999997	0.0
precaug	29.223999999999997	0.0
precaug	29.257599999999996	0.0
precaug	29.291199999999996	0.0
precaug	29.324799999999996	0.0
precaug	29.358399999999996	0.0
precaug	29.391999999999996	0.0
precaug	29.425599999999996	0.0
precaug	29.459199999999996	0.0
precaug	29.492799999999995	0.0
precaug	29.526399999999995	0.0
precaug	29.559999999999995	0.0
precaug	29.593599999999995	0.0
precaug	29.627199999999995	0.0
precaug	29.660799999999995	0.0
precaug	29.694399999999995	0.0
precaug	29.727999999999994	0.0
precaug	29.761599999999994	0.0
precaug	29.795199999999994	0.0
precaug	29.828799999999994	0.0
precaug	29.8624	0.0
precaug	29.895999999999994	0.0
precaug	29.929599999999994	0.0
precaug	29.963199999999993	0.0
precaug	29.996799999999993	0.0
precaug	30.0304	0.0
precaug	30.063999999999993	0.0
precaug	30.0976	0.0
precaug	30.1312	0.0
precaug	30.164799999999993	0.0
precaug	30.1984	0.0
precaug	30.232	0.0
precaug	30.2656	0.0
precaug	30.2992	0.0
precaug	30.33279999999999	0.0
precaug	30.3664	0.0
precaug	30.4	0.0
