# Supplementary material for: Assessment of Habitat Suitability and Identification of Conservation Priority Areas for Endangered Marco Polo Sheep Throughout Khunjerab National Park (Pakistan) and Tashkurgan Natural Reserve (China)
Source: Animals (Basel). 2025 Jun 28;15(13):1907. doi: 10.3390/ani15131907 (PMC12248910; doi:10.3390/ani15131907)
Supplement: Supplementary file 1 [file animals-15-01907-s001.zip › plots/Marcopolo_Sheep_1_precaug_only.dat]

variable	x	y
precaug	13.6	0.0
precaug	13.6336	0.0
precaug	13.6672	0.0
precaug	13.7008	0.0
precaug	13.734399999999999	0.0
precaug	13.767999999999999	0.0
precaug	13.801599999999999	0.0
precaug	13.8352	0.0
precaug	13.8688	0.0
precaug	13.9024	0.0
precaug	13.936	0.0
precaug	13.9696	0.0
precaug	14.0032	0.0
precaug	14.0368	0.0
precaug	14.0704	0.0
precaug	14.104	0.0
precaug	14.137599999999999	0.0
precaug	14.171199999999999	0.0
precaug	14.204799999999999	0.0
precaug	14.238399999999999	0.0
precaug	14.272	0.0
precaug	14.3056	0.0
precaug	14.3392	0.0
precaug	14.3728	0.0
precaug	14.4064	0.0
precaug	14.44	0.0
precaug	14.4736	0.0
precaug	14.5072	0.0
precaug	14.540799999999999	0.0
precaug	14.574399999999999	0.0
precaug	14.607999999999999	0.0
precaug	14.6416	0.0
precaug	14.6752	0.0
precaug	14.7088	0.0
precaug	14.7424	0.0
precaug	14.776	0.0
precaug	14.8096	0.0
precaug	14.8432	0.0
precaug	14.8768	0.0
precaug	14.9104	0.0
precaug	14.943999999999999	0.0
precaug	14.977599999999999	0.0
precaug	15.011199999999999	98.9050567150116
precaug	15.044799999999999	98.9292905330658
precaug	15.078399999999998	98.95352435112
precaug	15.112	98.97775888442993
precaug	15.1456	99.00199270248413
precaug	15.1792	99.02622652053833
precaug	15.2128	99.05046033859253
precaug	15.2464	99.07469415664673
precaug	15.28	99.09892797470093
precaug	15.3136	99.12316179275513
precaug	15.347199999999999	99.14739632606506
precaug	15.380799999999999	99.17163014411926
precaug	15.414399999999999	99.19586396217346
precaug	15.448	99.22009778022766
precaug	15.4816	99.24433159828186
precaug	15.5152	99.26856541633606
precaug	15.5488	99.29279989004135
precaug	15.5824	99.31703370809555
precaug	15.616	99.34126752614975
precaug	15.6496	99.36550134420395
precaug	15.6832	99.38973516225815
precaug	15.7168	99.41396898031235
precaug	15.750399999999999	99.43820279836655
precaug	15.783999999999999	99.46243733167648
precaug	15.817599999999999	99.48667114973068
precaug	15.851199999999999	99.51090493798256
precaug	15.884799999999998	99.53513875603676
precaug	15.918399999999998	99.55937257409096
precaug	15.951999999999998	99.58360639214516
precaug	15.985599999999998	99.60784089565277
precaug	16.019199999999998	99.63207402825356
precaug	16.052799999999998	99.65630784630775
precaug	16.086399999999998	99.68054166436195
precaug	16.119999999999997	99.70477685332298
precaug	16.153599999999997	99.72901067137718
precaug	16.187199999999997	99.75324450433254
precaug	16.2208	99.77747830748558
precaug	16.2544	99.80171212553978
precaug	16.288	99.82594594359398
precaug	16.3216	99.85017976164818
precaug	16.3552	99.87441357970238
precaug	16.3888	99.89864739775658
precaug	16.4224	99.92288121581078
precaug	16.456	99.94711503386497
precaug	16.4896	99.97134885191917
precaug	16.5232	99.97879614308476
precaug	16.5568	99.97871757671237
precaug	16.5904	99.97863901592791
precaug	16.624	99.9785604570061
precaug	16.6576	99.97848189622164
precaug	16.6912	99.97840333543718
precaug	16.7248	99.97832477465272
precaug	16.758399999999998	99.97824621386826
precaug	16.791999999999998	99.9781676530838
precaug	16.825599999999998	99.97808909229934
precaug	16.859199999999998	99.97801053151488
precaug	16.892799999999998	99.97793197259307
precaug	16.9264	99.97785341180861
precaug	16.96	99.97777485102415
precaug	16.9936	99.9776962865144
precaug	17.0272	99.97761772572994
precaug	17.0608	99.97753916494548
precaug	17.0944	99.97746060416102
precaug	17.128	99.97738204337656
precaug	17.1616	99.9773034825921
precaug	17.1952	99.97722492180765
precaug	17.2288	99.97714636102319
precaug	17.2624	99.97706780210137
precaug	17.296	99.97698924131691
precaug	17.3296	99.97691068053246
precaug	17.3632	99.976832119748
precaug	17.3968	99.97675355896354
precaug	17.4304	99.97667499445379
precaug	17.464	99.97659643366933
precaug	17.4976	99.97651787288487
precaug	17.5312	99.79292792081833
precaug	17.564799999999998	99.79284936189651
precaug	17.598399999999998	99.7927708029747
precaug	17.631999999999998	99.79269224405289
precaug	17.665599999999998	99.79261368513107
precaug	17.699199999999998	99.79253512620926
precaug	17.732799999999997	99.79245656728745
precaug	17.766399999999997	99.79237799346447
precaug	17.799999999999997	99.79229943454266
precaug	17.833599999999997	99.79222087562084
precaug	17.867199999999997	99.79214231669903
precaug	17.900799999999997	99.79206375777721
precaug	17.9344	99.7919851988554
precaug	17.968	99.79190662503242
precaug	18.0016	99.79182806611061
precaug	18.0352	99.7917495071888
precaug	18.0688	99.79167094826698
precaug	18.1024	99.79159238934517
precaug	18.136	99.79151383042336
precaug	18.1696	99.79143527150154
precaug	18.2032	99.79135671257973
precaug	18.2368	99.79127815365791
precaug	18.2704	99.7911995947361
precaug	18.304	99.79112102091312
precaug	18.3376	99.79104246199131
precaug	18.371199999999998	99.7909639030695
precaug	18.404799999999998	99.79088534414768
precaug	18.4384	99.79080678522587
precaug	18.471999999999998	99.79072822630405
precaug	18.5056	99.79064965248108
precaug	18.539199999999997	99.79057109355927
precaug	18.5728	99.79049253463745
precaug	18.606399999999997	99.79041397571564
precaug	18.64	99.79033541679382
precaug	18.6736	99.79025685787201
precaug	18.7072	99.7901782989502
precaug	18.7408	99.79009972512722
precaug	18.7744	99.7900211662054
precaug	18.808	99.78994260728359
precaug	18.8416	99.78986404836178
precaug	18.8752	99.78978548943996
precaug	18.9088	99.78970693051815
precaug	18.9424	99.78962837159634
precaug	18.976	99.78954981267452
precaug	19.0096	99.78947123885155
precaug	19.0432	99.78939267992973
precaug	19.0768	99.78931412100792
precaug	19.1104	99.7892355620861
precaug	19.144	99.78915700316429
precaug	19.177599999999998	99.78907844424248
precaug	19.211199999999998	99.78899988532066
precaug	19.244799999999998	99.78892131149769
precaug	19.278399999999998	99.78884275257587
precaug	19.311999999999998	99.78876419365406
precaug	19.345599999999997	99.78868563473225
precaug	19.379199999999997	99.78860707581043
precaug	19.412799999999997	99.78852851688862
precaug	19.446399999999997	99.7884499579668
precaug	19.479999999999997	99.78837139904499
precaug	19.513599999999997	100.00113726395648
precaug	19.547199999999997	100.00105870340485
precaug	19.5808	100.00098014285322
precaug	19.614399999999996	100.0009015778196
precaug	19.648	100.00082301726798
precaug	19.681599999999996	100.00074445671635
precaug	19.7152	100.00066589616472
precaug	19.7488	100.00058733561309
precaug	19.7824	100.00050877506146
precaug	19.816	100.00043021448073
precaug	19.8496	100.0003516539291
precaug	19.8832	100.00027309337747
precaug	19.9168	100.00019453281129
precaug	19.9504	100.00011597225239
precaug	19.983999999999998	100.00003741170076
precaug	20.017599999999998	99.9999588511455
precaug	20.051199999999998	99.99988028613006
precaug	20.084799999999998	99.99980172557116
precaug	20.118399999999998	99.99972316500498
precaug	20.151999999999997	99.99964460445335
precaug	20.185599999999997	99.99956604390172
precaug	20.2192	99.9994874833501
precaug	20.2528	99.99940892279847
precaug	20.2864	99.99933036224684
precaug	20.32	99.99925180169521
precaug	20.3536	99.99917324114358
precaug	20.3872	99.99909468059195
precaug	20.4208	99.99901611998212
precaug	20.4544	99.99893755943049
precaug	20.488	99.99885899445508
precaug	20.5216	99.99145137518644
precaug	20.5552	99.97997248731554
precaug	20.5888	99.96849359944463
precaug	20.6224	99.95701471343637
precaug	20.656	99.94553582370281
precaug	20.6896	99.93405693769455
precaug	20.7232	99.92257805168629
precaug	20.7568	99.91109915822744
precaug	20.790399999999998	99.89962027221918
precaug	20.823999999999998	99.88814138621092
precaug	20.857599999999998	99.87666250020266
precaug	20.891199999999998	99.86518360674381
precaug	20.924799999999998	99.85370406508446
precaug	20.958399999999997	99.8422251790762
precaug	20.991999999999997	99.83074629306793
precaug	21.025599999999997	99.81926740705967
precaug	21.059199999999997	99.8077885210514
precaug	21.092799999999997	99.79630963504314
precaug	21.126399999999997	99.78483074903488
precaug	21.159999999999997	99.77335186302662
precaug	21.193599999999996	99.76187297701836
precaug	21.2272	99.7503940910101
precaug	21.260799999999996	99.73891520500183
precaug	21.2944	99.72743630409241
precaug	21.328	99.7159574329853
precaug	21.3616	99.70447787642479
precaug	21.3952	99.69299900531769
precaug	21.4288	99.68152010440826
precaug	21.4624	99.67004123330116
precaug	21.496	99.65856233239174
precaug	21.5296	98.99872243404388
precaug	21.5632	98.98724353313446
precaug	21.596799999999998	98.97576463222504
precaug	21.630399999999998	98.96428573131561
precaug	21.663999999999998	98.95280683040619
precaug	21.697599999999998	98.94132792949677
precaug	21.7312	98.92984902858734
precaug	21.764799999999997	98.9183702468872
precaug	21.798399999999997	98.90689063072205
precaug	21.831999999999997	98.89541172981262
precaug	21.8656	98.8839328289032
precaug	21.8992	98.87245404720306
precaug	21.9328	98.86097514629364
precaug	21.966399999999997	98.84949624538422
precaug	22.0	98.83801734447479
precaug	22.0336	98.82653844356537
precaug	22.0672	98.81505954265594
precaug	22.1008	98.80358064174652
precaug	22.1344	98.7921017408371
precaug	22.168	98.78062283992767
precaug	22.2016	98.76914405822754
precaug	22.2352	98.75766444206238
precaug	22.2688	98.74618554115295
precaug	22.3024	98.73470664024353
precaug	22.336	98.7232278585434
precaug	22.3696	98.71174895763397
precaug	22.4032	98.70027005672455
precaug	22.436799999999998	98.68879115581512
precaug	22.470399999999998	98.6773122549057
precaug	22.503999999999998	98.59414172172546
precaug	22.537599999999998	98.58266294002533
precaug	22.571199999999997	98.5711840391159
precaug	22.604799999999997	98.55970513820648
precaug	22.638399999999997	98.54822623729706
precaug	22.671999999999997	98.53674674034119
precaug	22.705599999999997	98.52526783943176
precaug	22.739199999999997	98.51378893852234
precaug	22.772799999999997	98.50231003761292
precaug	22.806399999999996	98.49083113670349
precaug	22.839999999999996	98.47935223579407
precaug	22.873599999999996	98.46787333488464
precaug	22.907199999999996	98.45639443397522
precaug	22.9408	98.4449155330658
precaug	22.974399999999996	98.43343675136566
precaug	23.007999999999996	98.42195785045624
precaug	23.0416	98.41047894954681
precaug	23.0752	98.39900004863739
precaug	23.1088	98.38752055168152
precaug	23.142399999999995	98.3760416507721
precaug	23.176	98.36456274986267
precaug	23.2096	98.35308384895325
precaug	23.243199999999998	98.34160494804382
precaug	23.2768	98.3301260471344
precaug	23.310399999999998	98.31864714622498
precaug	23.343999999999998	98.30716824531555
precaug	23.377599999999997	98.29568934440613
precaug	23.4112	98.284210562706
precaug	23.444799999999997	98.27273166179657
precaug	23.478399999999997	98.26125276088715
precaug	23.512	98.24977385997772
precaug	23.5456	98.23829436302185
precaug	23.5792	98.22681546211243
precaug	23.612799999999996	98.215336561203
precaug	23.6464	98.20385766029358
precaug	23.68	98.19237875938416
precaug	23.7136	98.18089985847473
precaug	23.7472	98.16942095756531
precaug	23.7808	98.15794205665588
precaug	23.8144	98.14646315574646
precaug	23.848	98.13498437404633
precaug	23.8816	98.1235054731369
precaug	23.9152	98.11202657222748
precaug	23.9488	98.10054767131805
precaug	23.9824	98.08906817436218
precaug	24.016	98.07758927345276
precaug	24.049599999999998	98.06611037254333
precaug	24.083199999999998	98.05463147163391
precaug	24.116799999999998	98.04315257072449
precaug	24.150399999999998	98.03167366981506
precaug	24.183999999999997	98.02019476890564
precaug	24.217599999999997	98.00871586799622
precaug	24.251199999999997	97.99723696708679
precaug	24.284799999999997	97.98575806617737
precaug	24.318399999999997	97.97427916526794
precaug	24.351999999999997	97.96280026435852
precaug	24.385599999999997	97.9513213634491
precaug	24.419199999999996	97.93984198570251
precaug	24.452799999999996	97.92836308479309
precaug	24.486399999999996	97.91688418388367
precaug	24.519999999999996	97.90540528297424
precaug	24.553599999999996	97.89392638206482
precaug	24.5872	97.8824474811554
precaug	24.620799999999996	97.87096858024597
precaug	24.654399999999995	97.85948967933655
precaug	24.687999999999995	97.84801077842712
precaug	24.7216	97.8365318775177
precaug	24.7552	97.82505297660828
precaug	24.788799999999995	97.81357407569885
precaug	24.8224	97.80209517478943
precaug	24.855999999999998	97.79061579704285
precaug	24.889599999999998	97.77913689613342
precaug	24.923199999999998	97.767657995224
precaug	24.956799999999998	97.75617909431458
precaug	24.990399999999998	97.74470019340515
precaug	25.023999999999997	97.73322129249573
precaug	25.0576	97.7217423915863
precaug	25.0912	97.71026349067688
precaug	25.124799999999997	97.69878458976746
precaug	25.158399999999997	97.68730568885803
precaug	25.192	97.67582678794861
precaug	25.2256	97.66434788703918
precaug	25.2592	97.65286898612976
precaug	25.2928	97.64138960838318
precaug	25.3264	97.62991070747375
precaug	25.36	97.61843180656433
precaug	25.3936	97.60695290565491
precaug	25.4272	97.59547400474548
precaug	25.4608	97.58399510383606
precaug	25.4944	97.57251620292664
precaug	25.528	97.56103730201721
precaug	25.5616	97.54955840110779
precaug	25.5952	97.53807950019836
precaug	25.6288	97.52660059928894
precaug	25.662399999999998	97.51512169837952
precaug	25.695999999999998	97.50364279747009
precaug	25.729599999999998	97.49216341972351
precaug	25.763199999999998	97.48068451881409
precaug	25.796799999999998	97.46920561790466
precaug	25.830399999999997	97.45772671699524
precaug	25.863999999999997	97.44624781608582
precaug	25.897599999999997	97.43476891517639
precaug	25.931199999999997	97.42329001426697
precaug	25.964799999999997	97.41181111335754
precaug	25.998399999999997	97.40033221244812
precaug	26.031999999999996	97.3888533115387
precaug	26.065599999999996	97.37737441062927
precaug	26.099199999999996	97.36589550971985
precaug	26.132799999999996	97.35441660881042
precaug	26.166399999999996	97.34293723106384
precaug	26.199999999999996	97.33145833015442
precaug	26.233599999999996	97.319979429245
precaug	26.267199999999995	97.30850052833557
precaug	26.300799999999995	97.29702162742615
precaug	26.334399999999995	97.28554272651672
precaug	26.368	97.2740638256073
precaug	26.4016	97.26258492469788
precaug	26.435199999999995	97.25110602378845
precaug	26.468799999999995	97.23962712287903
precaug	26.502399999999998	97.2281482219696
precaug	26.535999999999998	97.21666932106018
precaug	26.569599999999998	97.20519042015076
precaug	26.603199999999998	97.19371104240417
precaug	26.636799999999997	97.18223214149475
precaug	26.670399999999997	97.17075324058533
precaug	26.703999999999997	97.1592743396759
precaug	26.7376	97.14779543876648
precaug	26.771199999999997	97.13631653785706
precaug	26.804799999999997	97.12483763694763
precaug	26.8384	97.11335873603821
precaug	26.872	97.10187983512878
precaug	26.9056	97.09040093421936
precaug	26.939199999999996	97.07892203330994
precaug	26.9728	97.06744313240051
precaug	27.0064	97.05596423149109
precaug	27.04	97.0444848537445
precaug	27.0736	97.03300595283508
precaug	27.1072	97.02152705192566
precaug	27.1408	97.01004815101624
precaug	27.1744	96.99856925010681
precaug	27.208	96.98709034919739
precaug	27.2416	96.97561144828796
precaug	27.275199999999998	96.96413254737854
precaug	27.308799999999998	96.95265364646912
precaug	27.342399999999998	96.94117474555969
precaug	27.375999999999998	96.92969584465027
precaug	27.409599999999998	96.91821694374084
precaug	27.443199999999997	96.90673804283142
precaug	27.476799999999997	96.89525866508484
precaug	27.510399999999997	96.88377976417542
precaug	27.543999999999997	96.87230086326599
precaug	27.577599999999997	96.86082196235657
precaug	27.611199999999997	96.84934306144714
precaug	27.644799999999996	96.83786416053772
precaug	27.678399999999996	96.8263852596283
precaug	27.711999999999996	96.81490635871887
precaug	27.745599999999996	96.80342745780945
precaug	27.779199999999996	96.79194855690002
precaug	27.812799999999996	96.7804696559906
precaug	27.846399999999996	96.76899075508118
precaug	27.879999999999995	96.75751185417175
precaug	27.913599999999995	96.74603247642517
precaug	27.947199999999995	96.73455357551575
precaug	27.980799999999995	96.72307467460632
precaug	28.014399999999995	96.7115957736969
precaug	28.048	96.70011687278748
precaug	28.081599999999995	96.68863797187805
precaug	28.115199999999994	96.67715907096863
precaug	28.148799999999998	96.6656801700592
precaug	28.182399999999998	96.65420126914978
precaug	28.215999999999998	96.64272236824036
precaug	28.249599999999994	96.63124346733093
precaug	28.283199999999997	96.61976456642151
precaug	28.316799999999997	96.60828566551208
precaug	28.350399999999997	96.5968062877655
precaug	28.384	96.58532738685608
precaug	28.417599999999997	96.57384848594666
precaug	28.451199999999996	96.56236958503723
precaug	28.484799999999996	96.55089068412781
precaug	28.5184	96.53941178321838
precaug	28.552	96.52793288230896
precaug	28.585599999999996	96.51645398139954
precaug	28.6192	96.50497508049011
precaug	28.6528	96.49349617958069
precaug	28.6864	96.48201727867126
precaug	28.72	96.47053837776184
precaug	28.7536	96.45905947685242
precaug	28.7872	96.44758009910583
precaug	28.8208	96.43610119819641
precaug	28.8544	96.42462229728699
precaug	28.887999999999998	96.41314339637756
precaug	28.921599999999998	96.40166449546814
precaug	28.955199999999998	96.39018559455872
precaug	28.988799999999998	96.37870669364929
precaug	29.022399999999998	0.0
precaug	29.055999999999997	0.0
precaug	29.089599999999997	0.0
precaug	29.123199999999997	0.0
precaug	29.156799999999997	0.0
precaug	29.190399999999997	0.0
precaug	29.223999999999997	0.0
precaug	29.257599999999996	0.0
precaug	29.291199999999996	0.0
precaug	29.324799999999996	0.0
precaug	29.358399999999996	0.0
precaug	29.391999999999996	0.0
precaug	29.425599999999996	0.0
precaug	29.459199999999996	0.0
precaug	29.492799999999995	0.0
precaug	29.526399999999995	0.0
precaug	29.559999999999995	0.0
precaug	29.593599999999995	0.0
precaug	29.627199999999995	0.0
precaug	29.660799999999995	0.0
precaug	29.694399999999995	0.0
precaug	29.727999999999994	0.0
precaug	29.761599999999994	0.0
precaug	29.795199999999994	0.0
precaug	29.828799999999994	0.0
precaug	29.8624	0.0
precaug	29.895999999999994	0.0
precaug	29.929599999999994	0.0
precaug	29.963199999999993	0.0
precaug	29.996799999999993	0.0
precaug	30.0304	0.0
precaug	30.063999999999993	0.0
precaug	30.0976	0.0
precaug	30.1312	0.0
precaug	30.164799999999993	0.0
precaug	30.1984	0.0
precaug	30.232	0.0
precaug	30.2656	0.0
precaug	30.2992	0.0
precaug	30.33279999999999	0.0
precaug	30.3664	0.0
precaug	30.4	0.0
