# Supplementary material for: Assessment of Habitat Suitability and Identification of Conservation Priority Areas for Endangered Marco Polo Sheep Throughout Khunjerab National Park (Pakistan) and Tashkurgan Natural Reserve (China)
Source: Animals (Basel). 2025 Jun 28;15(13):1907. doi: 10.3390/ani15131907 (PMC12248910; doi:10.3390/ani15131907)
Supplement: Supplementary file 1 [file animals-15-01907-s001.zip › plots/Marcopolo_Sheep_1_precjuly.dat]

variable	x	y
precjuly	10.2	0.0
precjuly	10.2432	0.0
precjuly	10.286399999999999	0.0
precjuly	10.3296	0.0
precjuly	10.3728	0.0
precjuly	10.415999999999999	0.0
precjuly	10.4592	0.0
precjuly	10.5024	0.0
precjuly	10.545599999999999	0.0
precjuly	10.588799999999999	0.0
precjuly	10.632	0.0
precjuly	10.6752	0.0
precjuly	10.718399999999999	0.0
precjuly	10.7616	0.0
precjuly	10.8048	0.0
precjuly	10.847999999999999	0.0
precjuly	10.8912	0.0
precjuly	10.9344	0.0
precjuly	10.977599999999999	0.0
precjuly	11.0208	0.0
precjuly	11.064	0.0
precjuly	11.107199999999999	0.0
precjuly	11.1504	0.0
precjuly	11.1936	0.0
precjuly	11.236799999999999	0.0
precjuly	11.28	0.0
precjuly	11.3232	0.0
precjuly	11.366399999999999	0.0
precjuly	11.4096	0.0
precjuly	11.4528	0.0
precjuly	11.495999999999999	0.0
precjuly	11.5392	0.0
precjuly	11.5824	0.0
precjuly	11.625599999999999	0.0
precjuly	11.6688	0.0
precjuly	11.712	0.0
precjuly	11.755199999999999	0.0
precjuly	11.798399999999999	0.0
precjuly	11.8416	0.0
precjuly	11.884799999999998	0.0
precjuly	11.927999999999999	0.0
precjuly	11.9712	0.0
precjuly	12.014399999999998	100.16433219611645
precjuly	12.057599999999999	100.13578702509403
precjuly	12.1008	100.10724247992039
precjuly	12.144	100.07869730889797
precjuly	12.187199999999999	100.05015275999904
precjuly	12.2304	100.02160758711398
precjuly	12.2736	99.99306304333732
precjuly	12.316799999999999	99.96451786905527
precjuly	12.36	99.93597332388163
precjuly	12.4032	99.90742815285921
precjuly	12.446399999999999	99.87888360768557
precjuly	12.4896	99.85033842921257
precjuly	12.5328	99.82179388403893
precjuly	12.575999999999999	99.79324871301651
precjuly	12.6192	99.76470416784286
precjuly	12.6624	99.73615899682045
precjuly	12.7056	99.7076144516468
precjuly	12.7488	99.67906928062439
precjuly	12.792	99.65052473545074
precjuly	12.8352	99.62197956442833
precjuly	12.8784	99.59343501925468
precjuly	12.9216	99.56488984823227
precjuly	12.9648	99.53634530305862
precjuly	13.008	99.50780013203621
precjuly	13.0512	99.47925555706024
precjuly	13.0944	99.45071041584015
precjuly	13.137599999999999	99.4221658706665
precjuly	13.1808	99.39362066984177
precjuly	13.224	99.36507612466812
precjuly	13.267199999999999	99.33653098344803
precjuly	13.3104	99.30798643827438
precjuly	13.3536	99.27944189310074
precjuly	13.396799999999999	99.250896692276
precjuly	13.44	99.22235214710236
precjuly	13.4832	99.19380700588226
precjuly	13.526399999999999	99.16526246070862
precjuly	13.5696	99.13671725988388
precjuly	13.6128	99.10817271471024
precjuly	13.655999999999999	99.07962757349014
precjuly	13.6992	99.0510830283165
precjuly	13.7424	99.02253782749176
precjuly	13.785599999999999	98.99399328231812
precjuly	13.8288	98.96544814109802
precjuly	13.872	98.93690359592438
precjuly	13.915199999999999	98.908358335495
precjuly	13.9584	98.87981379032135
precjuly	14.0016	98.85126864910126
precjuly	14.044799999999999	98.82272410392761
precjuly	14.088	98.79417896270752
precjuly	14.1312	98.76563441753387
precjuly	14.174399999999999	98.73708927631378
precjuly	14.217600000000001	98.70854473114014
precjuly	14.2608	98.67999947071075
precjuly	14.303999999999998	98.65145492553711
precjuly	14.3472	98.62290978431702
precjuly	14.3904	98.59436523914337
precjuly	14.433599999999998	98.56582009792328
precjuly	14.4768	98.53727555274963
precjuly	14.52	98.51480424404144
precjuly	14.5632	98.49937880039215
precjuly	14.6064	98.48395323753357
precjuly	14.6496	98.46852743625641
precjuly	14.692799999999998	98.45310199260712
precjuly	14.735999999999999	98.43767619132996
precjuly	14.7792	98.42225074768066
precjuly	14.8224	98.4068249464035
precjuly	14.8656	98.39139950275421
precjuly	14.9088	98.37597370147705
precjuly	14.951999999999998	98.36054825782776
precjuly	14.9952	98.3451224565506
precjuly	15.0384	98.32969689369202
precjuly	15.0816	98.31427109241486
precjuly	15.1248	98.29884564876556
precjuly	15.168	98.2834198474884
precjuly	15.2112	98.26799440383911
precjuly	15.2544	98.25256860256195
precjuly	15.2976	98.23714315891266
precjuly	15.3408	98.2217173576355
precjuly	15.384	98.2062919139862
precjuly	15.4272	98.19086599349976
precjuly	15.4704	98.17544054985046
precjuly	15.5136	98.1600147485733
precjuly	15.556799999999999	98.14458930492401
precjuly	15.6	98.12916350364685
precjuly	15.6432	98.11373805999756
precjuly	15.686399999999999	98.0983122587204
precjuly	15.7296	98.0828868150711
precjuly	15.7728	98.06746101379395
precjuly	15.815999999999999	98.05203545093536
precjuly	15.859200000000001	98.03661000728607
precjuly	15.9024	98.02118420600891
precjuly	15.945599999999999	98.00575876235962
precjuly	15.9888	97.99033308029175
precjuly	16.032	97.97490739822388
precjuly	16.0752	97.95948195457458
precjuly	16.1184	97.94405579566956
precjuly	16.1616	97.92863035202026
precjuly	16.2048	97.91320490837097
precjuly	16.247999999999998	97.89777946472168
precjuly	16.2912	97.88235330581665
precjuly	16.3344	97.86692786216736
precjuly	16.3776	97.85150241851807
precjuly	16.4208	97.83607697486877
precjuly	16.464	97.82065081596375
precjuly	16.5072	97.80522537231445
precjuly	16.5504	97.78979992866516
precjuly	16.5936	97.77437448501587
precjuly	16.6368	97.75894832611084
precjuly	16.68	97.74352288246155
precjuly	16.7232	97.72809743881226
precjuly	16.7664	97.71267199516296
precjuly	16.8096	97.69724583625793
precjuly	16.8528	97.68182015419006
precjuly	16.896	97.66639471054077
precjuly	16.9392	97.65096926689148
precjuly	16.9824	97.63554310798645
precjuly	17.0256	97.62011766433716
precjuly	17.0688	97.60469222068787
precjuly	17.112	97.58926677703857
precjuly	17.1552	97.57384133338928
precjuly	17.1984	97.55841517448425
precjuly	17.2416	97.54298973083496
precjuly	17.2848	97.52756428718567
precjuly	17.328	97.51213884353638
precjuly	17.3712	97.49671268463135
precjuly	17.4144	97.48128724098206
precjuly	17.4576	97.46586179733276
precjuly	17.500799999999998	97.45043635368347
precjuly	17.544	97.43501019477844
precjuly	17.5872	97.41958475112915
precjuly	17.6304	97.40415906906128
precjuly	17.6736	97.38873362541199
precjuly	17.7168	97.37330746650696
precjuly	17.759999999999998	97.35788202285767
precjuly	17.8032	97.34245657920837
precjuly	17.8464	97.32703113555908
precjuly	17.8896	97.31160497665405
precjuly	17.9328	97.29617953300476
precjuly	17.976	97.28075408935547
precjuly	18.019199999999998	97.26532864570618
precjuly	18.0624	97.24990248680115
precjuly	18.1056	97.23447704315186
precjuly	18.1488	97.21905159950256
precjuly	18.192	97.20362615585327
precjuly	18.2352	97.18819999694824
precjuly	18.278399999999998	97.17277455329895
precjuly	18.3216	97.15734910964966
precjuly	18.3648	97.14192366600037
precjuly	18.408	97.12649750709534
precjuly	18.4512	97.11107206344604
precjuly	18.4944	97.09564638137817
precjuly	18.537599999999998	97.08022093772888
precjuly	18.5808	97.06479549407959
precjuly	18.624	97.04936933517456
precjuly	18.6672	97.03394389152527
precjuly	18.7104	97.01851844787598
precjuly	18.7536	97.00309300422668
precjuly	18.7968	96.98766684532166
precjuly	18.84	96.97224140167236
precjuly	18.883200000000002	96.95681595802307
precjuly	18.9264	96.94139051437378
precjuly	18.9696	96.92596435546875
precjuly	19.0128	96.91053891181946
precjuly	19.055999999999997	96.89511346817017
precjuly	19.0992	96.87968802452087
precjuly	19.142400000000002	96.86426186561584
precjuly	19.1856	96.84883642196655
precjuly	19.2288	96.83341097831726
precjuly	19.272	96.81798529624939
precjuly	19.3152	96.80255913734436
precjuly	19.358400000000003	96.78713369369507
precjuly	19.401600000000002	96.77170825004578
precjuly	19.4448	96.75628280639648
precjuly	19.488	96.74085664749146
precjuly	19.5312	96.72543120384216
precjuly	19.5744	96.71000576019287
precjuly	19.6176	96.69458031654358
precjuly	19.660800000000002	96.67915415763855
precjuly	19.704	96.66372871398926
precjuly	19.7472	96.64830327033997
precjuly	19.790399999999998	96.63287782669067
precjuly	19.833599999999997	96.61745238304138
precjuly	19.876800000000003	96.60202622413635
precjuly	19.92	96.58660078048706
precjuly	19.9632	96.57117533683777
precjuly	20.0064	96.55574989318848
precjuly	20.049599999999998	96.54032373428345
precjuly	20.0928	96.52489805221558
precjuly	20.136	96.50947260856628
precjuly	20.1792	96.49404716491699
precjuly	20.2224	96.47862100601196
precjuly	20.2656	96.46319556236267
precjuly	20.308799999999998	96.44777011871338
precjuly	20.351999999999997	96.43234467506409
precjuly	20.395200000000003	96.41691851615906
precjuly	20.4384	96.40149307250977
precjuly	20.4816	96.38606762886047
precjuly	20.5248	96.37064218521118
precjuly	20.567999999999998	96.35521602630615
precjuly	20.6112	96.33979058265686
precjuly	20.654400000000003	96.32436513900757
precjuly	20.6976	96.30893969535828
precjuly	20.7408	96.29351353645325
precjuly	20.784	96.27808809280396
precjuly	20.827199999999998	96.26266264915466
precjuly	20.8704	96.24723696708679
precjuly	20.9136	96.23181104660034
precjuly	20.9568	96.21638536453247
precjuly	21.0	96.20095992088318
precjuly	21.0432	96.18553447723389
precjuly	21.0864	96.1701090335846
precjuly	21.1296	96.15468287467957
precjuly	21.172800000000002	96.13925743103027
precjuly	21.216	96.12383198738098
precjuly	21.2592	96.10840654373169
precjuly	21.3024	96.09298038482666
precjuly	21.345599999999997	96.07755494117737
precjuly	21.3888	96.06212949752808
precjuly	21.432	96.04670405387878
precjuly	21.4752	96.03127789497375
precjuly	21.5184	96.01585245132446
precjuly	21.5616	96.00042700767517
precjuly	21.6048	95.98500156402588
precjuly	21.648	95.96957540512085
precjuly	21.691200000000002	95.95414972305298
precjuly	21.7344	95.93872451782227
precjuly	21.7776	95.9232988357544
precjuly	21.8208	95.90787267684937
precjuly	21.863999999999997	95.89244747161865
precjuly	21.9072	95.87702178955078
precjuly	21.950400000000002	95.86159658432007
precjuly	21.9936	95.84617042541504
precjuly	22.0368	95.83074474334717
precjuly	22.08	95.81531953811646
precjuly	22.1232	95.79989385604858
precjuly	22.166400000000003	95.78446769714355
precjuly	22.209600000000002	95.76904201507568
precjuly	22.2528	95.75361680984497
precjuly	22.296	95.7381911277771
precjuly	22.339199999999998	95.72276592254639
precjuly	22.3824	95.70733976364136
precjuly	22.4256	95.69191408157349
precjuly	22.4688	95.67648887634277
precjuly	22.512	95.6610631942749
precjuly	22.5552	95.64563703536987
precjuly	22.5984	95.63021183013916
precjuly	22.6416	95.61478614807129
precjuly	22.684800000000003	95.59936094284058
precjuly	22.728	95.58393478393555
precjuly	22.7712	95.56850910186768
precjuly	22.8144	95.55308389663696
precjuly	22.857599999999998	95.53765821456909
precjuly	22.9008	95.52223205566406
precjuly	22.944	95.50680637359619
precjuly	22.9872	95.49138116836548
precjuly	23.0304	95.47595548629761
precjuly	23.0736	95.46052932739258
precjuly	23.116799999999998	95.44510412216187
precjuly	23.16	95.429678440094
precjuly	23.203200000000002	95.41425323486328
precjuly	23.2464	95.39882707595825
precjuly	23.2896	95.38340139389038
precjuly	23.3328	95.36797618865967
precjuly	23.375999999999998	95.3525505065918
precjuly	23.4192	95.33712434768677
precjuly	23.462400000000002	95.32169914245605
precjuly	23.5056	95.30627346038818
precjuly	23.5488	95.29084825515747
precjuly	23.592	95.2754225730896
precjuly	23.635199999999998	95.25999641418457
precjuly	23.6784	95.24457120895386
precjuly	23.721600000000002	95.22914552688599
precjuly	23.7648	95.21371984481812
precjuly	23.808	95.19829368591309
precjuly	23.8512	95.18286848068237
precjuly	23.8944	95.1674427986145
precjuly	23.9376	95.15201759338379
precjuly	23.980800000000002	95.13659143447876
precjuly	24.024	95.12116575241089
precjuly	24.0672	95.10574054718018
precjuly	24.1104	95.0903148651123
precjuly	24.153599999999997	95.07488870620728
precjuly	24.1968	95.05946350097656
precjuly	24.240000000000002	95.04403781890869
precjuly	24.2832	95.02861261367798
precjuly	24.3264	95.01318645477295
precjuly	24.3696	94.99776077270508
precjuly	24.4128	94.98233556747437
precjuly	24.456000000000003	94.9669098854065
precjuly	24.499200000000002	94.95148372650146
precjuly	24.5424	94.93605852127075
precjuly	24.5856	94.92063283920288
precjuly	24.6288	94.90520715713501
precjuly	24.672	94.88978099822998
precjuly	24.7152	94.87435579299927
precjuly	24.7584	94.8589301109314
precjuly	24.8016	94.84350490570068
precjuly	24.8448	94.82807874679565
precjuly	24.888	94.81265306472778
precjuly	24.9312	94.79722785949707
precjuly	24.974400000000003	94.7818021774292
precjuly	25.0176	94.76637697219849
precjuly	25.0608	94.75095081329346
precjuly	25.104	94.73552513122559
precjuly	25.147199999999998	94.72009992599487
precjuly	25.1904	94.704674243927
precjuly	25.2336	94.68924808502197
precjuly	25.2768	94.67382287979126
precjuly	25.32	94.65839719772339
precjuly	25.3632	94.64297151565552
precjuly	25.4064	94.62754535675049
precjuly	25.4496	94.61212015151978
precjuly	25.492800000000003	94.5966944694519
precjuly	25.536	94.58126926422119
precjuly	25.5792	94.56584310531616
precjuly	25.6224	94.55041742324829
precjuly	25.665599999999998	94.53499221801758
precjuly	25.7088	94.5195665359497
precjuly	25.752000000000002	94.50414037704468
precjuly	25.7952	94.48871517181396
precjuly	25.8384	94.4732894897461
precjuly	25.8816	94.45786428451538
precjuly	25.9248	94.44243812561035
precjuly	25.968000000000004	94.42701244354248
precjuly	26.011200000000002	94.41158723831177
precjuly	26.0544	94.3961615562439
precjuly	26.0976	94.38073539733887
precjuly	26.1408	94.36531019210815
precjuly	26.184	94.34988451004028
precjuly	26.2272	94.33445882797241
precjuly	26.270400000000002	94.3190336227417
precjuly	26.3136	94.30360746383667
precjuly	26.3568	94.2881817817688
precjuly	26.400000000000002	94.27275657653809
precjuly	26.4432	94.25733089447021
precjuly	26.4864	94.24190473556519
precjuly	26.5296	94.22647953033447
precjuly	26.5728	94.2110538482666
precjuly	26.616	94.19562864303589
precjuly	26.6592	94.18020248413086
precjuly	26.7024	94.16477680206299
precjuly	26.745600000000003	94.14935159683228
precjuly	26.788800000000002	94.1339259147644
precjuly	26.832	94.11849975585938
precjuly	26.8752	94.10307455062866
precjuly	26.918400000000002	94.08764886856079
precjuly	26.9616	94.07222318649292
precjuly	27.004800000000003	94.05679750442505
precjuly	27.048	94.04137182235718
precjuly	27.0912	94.0259461402893
precjuly	27.1344	94.0105209350586
precjuly	27.1776	93.99509477615356
precjuly	27.2208	93.9796690940857
precjuly	27.264	93.96424388885498
precjuly	27.3072	93.94881820678711
precjuly	27.3504	93.93339204788208
precjuly	27.393600000000003	93.91796684265137
precjuly	27.4368	93.9025411605835
precjuly	27.48	93.88711595535278
precjuly	27.5232	93.87169027328491
precjuly	27.5664	93.85626411437988
precjuly	27.6096	93.84083890914917
precjuly	27.652800000000003	93.8254132270813
precjuly	27.695999999999998	93.80998802185059
precjuly	27.7392	93.79456186294556
precjuly	27.7824	93.77913618087769
precjuly	27.8256	93.76371049880981
precjuly	27.868800000000004	93.7482852935791
precjuly	27.912	93.73285913467407
precjuly	27.9552	93.7174334526062
precjuly	27.9984	93.70200824737549
precjuly	28.041600000000003	93.68658256530762
precjuly	28.0848	93.67115640640259
precjuly	28.128	93.65573120117188
precjuly	28.1712	93.640305519104
precjuly	28.2144	93.62488031387329
precjuly	28.2576	93.60945415496826
precjuly	28.300800000000002	93.59402847290039
precjuly	28.343999999999998	93.57860326766968
precjuly	28.3872	93.5631775856018
precjuly	28.430400000000002	93.54775142669678
precjuly	28.4736	93.53232622146606
precjuly	28.516800000000003	93.5169005393982
precjuly	28.56	93.50147533416748
precjuly	28.6032	93.48604917526245
precjuly	28.6464	93.47062349319458
precjuly	28.689600000000002	93.45519781112671
precjuly	28.7328	93.439772605896
precjuly	28.776	93.42434692382812
precjuly	28.8192	93.4089207649231
precjuly	28.8624	93.39349555969238
precjuly	28.9056	93.37806987762451
precjuly	28.948800000000002	93.3626446723938
precjuly	28.992	93.34721851348877
precjuly	29.0352	93.3317928314209
precjuly	29.078400000000002	93.31636762619019
precjuly	29.1216	93.30094194412231
precjuly	29.164800000000003	93.28551578521729
precjuly	29.208	93.27009057998657
precjuly	29.2512	93.2546648979187
precjuly	29.2944	93.23923969268799
precjuly	29.337600000000002	93.22381353378296
precjuly	29.3808	93.20838785171509
precjuly	29.424	93.19296216964722
precjuly	29.4672	93.1775369644165
precjuly	29.5104	93.16211080551147
precjuly	29.553600000000003	93.1466851234436
precjuly	29.5968	93.13125991821289
precjuly	29.64	93.11583423614502
precjuly	29.6832	93.10040807723999
precjuly	29.7264	93.08498287200928
precjuly	29.7696	93.0695571899414
precjuly	29.812800000000003	93.0541319847107
precjuly	29.855999999999998	93.03870582580566
precjuly	29.8992	93.0232801437378
precjuly	29.9424	93.00785493850708
precjuly	29.9856	92.99242925643921
precjuly	30.028800000000004	0.0
precjuly	30.072	0.0
precjuly	30.1152	0.0
precjuly	30.1584	0.0
precjuly	30.201600000000003	0.0
precjuly	30.2448	0.0
precjuly	30.288	0.0
precjuly	30.3312	0.0
precjuly	30.3744	0.0
precjuly	30.4176	0.0
precjuly	30.460800000000003	0.0
precjuly	30.503999999999998	0.0
precjuly	30.5472	0.0
precjuly	30.590400000000002	0.0
precjuly	30.6336	0.0
precjuly	30.676800000000004	0.0
precjuly	30.72	0.0
precjuly	30.7632	0.0
precjuly	30.8064	0.0
precjuly	30.849600000000002	0.0
precjuly	30.8928	0.0
precjuly	30.936	0.0
precjuly	30.9792	0.0
precjuly	31.0224	0.0
precjuly	31.0656	0.0
precjuly	31.108800000000002	0.0
precjuly	31.152	0.0
precjuly	31.1952	0.0
precjuly	31.238400000000002	0.0
precjuly	31.2816	0.0
precjuly	31.324800000000003	0.0
precjuly	31.368	0.0
precjuly	31.4112	0.0
precjuly	31.4544	0.0
precjuly	31.497600000000002	0.0
precjuly	31.5408	0.0
precjuly	31.584	0.0
precjuly	31.6272	0.0
precjuly	31.6704	0.0
precjuly	31.713600000000003	0.0
precjuly	31.756800000000002	0.0
precjuly	31.8	0.0
