# Supplementary material for: Assessment of Habitat Suitability and Identification of Conservation Priority Areas for Endangered Marco Polo Sheep Throughout Khunjerab National Park (Pakistan) and Tashkurgan Natural Reserve (China)
Source: Animals (Basel). 2025 Jun 28;15(13):1907. doi: 10.3390/ani15131907 (PMC12248910; doi:10.3390/ani15131907)
Supplement: Supplementary file 1 [file animals-15-01907-s001.zip › plots/Marcopolo_Sheep_1_precjuly_only.dat]

variable	x	y
precjuly	10.2	0.0
precjuly	10.2432	0.0
precjuly	10.286399999999999	0.0
precjuly	10.3296	0.0
precjuly	10.3728	0.0
precjuly	10.415999999999999	0.0
precjuly	10.4592	0.0
precjuly	10.5024	0.0
precjuly	10.545599999999999	0.0
precjuly	10.588799999999999	0.0
precjuly	10.632	0.0
precjuly	10.6752	0.0
precjuly	10.718399999999999	0.0
precjuly	10.7616	0.0
precjuly	10.8048	0.0
precjuly	10.847999999999999	0.0
precjuly	10.8912	0.0
precjuly	10.9344	0.0
precjuly	10.977599999999999	0.0
precjuly	11.0208	0.0
precjuly	11.064	0.0
precjuly	11.107199999999999	0.0
precjuly	11.1504	0.0
precjuly	11.1936	0.0
precjuly	11.236799999999999	0.0
precjuly	11.28	0.0
precjuly	11.3232	0.0
precjuly	11.366399999999999	0.0
precjuly	11.4096	0.0
precjuly	11.4528	0.0
precjuly	11.495999999999999	0.0
precjuly	11.5392	0.0
precjuly	11.5824	0.0
precjuly	11.625599999999999	0.0
precjuly	11.6688	0.0
precjuly	11.712	0.0
precjuly	11.755199999999999	0.0
precjuly	11.798399999999999	0.0
precjuly	11.8416	0.0
precjuly	11.884799999999998	0.0
precjuly	11.927999999999999	0.0
precjuly	11.9712	0.0
precjuly	12.014399999999998	99.02089923620224
precjuly	12.057599999999999	99.04219317436218
precjuly	12.1008	99.06347399950027
precjuly	12.144	99.08474260568619
precjuly	12.187199999999999	99.10599809885025
precjuly	12.2304	99.12724143266678
precjuly	12.2736	99.14847165346146
precjuly	12.316799999999999	99.16968965530396
precjuly	12.36	99.19089460372925
precjuly	12.4032	99.21208727359772
precjuly	12.446399999999999	99.23326689004898
precjuly	12.4896	99.25443434715271
precjuly	12.5328	99.27558863162994
precjuly	12.575999999999999	99.29673075675964
precjuly	12.6192	99.31785976886749
precjuly	12.6624	99.33897656202316
precjuly	12.7056	99.36008030176163
precjuly	12.7488	99.38117182254791
precjuly	12.792	99.4022501707077
precjuly	12.8352	99.4233164191246
precjuly	12.8784	99.44436949491501
precjuly	12.9216	99.46541041135788
precjuly	12.9648	99.4864382147789
precjuly	13.008	99.50745382905006
precjuly	13.0512	99.52845633029938
precjuly	13.0944	99.54944664239883
precjuly	13.137599999999999	99.57042384147644
precjuly	13.1808	99.59138885140419
precjuly	13.224	99.61234074831009
precjuly	13.267199999999999	99.63328048586845
precjuly	13.3104	99.65420708060265
precjuly	13.3536	99.67512100934982
precjuly	13.396799999999999	99.69602277874947
precjuly	13.44	99.71691143512726
precjuly	13.4832	99.73778787255287
precjuly	13.526399999999999	100.07625655829906
precjuly	13.5696	100.06936366856098
precjuly	13.6128	100.06245828047395
precjuly	13.655999999999999	100.05554009228945
precjuly	13.6992	100.0486094020307
precjuly	13.7424	100.0416659116745
precjuly	13.785599999999999	100.03470991924405
precjuly	13.8288	100.02774112671614
precjuly	13.872	100.02075983770192
precjuly	13.915199999999999	100.0137657430023
precjuly	13.9584	100.00675915228203
precjuly	14.0016	99.99973975657485
precjuly	14.044799999999999	99.9927078653127
precjuly	14.088	99.9856631681323
precjuly	14.1312	99.97860597632825
precjuly	14.174399999999999	99.9715359788388
precjuly	14.217600000000001	99.96445348486304
precjuly	14.2608	99.95735818520188
precjuly	14.303999999999998	99.95025039464235
precjuly	14.3472	99.94312979280949
precjuly	14.3904	99.93599669635296
precjuly	14.433599999999998	99.92885079979897
precjuly	14.4768	99.92169240117073
precjuly	14.52	99.36859095096588
precjuly	14.5632	99.36140727996826
precjuly	14.6064	99.3542109131813
precjuly	14.6496	99.34700173139572
precjuly	14.692799999999998	99.33978009223938
precjuly	14.735999999999999	99.33254563808441
precjuly	14.7792	99.32529872655869
precjuly	14.8224	99.31803894042969
precjuly	14.8656	99.31076669692993
precjuly	14.9088	99.30348163843155
precjuly	14.951999999999998	99.29618412256241
precjuly	14.9952	99.28887373209
precjuly	15.0384	99.28155088424683
precjuly	15.0816	99.27421522140503
precjuly	15.1248	99.26686710119247
precjuly	15.168	99.25950610637665
precjuly	15.2112	99.25213265419006
precjuly	15.2544	99.24474638700485
precjuly	15.2976	99.23734766244888
precjuly	15.3408	99.22993606328964
precjuly	15.384	99.22251206636429
precjuly	15.4272	99.21507519483566
precjuly	15.4704	99.20762580633163
precjuly	15.5136	99.20016366243362
precjuly	15.556799999999999	99.19268900156021
precjuly	15.6	99.18520152568817
precjuly	15.6432	99.17770159244537
precjuly	15.686399999999999	99.17018884420395
precjuly	15.7296	99.16266357898712
precjuly	15.7728	99.15512549877167
precjuly	15.815999999999999	99.14757496118546
precjuly	15.859200000000001	99.1400117278099
precjuly	15.9024	99.13243573904037
precjuly	15.945599999999999	99.12484723329544
precjuly	15.9888	99.11724591255188
precjuly	16.032	99.10963207483292
precjuly	16.0752	99.10200560092926
precjuly	16.1184	99.09436619281769
precjuly	16.1616	99.08671444654465
precjuly	16.2048	99.07905000448227
precjuly	16.247999999999998	99.07137298583984
precjuly	16.2912	99.06368291378021
precjuly	16.3344	99.05598056316376
precjuly	16.3776	99.04826551675797
precjuly	16.4208	99.04053789377213
precjuly	16.464	99.03279721736908
precjuly	16.5072	99.7257490158081
precjuly	16.5504	99.71798342466354
precjuly	16.5936	99.71020516753197
precjuly	16.6368	99.70241391658783
precjuly	16.68	99.69461035728455
precjuly	16.7232	99.68679413199425
precjuly	16.7664	99.67896527051926
precjuly	16.8096	99.6711234152317
precjuly	16.8528	99.663269251585
precjuly	16.896	99.65540245175362
precjuly	16.9392	99.64752298593521
precjuly	16.9824	99.63963052630424
precjuly	17.0256	99.63172575831413
precjuly	17.0688	99.62380835413933
precjuly	17.112	99.61587828397751
precjuly	17.1552	99.607935577631
precjuly	17.1984	99.5999798476696
precjuly	17.2416	99.59201183915138
precjuly	17.2848	99.58403116464615
precjuly	17.328	99.57603785395622
precjuly	17.3712	99.56803154945374
precjuly	17.4144	99.56001290678978
precjuly	17.4576	99.55198165774345
precjuly	17.500799999999998	99.54393774271011
precjuly	17.544	99.53588080406189
precjuly	17.5872	99.52781158685684
precjuly	17.6304	99.5197297334671
precjuly	17.6736	99.51163521409035
precjuly	17.7168	99.50352770090103
precjuly	17.759999999999998	99.49540787935257
precjuly	17.8032	99.48727542161942
precjuly	17.8464	99.47913026809692
precjuly	17.8896	99.47097218036652
precjuly	17.9328	99.46280175447464
precjuly	17.976	99.45461863279343
precjuly	18.019199999999998	99.44642293453217
precjuly	18.0624	99.4382141828537
precjuly	18.1056	99.42999321222305
precjuly	18.1488	99.42175954580307
precjuly	18.192	99.41351318359375
precjuly	18.2352	99.40525388717651
precjuly	18.278399999999998	99.39698225259781
precjuly	18.3216	99.38869798183441
precjuly	18.3648	99.38040101528168
precjuly	18.408	99.37209111452103
precjuly	18.4512	99.36376887559891
precjuly	18.4944	99.3554340004921
precjuly	18.537599999999998	99.34708648920059
precjuly	18.5808	99.33872628211975
precjuly	18.624	99.330353140831
precjuly	18.6672	99.32196766138077
precjuly	18.7104	99.3135694861412
precjuly	18.7536	99.3051587343216
precjuly	18.7968	99.29673492908478
precjuly	18.84	99.28829884529114
precjuly	18.883200000000002	99.2798501253128
precjuly	18.9264	99.27138876914978
precjuly	18.9696	99.26291435956955
precjuly	19.0128	99.2544276714325
precjuly	19.055999999999997	99.24592834711075
precjuly	19.0992	99.23741638660431
precjuly	19.142400000000002	99.22889137268066
precjuly	19.1856	99.2203540802002
precjuly	19.2288	99.21180415153503
precjuly	19.272	99.20324158668518
precjuly	19.3152	99.19466596841812
precjuly	19.358400000000003	99.18607807159424
precjuly	19.401600000000002	99.17747753858566
precjuly	19.4448	99.1688643693924
precjuly	19.488	99.16023814678192
precjuly	19.5312	99.85006573796272
precjuly	19.5744	99.84141460061073
precjuly	19.6176	99.83275082707405
precjuly	19.660800000000002	99.82407400012016
precjuly	19.704	99.81538492441177
precjuly	19.7472	99.80668318271637
precjuly	19.790399999999998	99.79796880483627
precjuly	19.833599999999997	99.78924177587032
precjuly	19.876800000000003	99.78050170838833
precjuly	19.92	99.77174936234951
precjuly	19.9632	99.762984380126
precjuly	20.0064	99.75420674681664
precjuly	20.049599999999998	99.74541607499123
precjuly	20.0928	99.73661315441132
precjuly	20.136	99.72779756784439
precjuly	20.1792	99.71896931529045
precjuly	20.2224	99.71012803912163
precjuly	20.2656	99.7012745141983
precjuly	20.308799999999998	99.69240832328796
precjuly	20.351999999999997	99.68352949619293
precjuly	20.395200000000003	99.6746376156807
precjuly	20.4384	99.66573345661163
precjuly	20.4816	99.6568166911602
precjuly	20.5248	98.34130203723907
precjuly	20.567999999999998	98.33235955238342
precjuly	20.6112	98.32340478897095
precjuly	20.654400000000003	98.31443738937378
precjuly	20.6976	98.30545735359192
precjuly	20.7408	98.2964643239975
precjuly	20.784	98.28745889663696
precjuly	20.827199999999998	98.27844095230103
precjuly	20.8704	98.2694102525711
precjuly	20.9136	98.26036655902863
precjuly	20.9568	98.25131070613861
precjuly	21.0	98.24224209785461
precjuly	21.0432	98.23316085338593
precjuly	21.0864	98.22406697273254
precjuly	21.1296	98.21495997905731
precjuly	21.172800000000002	98.20584082603455
precjuly	21.216	98.1967089176178
precjuly	21.2592	98.18756449222565
precjuly	21.3024	98.17840695381165
precjuly	21.345599999999997	98.16923713684082
precjuly	21.3888	98.1600546836853
precjuly	21.432	98.15085959434509
precjuly	21.4752	98.14165139198303
precjuly	21.5184	98.13243103027344
precjuly	21.5616	98.12319803237915
precjuly	21.6048	98.11395227909088
precjuly	21.648	98.10469353199005
precjuly	21.691200000000002	98.0954225063324
precjuly	21.7344	98.08613884449005
precjuly	21.7776	98.07684254646301
precjuly	21.8208	98.06753325462341
precjuly	21.863999999999997	98.05821168422699
precjuly	21.9072	98.04887735843658
precjuly	21.950400000000002	98.03953051567078
precjuly	21.9936	98.03017055988312
precjuly	22.0368	98.02079832553864
precjuly	22.08	98.01141345500946
precjuly	22.1232	98.0020159482956
precjuly	22.166400000000003	97.99260544776917
precjuly	22.209600000000002	97.98318266868591
precjuly	22.2528	97.97374725341797
precjuly	22.296	97.96429896354675
precjuly	22.339199999999998	97.95483827590942
precjuly	22.3824	97.94536447525024
precjuly	22.4256	97.93587851524353
precjuly	22.4688	97.92637968063354
precjuly	22.512	97.91686844825745
precjuly	22.5552	97.90734386444092
precjuly	22.5984	97.89780735969543
precjuly	22.6416	97.88825798034668
precjuly	22.684800000000003	97.87869596481323
precjuly	22.728	97.86912107467651
precjuly	22.7712	97.85953378677368
precjuly	22.8144	97.84993386268616
precjuly	22.857599999999998	97.84032130241394
precjuly	22.9008	97.83069562911987
precjuly	22.944	97.82105779647827
precjuly	22.9872	97.81140732765198
precjuly	23.0304	97.80174422264099
precjuly	23.0736	97.79206800460815
precjuly	23.116799999999998	97.7823793888092
precjuly	23.16	97.77267837524414
precjuly	23.203200000000002	97.7629644870758
precjuly	23.2464	97.7532377243042
precjuly	23.2896	97.74349880218506
precjuly	23.3328	97.73374700546265
precjuly	23.375999999999998	97.72398257255554
precjuly	23.4192	97.71420526504517
precjuly	23.462400000000002	97.70441555976868
precjuly	23.5056	97.6946132183075
precjuly	23.5488	97.68479824066162
precjuly	23.592	97.67497062683105
precjuly	23.635199999999998	97.66512989997864
precjuly	23.6784	97.65527701377869
precjuly	23.721600000000002	97.64541149139404
precjuly	23.7648	97.6355333328247
precjuly	23.808	97.62564206123352
precjuly	23.8512	97.61573839187622
precjuly	23.8944	97.60582232475281
precjuly	23.9376	97.59589338302612
precjuly	23.980800000000002	97.58595156669617
precjuly	24.024	97.5759973526001
precjuly	24.0672	97.56603074073792
precjuly	24.1104	97.55605125427246
precjuly	24.153599999999997	97.54605865478516
precjuly	24.1968	97.5360541343689
precjuly	24.240000000000002	97.52603673934937
precjuly	24.2832	97.51600670814514
precjuly	24.3264	97.50596356391907
precjuly	24.3696	97.49590826034546
precjuly	24.4128	97.48584032058716
precjuly	24.456000000000003	97.47575974464417
precjuly	24.499200000000002	97.46566605567932
precjuly	24.5424	97.45555996894836
precjuly	24.5856	97.4454414844513
precjuly	24.6288	97.43531036376953
precjuly	24.672	97.42516589164734
precjuly	24.7152	97.41500949859619
precjuly	24.7584	97.40484023094177
precjuly	24.8016	97.39465832710266
precjuly	24.8448	97.38446354866028
precjuly	24.888	97.37425637245178
precjuly	24.9312	97.3640365600586
precjuly	24.974400000000003	97.35380411148071
precjuly	25.0176	97.34355902671814
precjuly	25.0608	97.33330082893372
precjuly	25.104	97.32303047180176
precjuly	25.147199999999998	97.31274747848511
precjuly	25.1904	97.30245184898376
precjuly	25.2336	97.29214310646057
precjuly	25.2768	97.28182220458984
precjuly	25.32	97.27148842811584
precjuly	25.3632	97.26114225387573
precjuly	25.4064	97.25078272819519
precjuly	25.4496	97.2404112815857
precjuly	25.492800000000003	97.23002696037292
precjuly	25.536	97.21963024139404
precjuly	25.5792	97.20922017097473
precjuly	25.6224	97.19879794120789
precjuly	25.665599999999998	97.18836307525635
precjuly	25.7088	97.1779158115387
precjuly	25.752000000000002	97.16745519638062
precjuly	25.7952	97.156982421875
precjuly	25.8384	97.14649701118469
precjuly	25.8816	97.13599872589111
precjuly	25.9248	97.12548756599426
precjuly	25.968000000000004	97.11496424674988
precjuly	26.011200000000002	97.1044282913208
precjuly	26.0544	97.09387946128845
precjuly	26.0976	97.08331775665283
precjuly	26.1408	97.07274389266968
precjuly	26.184	97.06215715408325
precjuly	26.2272	97.05155777931213
precjuly	26.270400000000002	97.0409460067749
precjuly	26.3136	97.03032088279724
precjuly	26.3568	97.01968359947205
precjuly	26.400000000000002	97.00903367996216
precjuly	26.4432	96.99837136268616
precjuly	26.4864	96.98769569396973
precjuly	26.5296	96.97700786590576
precjuly	26.5728	96.96630716323853
precjuly	26.616	96.95559406280518
precjuly	26.6592	96.94486784934998
precjuly	26.7024	96.93412947654724
precjuly	26.745600000000003	96.92337846755981
precjuly	26.788800000000002	96.91261458396912
precjuly	26.832	96.90183782577515
precjuly	26.8752	96.89104866981506
precjuly	26.918400000000002	96.88024711608887
precjuly	26.9616	96.8694326877594
precjuly	27.004800000000003	96.85860514640808
precjuly	27.048	96.84776568412781
precjuly	27.0912	96.83691334724426
precjuly	27.1344	96.82604837417603
precjuly	27.1776	96.81517028808594
precjuly	27.2208	96.80428004264832
precjuly	27.264	96.793377161026
precjuly	27.3072	96.782461643219
precjuly	27.3504	96.77153301239014
precjuly	27.393600000000003	96.76059222221375
precjuly	27.4368	96.74963855743408
precjuly	27.48	96.7386724948883
precjuly	27.5232	96.72769379615784
precjuly	27.5664	96.71670174598694
precjuly	27.6096	96.70569777488708
precjuly	27.652800000000003	96.69468092918396
precjuly	27.695999999999998	96.68365168571472
precjuly	27.7392	96.67260909080505
precjuly	27.7824	96.66155433654785
precjuly	27.8256	96.65048694610596
precjuly	27.868800000000004	96.63940691947937
precjuly	27.912	96.62831377983093
precjuly	27.9552	96.61720871925354
precjuly	27.9984	96.6060905456543
precjuly	28.041600000000003	96.59495997428894
precjuly	28.0848	96.58381628990173
precjuly	28.128	96.57266044616699
precjuly	28.1712	96.56149196624756
precjuly	28.2144	96.55031061172485
precjuly	28.2576	96.53911638259888
precjuly	28.300800000000002	96.52790975570679
precjuly	28.343999999999998	96.51669073104858
precjuly	28.3872	96.50545883178711
precjuly	28.430400000000002	96.49421405792236
precjuly	28.4736	96.4829568862915
precjuly	28.516800000000003	96.47168707847595
precjuly	28.56	96.46040463447571
precjuly	28.6032	96.44910907745361
precjuly	28.6464	96.43780159950256
precjuly	28.689600000000002	96.42648124694824
precjuly	28.7328	96.41514825820923
precjuly	28.776	96.40380239486694
precjuly	28.8192	96.39244365692139
precjuly	28.8624	96.3810727596283
precjuly	28.9056	96.36968922615051
precjuly	28.948800000000002	96.35829281806946
precjuly	28.992	96.34688353538513
precjuly	29.0352	96.33546185493469
precjuly	29.078400000000002	96.32402777671814
precjuly	29.1216	96.31258082389832
precjuly	29.164800000000003	96.30112099647522
precjuly	29.208	96.28964877128601
precjuly	29.2512	96.27816390991211
precjuly	29.2944	96.26666641235352
precjuly	29.337600000000002	96.25515580177307
precjuly	29.3808	96.24363303184509
precjuly	29.424	96.23209762573242
precjuly	29.4672	96.22054958343506
precjuly	29.5104	96.20898842811584
precjuly	29.553600000000003	96.1974151134491
precjuly	29.5968	96.18582916259766
precjuly	29.64	96.17423033714294
precjuly	29.6832	96.16261863708496
precjuly	29.7264	96.15099453926086
precjuly	29.7696	96.13935804367065
precjuly	29.812800000000003	96.12770867347717
precjuly	29.855999999999998	96.11604642868042
precjuly	29.8992	96.10437178611755
precjuly	29.9424	96.09268450737
precjuly	29.9856	96.08098483085632
precjuly	30.028800000000004	0.0
precjuly	30.072	0.0
precjuly	30.1152	0.0
precjuly	30.1584	0.0
precjuly	30.201600000000003	0.0
precjuly	30.2448	0.0
precjuly	30.288	0.0
precjuly	30.3312	0.0
precjuly	30.3744	0.0
precjuly	30.4176	0.0
precjuly	30.460800000000003	0.0
precjuly	30.503999999999998	0.0
precjuly	30.5472	0.0
precjuly	30.590400000000002	0.0
precjuly	30.6336	0.0
precjuly	30.676800000000004	0.0
precjuly	30.72	0.0
precjuly	30.7632	0.0
precjuly	30.8064	0.0
precjuly	30.849600000000002	0.0
precjuly	30.8928	0.0
precjuly	30.936	0.0
precjuly	30.9792	0.0
precjuly	31.0224	0.0
precjuly	31.0656	0.0
precjuly	31.108800000000002	0.0
precjuly	31.152	0.0
precjuly	31.1952	0.0
precjuly	31.238400000000002	0.0
precjuly	31.2816	0.0
precjuly	31.324800000000003	0.0
precjuly	31.368	0.0
precjuly	31.4112	0.0
precjuly	31.4544	0.0
precjuly	31.497600000000002	0.0
precjuly	31.5408	0.0
precjuly	31.584	0.0
precjuly	31.6272	0.0
precjuly	31.6704	0.0
precjuly	31.713600000000003	0.0
precjuly	31.756800000000002	0.0
precjuly	31.8	0.0
