# Supplementary material for: Assessment of Habitat Suitability and Identification of Conservation Priority Areas for Endangered Marco Polo Sheep Throughout Khunjerab National Park (Pakistan) and Tashkurgan Natural Reserve (China)
Source: Animals (Basel). 2025 Jun 28;15(13):1907. doi: 10.3390/ani15131907 (PMC12248910; doi:10.3390/ani15131907)
Supplement: Supplementary file 1 [file animals-15-01907-s001.zip › plots/Marcopolo_Sheep_1_precsep.dat]

variable	x	y
precsep	5.8	0.0
precsep	5.8288	0.0
precsep	5.8576	0.0
precsep	5.8864	0.0
precsep	5.9152	0.0
precsep	5.944	0.0
precsep	5.972799999999999	0.0
precsep	6.0016	0.0
precsep	6.0304	0.0
precsep	6.0592	0.0
precsep	6.088	0.0
precsep	6.1168	0.0
precsep	6.1456	0.0
precsep	6.1743999999999994	0.0
precsep	6.2032	0.0
precsep	6.231999999999999	0.0
precsep	6.2608	0.0
precsep	6.2896	0.0
precsep	6.3184	0.0
precsep	6.3472	0.0
precsep	6.3759999999999994	0.0
precsep	6.4048	0.0
precsep	6.4336	0.0
precsep	6.4624	0.0
precsep	6.4912	0.0
precsep	6.52	0.0
precsep	6.5488	0.0
precsep	6.5775999999999994	0.0
precsep	6.6064	0.0
precsep	6.635199999999999	0.0
precsep	6.664	0.0
precsep	6.6928	0.0
precsep	6.7216	0.0
precsep	6.7504	0.0
precsep	6.7791999999999994	0.0
precsep	6.808	0.0
precsep	6.8368	0.0
precsep	6.8656	0.0
precsep	6.894399999999999	0.0
precsep	6.9232	0.0
precsep	6.952	0.0
precsep	6.9807999999999995	0.0
precsep	7.0096	93.10697984695435
precsep	7.038399999999999	93.14426326751709
precsep	7.0672	93.18154621124268
precsep	7.096	93.21882963180542
precsep	7.1248	93.256112575531
precsep	7.1536	93.29339599609375
precsep	7.1823999999999995	93.33067893981934
precsep	7.2112	93.36796236038208
precsep	7.239999999999999	93.40524482727051
precsep	7.2688	93.44252824783325
precsep	7.297599999999999	93.47981119155884
precsep	7.3264	93.51709461212158
precsep	7.3552	93.55437755584717
precsep	7.3839999999999995	93.59166097640991
precsep	7.4128	93.6289439201355
precsep	7.441599999999999	93.66622734069824
precsep	7.4704	93.70351028442383
precsep	7.4992	93.74079370498657
precsep	7.528	93.77807664871216
precsep	7.556799999999999	93.8153600692749
precsep	7.5855999999999995	93.85264301300049
precsep	7.6144	93.88992643356323
precsep	7.643199999999999	93.92720937728882
precsep	7.672	93.96449279785156
precsep	7.700799999999999	94.0017762184143
precsep	7.7296	94.03905916213989
precsep	7.7584	94.07634258270264
precsep	7.7871999999999995	94.11362552642822
precsep	7.815999999999999	94.15090894699097
precsep	7.844799999999999	94.18819189071655
precsep	7.8736	94.2254753112793
precsep	7.9024	94.26275825500488
precsep	7.9312	94.30004167556763
precsep	7.96	94.33732461929321
precsep	7.9887999999999995	94.37460803985596
precsep	8.0176	94.41189098358154
precsep	8.046399999999998	94.44917440414429
precsep	8.075199999999999	94.48645782470703
precsep	8.104	94.52374076843262
precsep	8.1328	94.56102418899536
precsep	8.1616	94.59830713272095
precsep	8.1904	94.63559055328369
precsep	8.2192	94.67287349700928
precsep	8.248	94.71015691757202
precsep	8.2768	94.74743986129761
precsep	8.3056	94.78472328186035
precsep	8.334399999999999	94.82200622558594
precsep	8.363199999999999	94.85928964614868
precsep	8.392	94.89657258987427
precsep	8.4208	94.93385601043701
precsep	8.4496	94.9711389541626
precsep	8.478399999999999	95.00842237472534
precsep	8.5072	95.04570579528809
precsep	8.536	95.08298873901367
precsep	8.5648	95.12027215957642
precsep	8.5936	95.157555103302
precsep	8.622399999999999	95.19483852386475
precsep	8.6512	95.23212146759033
precsep	8.68	95.26940488815308
precsep	8.7088	95.30668783187866
precsep	8.7376	95.3439712524414
precsep	8.766399999999999	95.38125419616699
precsep	8.7952	95.41853761672974
precsep	8.824	95.45582056045532
precsep	8.852799999999998	95.49310398101807
precsep	8.881599999999999	95.53038692474365
precsep	8.9104	95.5676703453064
precsep	8.9392	95.60495376586914
precsep	8.968	95.64223670959473
precsep	8.9968	95.67952013015747
precsep	9.025599999999999	95.71680307388306
precsep	9.0544	95.7540864944458
precsep	9.0832	95.79136943817139
precsep	9.111999999999998	95.82865285873413
precsep	9.140799999999999	95.86593580245972
precsep	9.169599999999999	95.90321779251099
precsep	9.1984	95.94050121307373
precsep	9.2272	95.97778415679932
precsep	9.256	96.01506757736206
precsep	9.2848	96.05235075950623
precsep	9.3136	96.08963394165039
precsep	9.3424	96.12691712379456
precsep	9.3712	96.16420030593872
precsep	9.399999999999999	96.20148348808289
precsep	9.428799999999999	96.23876667022705
precsep	9.4576	96.27604985237122
precsep	9.4864	96.31333303451538
precsep	9.5152	96.35061621665955
precsep	9.543999999999999	96.38789939880371
precsep	9.572799999999999	96.42518258094788
precsep	9.6016	96.46246600151062
precsep	9.6304	96.49974918365479
precsep	9.6592	96.53703236579895
precsep	9.687999999999999	96.57431554794312
precsep	9.7168	96.61159873008728
precsep	9.7456	96.64888191223145
precsep	9.7744	96.68616509437561
precsep	9.8032	96.72344827651978
precsep	9.831999999999999	96.76073145866394
precsep	9.8608	96.7980146408081
precsep	9.889599999999998	96.83529782295227
precsep	9.918399999999998	96.87258100509644
precsep	9.947199999999999	96.9098641872406
precsep	9.975999999999999	96.94714736938477
precsep	10.0048	96.98443078994751
precsep	10.0336	97.02171397209167
precsep	10.0624	97.05899715423584
precsep	10.0912	97.09628033638
precsep	10.120000000000001	97.13356351852417
precsep	10.148799999999998	97.17084670066833
precsep	10.177599999999998	97.2081298828125
precsep	10.206399999999999	97.24541306495667
precsep	10.235199999999999	97.28269624710083
precsep	10.264	97.319979429245
precsep	10.2928	97.35726261138916
precsep	10.3216	97.39454579353333
precsep	10.3504	97.43182897567749
precsep	10.3792	97.46911215782166
precsep	10.408	97.5063955783844
precsep	10.436799999999998	97.54367876052856
precsep	10.465599999999998	97.58096194267273
precsep	10.494399999999999	97.6182451248169
precsep	10.5232	97.65552830696106
precsep	10.552	97.69281148910522
precsep	10.5808	97.73009467124939
precsep	10.6096	97.76737785339355
precsep	10.6384	97.80466103553772
precsep	10.6672	97.84194421768188
precsep	10.695999999999998	97.87922739982605
precsep	10.724799999999998	97.91651058197021
precsep	10.753599999999999	97.95379376411438
precsep	10.782399999999999	97.99107694625854
precsep	10.8112	98.028360247612
precsep	10.84	98.06564342975616
precsep	10.8688	98.10292661190033
precsep	10.897599999999999	98.1402097940445
precsep	10.9264	98.17749309539795
precsep	10.9552	98.21477627754211
precsep	10.983999999999998	98.25205945968628
precsep	11.012799999999999	98.28934264183044
precsep	11.041599999999999	98.32662582397461
precsep	11.0704	98.36390900611877
precsep	11.0992	98.40119218826294
precsep	11.128	98.4384754896164
precsep	11.156799999999999	98.47575867176056
precsep	11.185599999999999	98.51304185390472
precsep	11.2144	98.55032503604889
precsep	11.2432	98.58760821819305
precsep	11.271999999999998	98.62489140033722
precsep	11.300799999999999	98.66217458248138
precsep	11.3296	98.69945788383484
precsep	11.3584	98.736741065979
precsep	11.3872	98.77402424812317
precsep	11.415999999999999	98.81130743026733
precsep	11.444799999999999	98.8485906124115
precsep	11.4736	98.88587379455566
precsep	11.5024	98.92315697669983
precsep	11.531199999999998	98.96044027805328
precsep	11.559999999999999	98.99772346019745
precsep	11.588799999999999	99.03500664234161
precsep	11.6176	99.07228982448578
precsep	11.6464	99.10957300662994
precsep	11.6752	99.14685618877411
precsep	11.703999999999999	99.18413943052292
precsep	11.7328	99.22142136096954
precsep	11.7616	99.25870460271835
precsep	11.790399999999998	99.29598778486252
precsep	11.819199999999999	99.33327096700668
precsep	11.847999999999999	99.37055414915085
precsep	11.8768	99.40783739089966
precsep	11.9056	99.44512057304382
precsep	11.9344	99.48240375518799
precsep	11.9632	99.51968696713448
precsep	11.991999999999999	99.55697017908096
precsep	12.0208	99.59425336122513
precsep	12.049599999999998	99.63153657317162
precsep	12.078399999999998	99.66881975531578
precsep	12.107199999999999	99.70610296726227
precsep	12.136	99.74338614940643
precsep	12.1648	99.78066936135292
precsep	12.1936	99.81795255839825
precsep	12.2224	99.85523575544357
precsep	12.251199999999999	99.8925189524889
precsep	12.279999999999998	99.9298021569848
precsep	12.308799999999998	99.96708535403013
precsep	12.337599999999998	100.00436855154112
precsep	12.366399999999999	100.04165175184608
precsep	12.395199999999999	100.07893495261669
precsep	12.424	100.11621814966202
precsep	12.4528	100.15350134670734
precsep	12.4816	100.19078454375267
precsep	12.5104	100.22155444324017
precsep	12.539199999999997	100.24080049991608
precsep	12.567999999999998	100.26004654169083
precsep	12.596799999999998	100.2792926132679
precsep	12.625599999999999	100.29853865504265
precsep	12.654399999999999	100.31778472661972
precsep	12.6832	100.33703076839447
precsep	12.712	100.35627681016922
precsep	12.7408	100.37552288174629
precsep	12.7696	100.39476892352104
precsep	12.798399999999999	100.41401496529579
precsep	12.827199999999998	100.43326103687286
precsep	12.855999999999998	100.45250707864761
precsep	12.884799999999998	100.47175315022469
precsep	12.913599999999999	100.49099919199944
precsep	12.9424	100.51024526357651
precsep	12.9712	100.52949130535126
precsep	13.0	100.548737347126
precsep	13.0288	100.56798338890076
precsep	13.057599999999999	100.5872294306755
precsep	13.0864	100.6064755320549
precsep	13.115199999999998	100.62572157382965
precsep	13.143999999999998	100.6449676156044
precsep	13.172799999999999	100.66421365737915
precsep	13.2016	100.6834596991539
precsep	13.2304	100.7027058005333
precsep	13.2592	100.72195184230804
precsep	13.287999999999998	100.7411978840828
precsep	13.316799999999999	100.76044392585754
precsep	13.3456	100.7796899676323
precsep	13.3744	100.79893606901169
precsep	13.403199999999998	100.81818211078644
precsep	13.431999999999999	100.83742815256119
precsep	13.460799999999999	100.85667419433594
precsep	13.4896	100.87592023611069
precsep	13.5184	100.89516627788544
precsep	13.547199999999998	100.91441237926483
precsep	13.575999999999999	100.93365842103958
precsep	13.6048	100.95290446281433
precsep	13.6336	100.97215050458908
precsep	13.6624	100.99139654636383
precsep	13.691199999999998	101.01064264774323
precsep	13.719999999999999	101.02988862991333
precsep	13.7488	101.04913473129272
precsep	13.7776	101.06838083267212
precsep	13.8064	101.08762681484222
precsep	13.8352	101.10687291622162
precsep	13.863999999999997	101.12611889839172
precsep	13.892799999999998	101.14536499977112
precsep	13.921599999999998	101.16461110115051
precsep	13.950399999999998	101.18385708332062
precsep	13.979199999999999	101.20310318470001
precsep	14.008	101.22234916687012
precsep	14.0368	101.24159526824951
precsep	14.0656	101.2608413696289
precsep	14.0944	101.28008735179901
precsep	14.123199999999997	101.2993334531784
precsep	14.152000000000001	101.31857943534851
precsep	14.180799999999998	101.3378255367279
precsep	14.209599999999998	101.3570716381073
precsep	14.238399999999999	101.3763176202774
precsep	14.267199999999999	101.3955637216568
precsep	14.296	101.41480910778046
precsep	14.3248	101.43405520915985
precsep	14.3536	101.45330119132996
precsep	14.3824	101.47254729270935
precsep	14.411199999999997	101.49179327487946
precsep	14.440000000000001	101.51103937625885
precsep	14.468799999999998	101.53028547763824
precsep	14.497599999999998	101.54953145980835
precsep	14.526399999999999	101.56877756118774
precsep	14.5552	101.58802354335785
precsep	14.584	101.60726964473724
precsep	14.6128	101.62651574611664
precsep	14.641599999999997	101.64576172828674
precsep	14.6704	101.66500782966614
precsep	14.699199999999998	101.68425381183624
precsep	14.728000000000002	101.70349991321564
precsep	14.756799999999998	101.72274589538574
precsep	14.785599999999999	101.74199199676514
precsep	14.8144	101.76123809814453
precsep	14.8432	101.78048408031464
precsep	14.872	101.79973018169403
precsep	14.9008	101.81897616386414
precsep	14.929599999999997	101.83822226524353
precsep	14.958400000000001	101.85746836662292
precsep	14.987199999999998	101.87671434879303
precsep	15.015999999999998	101.89596045017242
precsep	15.044799999999999	101.91520643234253
precsep	15.073599999999999	101.93445253372192
precsep	15.1024	101.95369863510132
precsep	15.1312	101.97294461727142
precsep	15.159999999999997	101.99219071865082
precsep	15.1888	102.01143670082092
precsep	15.217599999999997	102.03068280220032
precsep	15.246399999999998	102.04992890357971
precsep	15.275199999999998	102.0691750049591
precsep	15.303999999999998	102.08842086791992
precsep	15.332799999999999	102.10766696929932
precsep	15.3616	102.12691307067871
precsep	15.3904	102.1461591720581
precsep	15.4192	102.1654052734375
precsep	15.447999999999997	102.18465113639832
precsep	15.4768	102.20389723777771
precsep	15.505599999999998	102.2231433391571
precsep	15.534399999999998	102.2423894405365
precsep	15.563199999999998	102.2616355419159
precsep	15.591999999999999	102.28088140487671
precsep	15.6208	102.3001275062561
precsep	15.6496	102.3193736076355
precsep	15.6784	102.33861970901489
precsep	15.7072	102.35786581039429
precsep	15.735999999999997	102.3771116733551
precsep	15.764799999999997	102.3963577747345
precsep	15.793599999999998	102.41560387611389
precsep	15.822399999999998	102.43484997749329
precsep	15.851199999999999	102.45409607887268
precsep	15.879999999999999	102.4733419418335
precsep	15.9088	102.49258804321289
precsep	15.9376	102.51183414459229
precsep	15.9664	102.53108024597168
precsep	15.995199999999997	102.55032634735107
precsep	16.023999999999997	102.56957221031189
precsep	16.052799999999998	102.58881759643555
precsep	16.081599999999998	102.60806441307068
precsep	16.1104	102.62730979919434
precsep	16.1392	102.64655661582947
precsep	16.168	102.66580200195312
precsep	16.1968	102.68504858016968
precsep	16.2256	102.70429396629333
precsep	16.2544	102.72354078292847
precsep	16.283199999999997	102.74278616905212
precsep	16.311999999999998	102.76203274726868
precsep	16.340799999999998	102.78127813339233
precsep	16.3696	102.80052495002747
precsep	16.3984	102.81977033615112
precsep	16.4272	102.83901715278625
precsep	16.456	102.85826253890991
precsep	16.4848	102.87750911712646
precsep	16.513599999999997	102.89675450325012
precsep	16.5424	102.91600131988525
precsep	16.571199999999997	102.93524670600891
precsep	16.599999999999998	102.95449328422546
precsep	16.6288	102.97373867034912
precsep	16.6576	102.99298548698425
precsep	16.6864	103.01223087310791
precsep	16.7152	103.03147745132446
precsep	16.744	103.0507230758667
precsep	16.7728	103.06996965408325
precsep	16.801599999999997	103.08921504020691
precsep	16.8304	103.10846185684204
precsep	16.859199999999998	103.1277072429657
precsep	16.887999999999998	103.14695382118225
precsep	16.9168	103.16619920730591
precsep	16.9456	103.18544602394104
precsep	16.9744	103.2046914100647
precsep	17.0032	103.22393798828125
precsep	17.031999999999996	103.24318361282349
precsep	17.0608	103.26243019104004
precsep	17.089599999999997	103.2816755771637
precsep	17.1184	103.30092239379883
precsep	17.147199999999998	103.32016777992249
precsep	17.176	103.33941435813904
precsep	17.2048	103.3586597442627
precsep	17.2336	103.37790656089783
precsep	17.2624	103.39715194702148
precsep	17.2912	103.41639852523804
precsep	17.319999999999997	103.43564414978027
precsep	17.3488	103.45489072799683
precsep	17.377599999999997	103.47413611412048
precsep	17.406399999999998	103.49338293075562
precsep	17.4352	103.51262831687927
precsep	17.464	103.53187489509583
precsep	17.4928	103.55112028121948
precsep	17.5216	103.57036709785461
precsep	17.5504	103.58961248397827
precsep	17.5792	103.60885906219482
precsep	17.607999999999997	103.62810468673706
precsep	17.636799999999997	103.64735126495361
precsep	17.665599999999998	103.66659665107727
precsep	17.694399999999998	103.6858434677124
precsep	17.7232	103.70508885383606
precsep	17.752	103.72433543205261
precsep	17.7808	103.74358081817627
precsep	17.8096	103.7628276348114
precsep	17.8384	103.78207302093506
precsep	17.8672	103.80131959915161
precsep	17.895999999999997	103.82056522369385
precsep	17.924799999999998	103.8398118019104
precsep	17.953599999999998	103.85905718803406
precsep	17.9824	103.87830400466919
precsep	18.0112	103.89754939079285
precsep	18.04	103.9167959690094
precsep	18.0688	103.93604135513306
precsep	18.0976	103.95528817176819
precsep	18.1264	103.97453355789185
precsep	18.155199999999997	103.9937789440155
precsep	18.183999999999997	104.01302576065063
precsep	18.212799999999998	104.03227090835571
precsep	18.2416	104.05151796340942
precsep	18.2704	104.0707631111145
precsep	18.2992	104.09000968933105
precsep	18.328	104.10925531387329
precsep	18.3568	104.12850189208984
precsep	18.385599999999997	104.14774751663208
precsep	18.4144	104.16699409484863
precsep	18.443199999999997	104.18623971939087
precsep	18.471999999999998	104.20548629760742
precsep	18.500799999999998	104.2247314453125
precsep	18.5296	104.24397850036621
precsep	18.5584	104.26322364807129
precsep	18.5872	104.28247022628784
precsep	18.616	104.30171585083008
precsep	18.6448	104.32096242904663
precsep	18.673599999999997	104.34020805358887
precsep	18.702399999999997	104.35945463180542
precsep	18.731199999999998	104.3786997795105
precsep	18.759999999999998	104.39794683456421
precsep	18.7888	104.41719198226929
precsep	18.8176	104.436439037323
precsep	18.8464	104.45568418502808
precsep	18.8752	104.47493076324463
precsep	18.903999999999996	104.49417638778687
precsep	18.9328	104.51342296600342
precsep	18.961599999999997	104.53266859054565
precsep	18.990399999999998	104.5519151687622
precsep	19.019199999999998	0.0
precsep	19.048	0.0
precsep	19.0768	0.0
precsep	19.1056	0.0
precsep	19.1344	0.0
precsep	19.1632	0.0
precsep	19.191999999999997	0.0
precsep	19.2208	0.0
precsep	19.249599999999997	0.0
precsep	19.278399999999998	0.0
precsep	19.307199999999998	0.0
precsep	19.336	0.0
precsep	19.3648	0.0
precsep	19.3936	0.0
precsep	19.422399999999996	0.0
precsep	19.4512	0.0
precsep	19.479999999999997	0.0
precsep	19.5088	0.0
precsep	19.537599999999998	0.0
precsep	19.566399999999998	0.0
precsep	19.5952	0.0
precsep	19.624	0.0
precsep	19.6528	0.0
precsep	19.6816	0.0
precsep	19.710399999999996	0.0
precsep	19.7392	0.0
precsep	19.767999999999997	0.0
precsep	19.796799999999998	0.0
precsep	19.825599999999998	0.0
precsep	19.8544	0.0
precsep	19.8832	0.0
precsep	19.912	0.0
precsep	19.9408	0.0
precsep	19.9696	0.0
precsep	19.998399999999997	0.0
precsep	20.027199999999997	0.0
precsep	20.055999999999997	0.0
precsep	20.084799999999998	0.0
precsep	20.113599999999998	0.0
precsep	20.1424	0.0
precsep	20.1712	0.0
precsep	20.2	0.0
