# Supplementary material for: Assessment of Habitat Suitability and Identification of Conservation Priority Areas for Endangered Marco Polo Sheep Throughout Khunjerab National Park (Pakistan) and Tashkurgan Natural Reserve (China)
Source: Animals (Basel). 2025 Jun 28;15(13):1907. doi: 10.3390/ani15131907 (PMC12248910; doi:10.3390/ani15131907)
Supplement: Supplementary file 1 [file animals-15-01907-s001.zip › plots/Marcopolo_Sheep_1_precsep_only.dat]

variable	x	y
precsep	5.8	0.0
precsep	5.8288	0.0
precsep	5.8576	0.0
precsep	5.8864	0.0
precsep	5.9152	0.0
precsep	5.944	0.0
precsep	5.972799999999999	0.0
precsep	6.0016	0.0
precsep	6.0304	0.0
precsep	6.0592	0.0
precsep	6.088	0.0
precsep	6.1168	0.0
precsep	6.1456	0.0
precsep	6.1743999999999994	0.0
precsep	6.2032	0.0
precsep	6.231999999999999	0.0
precsep	6.2608	0.0
precsep	6.2896	0.0
precsep	6.3184	0.0
precsep	6.3472	0.0
precsep	6.3759999999999994	0.0
precsep	6.4048	0.0
precsep	6.4336	0.0
precsep	6.4624	0.0
precsep	6.4912	0.0
precsep	6.52	0.0
precsep	6.5488	0.0
precsep	6.5775999999999994	0.0
precsep	6.6064	0.0
precsep	6.635199999999999	0.0
precsep	6.664	0.0
precsep	6.6928	0.0
precsep	6.7216	0.0
precsep	6.7504	0.0
precsep	6.7791999999999994	0.0
precsep	6.808	0.0
precsep	6.8368	0.0
precsep	6.8656	0.0
precsep	6.894399999999999	0.0
precsep	6.9232	0.0
precsep	6.952	0.0
precsep	6.9807999999999995	0.0
precsep	7.0096	97.89203906059265
precsep	7.038399999999999	97.97684621810913
precsep	7.0672	98.06165266036987
precsep	7.096	98.14645874500275
precsep	7.1248	98.23126435279846
precsep	7.1536	98.31606948375702
precsep	7.1823999999999995	98.40087413787842
precsep	7.2112	98.48567831516266
precsep	7.239999999999999	98.57048070430756
precsep	7.2688	98.65528404712677
precsep	7.297599999999999	98.74008679389954
precsep	7.3264	98.82488918304443
precsep	7.3552	98.90969097614288
precsep	7.3839999999999995	98.99449241161346
precsep	7.4128	99.07929337024689
precsep	7.441599999999999	99.16409385204315
precsep	7.4704	99.24889385700226
precsep	7.4992	99.3336933851242
precsep	7.528	99.32646107673645
precsep	7.556799999999999	99.31659841537476
precsep	7.5855999999999995	99.3067352771759
precsep	7.6144	99.29687166213989
precsep	7.643199999999999	99.28700757026672
precsep	7.672	99.2771430015564
precsep	7.700799999999999	99.26727801561356
precsep	7.7296	99.25741249322891
precsep	7.7584	99.24754655361176
precsep	7.7871999999999995	99.23768013715744
precsep	7.815999999999999	99.22781324386597
precsep	7.844799999999999	99.21794593334198
precsep	7.8736	99.20807808637619
precsep	7.9024	99.19820982217789
precsep	7.9312	99.18834108114243
precsep	7.96	99.1784718632698
precsep	7.9887999999999995	99.16860216856003
precsep	8.0176	99.15873199701309
precsep	8.046399999999998	99.14886140823364
precsep	8.075199999999999	99.13899028301239
precsep	8.104	99.12911874055862
precsep	8.1328	99.1192467212677
precsep	8.1616	99.10937422513962
precsep	8.1904	99.09950131177902
precsep	8.2192	99.08962786197662
precsep	8.248	99.07975399494171
precsep	8.2768	99.06987965106964
precsep	8.3056	99.06000483036041
precsep	8.334399999999999	99.05012953281403
precsep	8.363199999999999	99.04025381803513
precsep	8.392	99.03037756681442
precsep	8.4208	99.0205008983612
precsep	8.4496	99.01062375307083
precsep	8.478399999999999	99.0007461309433
precsep	8.5072	98.9933031797409
precsep	8.536	98.9931651353836
precsep	8.5648	98.99302649497986
precsep	8.5936	98.99288749694824
precsep	8.622399999999999	98.99274802207947
precsep	8.6512	98.99260807037354
precsep	8.68	98.99246752262115
precsep	8.7088	98.9923266172409
precsep	8.7376	98.9921852350235
precsep	8.766399999999999	98.99204349517822
precsep	8.7952	98.9919011592865
precsep	8.824	98.99175834655762
precsep	8.852799999999998	98.99161517620087
precsep	8.881599999999999	98.99147140979767
precsep	8.9104	98.9913272857666
precsep	8.9392	98.99118256568909
precsep	8.968	98.9910374879837
precsep	8.9968	98.99089193344116
precsep	9.025599999999999	98.99074590206146
precsep	9.0544	98.9905993938446
precsep	9.0832	98.99045240879059
precsep	9.111999999999998	98.99030494689941
precsep	9.140799999999999	98.99015700817108
precsep	9.169599999999999	98.99000871181488
precsep	9.1984	98.98985981941223
precsep	9.2272	98.98971056938171
precsep	9.256	98.98956072330475
precsep	9.2848	98.98941051959991
precsep	9.3136	98.98925983905792
precsep	9.3424	98.98910856246948
precsep	9.3712	98.98895692825317
precsep	9.399999999999999	98.9888048171997
precsep	9.428799999999999	98.98865222930908
precsep	9.4576	98.98849928379059
precsep	9.4864	98.98834574222565
precsep	9.5152	99.80142790079117
precsep	9.543999999999999	99.80127346515656
precsep	9.572799999999999	99.80111855268478
precsep	9.6016	99.80096317827702
precsep	9.6304	99.80080732703209
precsep	9.6592	99.80065101385117
precsep	9.687999999999999	99.80049423873425
precsep	9.7168	99.80033700168133
precsep	9.7456	99.80017928779125
precsep	9.7744	99.80002111196518
precsep	9.8032	99.79986245930195
precsep	9.831999999999999	99.79970335960388
precsep	9.8608	99.7995437681675
precsep	9.889599999999998	99.79938372969627
precsep	9.918399999999998	99.7992232143879
precsep	9.947199999999999	99.79906223714352
precsep	9.975999999999999	99.79890079796314
precsep	10.0048	99.79873888194561
precsep	10.0336	99.79857650399208
precsep	10.0624	99.79841366410255
precsep	10.0912	99.79825034737587
precsep	10.120000000000001	99.79808656871319
precsep	10.148799999999998	99.79792232811451
precsep	10.177599999999998	99.79775761067867
precsep	10.206399999999999	99.79759243130684
precsep	10.235199999999999	99.79742678999901
precsep	10.264	99.79726067185402
precsep	10.2928	99.79709409177303
precsep	10.3216	99.79692704975605
precsep	10.3504	99.79675953090191
precsep	10.3792	99.79659155011177
precsep	10.408	99.79642310738564
precsep	10.436799999999998	99.79625418782234
precsep	10.465599999999998	99.79608480632305
precsep	10.494399999999999	99.79591496288776
precsep	10.5232	99.59630227088928
precsep	10.552	99.596131503582
precsep	10.5808	99.59596022963524
precsep	10.6096	99.59578853845596
precsep	10.6384	99.5956163406372
precsep	10.6672	99.59544369578362
precsep	10.695999999999998	99.59527057409286
precsep	10.724799999999998	99.59509700536728
precsep	10.753599999999999	99.59492295980453
precsep	10.782399999999999	99.59474843740463
precsep	10.8112	99.5945734679699
precsep	10.84	99.594398021698
precsep	10.8688	99.59422209858894
precsep	10.897599999999999	99.59404572844505
precsep	10.9264	99.593868881464
precsep	10.9552	99.5936915576458
precsep	10.983999999999998	99.59351378679276
precsep	11.012799999999999	99.59333553910255
precsep	11.041599999999999	99.5931568145752
precsep	11.0704	99.592977643013
precsep	11.0992	99.59279799461365
precsep	11.128	99.59261786937714
precsep	11.156799999999999	99.59243729710579
precsep	11.185599999999999	99.59225624799728
precsep	11.2144	99.59207472205162
precsep	11.2432	99.59189274907112
precsep	11.271999999999998	99.59171029925346
precsep	11.300799999999999	99.59152737259865
precsep	11.3296	99.591343998909
precsep	11.3584	99.59116014838219
precsep	11.3872	99.59097582101822
precsep	11.415999999999999	99.59079104661942
precsep	11.444799999999999	99.59060579538345
precsep	11.4736	99.59042006731033
precsep	11.5024	100.00329052866437
precsep	11.531199999999998	100.0031038785819
precsep	11.559999999999999	100.00291676190682
precsep	11.588799999999999	100.0027291784063
precsep	11.6176	100.00254112808034
precsep	11.6464	100.00235261116177
precsep	11.6752	100.00216362741776
precsep	11.703999999999999	100.00197417708114
precsep	11.7328	100.00178426608909
precsep	11.7616	100.00159388210159
precsep	11.790399999999998	100.00140303128865
precsep	11.819199999999999	100.00121171376668
precsep	11.847999999999999	100.00101992953569
precsep	11.8768	100.00082767859567
precsep	11.9056	100.00063496083021
precsep	11.9344	100.00044177629752
precsep	11.9632	100.0002481250267
precsep	11.991999999999999	100.00005400701048
precsep	12.0208	99.99985942224157
precsep	12.049599999999998	99.99966437069816
precsep	12.078399999999998	99.99946885241661
precsep	12.107199999999999	99.99927286739694
precsep	12.136	99.99907641561003
precsep	12.1648	99.9988794970559
precsep	12.1936	99.99868211173452
precsep	12.2224	99.99848425970413
precsep	12.251199999999999	99.99828594084829
precsep	12.279999999999998	99.99808715528343
precsep	12.308799999999998	99.99788790289313
precsep	12.337599999999998	99.9976881837938
precsep	12.366399999999999	99.99748799810186
precsep	12.395199999999999	99.99728734535165
precsep	12.424	99.99708622600883
precsep	12.4528	99.9968846400734
precsep	12.4816	99.9966825870797
precsep	12.5104	99.52112051844597
precsep	12.539199999999997	99.49765717983246
precsep	12.567999999999998	99.47419333457947
precsep	12.596799999999998	99.45072901248932
precsep	12.625599999999999	99.42726427316666
precsep	12.654399999999999	99.40379905700684
precsep	12.6832	99.38033330440521
precsep	12.712	99.35686719417572
precsep	12.7408	99.33340054750443
precsep	12.7696	99.30993342399597
precsep	12.798399999999999	99.286465883255
precsep	12.827199999999998	99.26299786567688
precsep	12.855999999999998	99.23952931165695
precsep	12.884799999999998	99.21606040000916
precsep	12.913599999999999	99.19259095191956
precsep	12.9424	99.1691210269928
precsep	12.9712	99.14565068483353
precsep	13.0	99.1221798658371
precsep	13.0288	99.09870857000351
precsep	13.057599999999999	99.07523679733276
precsep	13.0864	99.05176454782486
precsep	13.115199999999998	99.0282918214798
precsep	13.143999999999998	99.00481867790222
precsep	13.172799999999999	98.98134505748749
precsep	13.2016	98.9578709602356
precsep	13.2304	98.93439638614655
precsep	13.2592	98.91092133522034
precsep	13.287999999999998	98.88744580745697
precsep	13.316799999999999	98.86396992206573
precsep	13.3456	98.84049344062805
precsep	13.3744	98.8170166015625
precsep	13.403199999999998	98.7935391664505
precsep	13.431999999999999	98.77006137371063
precsep	13.460799999999999	98.7465831041336
precsep	13.4896	98.72310423851013
precsep	13.5184	98.69962501525879
precsep	13.547199999999998	98.67614531517029
precsep	13.575999999999999	98.65266513824463
precsep	13.6048	98.6291846036911
precsep	13.6336	98.60570347309113
precsep	13.6624	98.58222186565399
precsep	13.691199999999998	98.55873990058899
precsep	13.719999999999999	98.53525733947754
precsep	13.7488	98.51177442073822
precsep	13.7776	98.48829090595245
precsep	13.8064	98.46480703353882
precsep	13.8352	98.44132268428802
precsep	13.863999999999997	98.41783785820007
precsep	13.892799999999998	98.39435255527496
precsep	13.921599999999998	98.3708667755127
precsep	13.950399999999998	98.34738051891327
precsep	13.979199999999999	98.32389378547668
precsep	14.008	98.30040669441223
precsep	14.0368	98.27691900730133
precsep	14.0656	98.25343096256256
precsep	14.0944	98.22994232177734
precsep	14.123199999999997	98.20645332336426
precsep	14.152000000000001	98.18296384811401
precsep	14.180799999999998	98.15947389602661
precsep	14.209599999999998	98.13598346710205
precsep	14.238399999999999	98.11249256134033
precsep	14.267199999999999	98.08900117874146
precsep	14.296	98.06551003456116
precsep	14.3248	98.04201781749725
precsep	14.3536	98.0185250043869
precsep	14.3824	97.99503183364868
precsep	14.411199999999997	97.97153806686401
precsep	14.440000000000001	97.94804382324219
precsep	14.468799999999998	97.92454934120178
precsep	14.497599999999998	97.90105414390564
precsep	14.526399999999999	97.87755846977234
precsep	14.5552	97.85406255722046
precsep	14.584	97.83056592941284
precsep	14.6128	97.80706906318665
precsep	14.641599999999997	97.78357172012329
precsep	14.6704	97.7600736618042
precsep	14.699199999999998	97.73657536506653
precsep	14.728000000000002	97.7130765914917
precsep	14.756799999999998	97.68957710266113
precsep	14.785599999999999	97.66607737541199
precsep	14.8144	97.64257717132568
precsep	14.8432	97.61907649040222
precsep	14.872	97.5955753326416
precsep	14.9008	97.57207369804382
precsep	14.929599999999997	97.54857158660889
precsep	14.958400000000001	97.52506899833679
precsep	14.987199999999998	97.50156593322754
precsep	15.015999999999998	97.47806239128113
precsep	15.044799999999999	97.45455861091614
precsep	15.073599999999999	97.43105411529541
precsep	15.1024	97.40754914283752
precsep	15.1312	97.38404369354248
precsep	15.159999999999997	97.36053800582886
precsep	15.1888	97.3370316028595
precsep	15.217599999999997	97.31352496147156
precsep	15.246399999999998	97.29001760482788
precsep	15.275199999999998	97.26651000976562
precsep	15.303999999999998	97.24300169944763
precsep	15.332799999999999	97.21949315071106
precsep	15.3616	97.19598412513733
precsep	15.3904	97.17247438430786
precsep	15.4192	97.14896440505981
precsep	15.447999999999997	97.12545394897461
precsep	15.4768	97.10194301605225
precsep	15.505599999999998	97.07843136787415
precsep	15.534399999999998	97.05491948127747
precsep	15.563199999999998	97.03140711784363
precsep	15.591999999999999	97.00789427757263
precsep	15.6208	96.98438096046448
precsep	15.6496	96.96086716651917
precsep	15.6784	96.93735313415527
precsep	15.7072	96.91383838653564
precsep	15.735999999999997	96.89032316207886
precsep	15.764799999999997	96.86680746078491
precsep	15.793599999999998	96.84329152107239
precsep	15.822399999999998	96.81977486610413
precsep	15.851199999999999	96.7962577342987
precsep	15.879999999999999	96.7727403640747
precsep	15.9088	96.74922227859497
precsep	15.9376	96.72570395469666
precsep	15.9664	96.7021849155426
precsep	15.995199999999997	96.67866563796997
precsep	16.023999999999997	96.6551456451416
precsep	16.052799999999998	96.63162612915039
precsep	16.081599999999998	96.60810470581055
precsep	16.1104	96.58458423614502
precsep	16.1392	96.56106162071228
precsep	16.168	96.53754019737244
precsep	16.1968	96.51401686668396
precsep	16.2256	96.4904944896698
precsep	16.2544	96.466970205307
precsep	16.283199999999997	96.44344687461853
precsep	16.311999999999998	96.41992163658142
precsep	16.340799999999998	96.39639735221863
precsep	16.3696	96.3728711605072
precsep	16.3984	96.34934616088867
precsep	16.4272	96.32581901550293
precsep	16.456	96.3022928237915
precsep	16.4848	96.27876472473145
precsep	16.513599999999997	96.25523781776428
precsep	16.5424	96.23170876502991
precsep	16.571199999999997	96.20818090438843
precsep	16.599999999999998	96.18465089797974
precsep	16.6288	96.16112208366394
precsep	16.6576	96.13759112358093
precsep	16.6864	96.11406135559082
precsep	16.7152	96.0905294418335
precsep	16.744	96.06699872016907
precsep	16.7728	96.043466091156
precsep	16.801599999999997	96.01993441581726
precsep	16.8304	95.99640083312988
precsep	16.859199999999998	95.97286796569824
precsep	16.887999999999998	95.94933366775513
precsep	16.9168	95.92579984664917
precsep	16.9456	95.90226459503174
precsep	16.9744	95.87872982025146
precsep	17.0032	95.85519361495972
precsep	17.031999999999996	95.83165788650513
precsep	17.0608	95.80812072753906
precsep	17.089599999999997	95.78458404541016
precsep	17.1184	95.76104593276978
precsep	17.147199999999998	95.73750877380371
precsep	17.176	95.71396923065186
precsep	17.2048	95.69043111801147
precsep	17.2336	95.66689109802246
precsep	17.2624	95.6433515548706
precsep	17.2912	95.61981058120728
precsep	17.319999999999997	95.59627056121826
precsep	17.3488	95.57272863388062
precsep	17.377599999999997	95.54918766021729
precsep	17.406399999999998	95.52564430236816
precsep	17.4352	95.50210237503052
precsep	17.464	95.47855854034424
precsep	17.4928	95.45501565933228
precsep	17.5216	95.43147087097168
precsep	17.5504	95.4079270362854
precsep	17.5792	95.38438129425049
precsep	17.607999999999997	95.36083650588989
precsep	17.636799999999997	95.33728981018066
precsep	17.665599999999998	95.31374406814575
precsep	17.694399999999998	95.2901964187622
precsep	17.7232	95.26664972305298
precsep	17.752	95.24310111999512
precsep	17.7808	95.21955347061157
precsep	17.8096	95.1960039138794
precsep	17.8384	95.17245531082153
precsep	17.8672	95.14890480041504
precsep	17.895999999999997	95.12535572052002
precsep	17.924799999999998	95.10180425643921
precsep	17.953599999999998	95.07825374603271
precsep	17.9824	95.05470132827759
precsep	18.0112	95.03115034103394
precsep	18.04	95.00759696960449
precsep	18.0688	94.98404455184937
precsep	18.0976	94.96049070358276
precsep	18.1264	94.93693733215332
precsep	18.155199999999997	94.91338396072388
precsep	18.183999999999997	94.88982820510864
precsep	18.212799999999998	94.86627340316772
precsep	18.2416	94.84271717071533
precsep	18.2704	94.8191614151001
precsep	18.2992	94.79560422897339
precsep	18.328	94.77204751968384
precsep	18.3568	94.74848937988281
precsep	18.385599999999997	94.72493171691895
precsep	18.4144	94.7013726234436
precsep	18.443199999999997	94.67781448364258
precsep	18.471999999999998	94.65425395965576
precsep	18.500799999999998	94.63069486618042
precsep	18.5296	94.60713338851929
precsep	18.5584	94.58357334136963
precsep	18.5872	94.56001138687134
precsep	18.616	94.53645038604736
precsep	18.6448	94.5128870010376
precsep	18.673599999999997	94.4893250465393
precsep	18.702399999999997	94.46576118469238
precsep	18.731199999999998	94.44219827651978
precsep	18.759999999999998	94.41863298416138
precsep	18.7888	94.39506912231445
precsep	18.8176	94.3715033531189
precsep	18.8464	94.34793853759766
precsep	18.8752	94.32437181472778
precsep	18.903999999999996	94.30080604553223
precsep	18.9328	94.27723836898804
precsep	18.961599999999997	94.25367164611816
precsep	18.990399999999998	94.23010301589966
precsep	19.019199999999998	0.0
precsep	19.048	0.0
precsep	19.0768	0.0
precsep	19.1056	0.0
precsep	19.1344	0.0
precsep	19.1632	0.0
precsep	19.191999999999997	0.0
precsep	19.2208	0.0
precsep	19.249599999999997	0.0
precsep	19.278399999999998	0.0
precsep	19.307199999999998	0.0
precsep	19.336	0.0
precsep	19.3648	0.0
precsep	19.3936	0.0
precsep	19.422399999999996	0.0
precsep	19.4512	0.0
precsep	19.479999999999997	0.0
precsep	19.5088	0.0
precsep	19.537599999999998	0.0
precsep	19.566399999999998	0.0
precsep	19.5952	0.0
precsep	19.624	0.0
precsep	19.6528	0.0
precsep	19.6816	0.0
precsep	19.710399999999996	0.0
precsep	19.7392	0.0
precsep	19.767999999999997	0.0
precsep	19.796799999999998	0.0
precsep	19.825599999999998	0.0
precsep	19.8544	0.0
precsep	19.8832	0.0
precsep	19.912	0.0
precsep	19.9408	0.0
precsep	19.9696	0.0
precsep	19.998399999999997	0.0
precsep	20.027199999999997	0.0
precsep	20.055999999999997	0.0
precsep	20.084799999999998	0.0
precsep	20.113599999999998	0.0
precsep	20.1424	0.0
precsep	20.1712	0.0
precsep	20.2	0.0
