# Supplementary material for: Assessment of Habitat Suitability and Identification of Conservation Priority Areas for Endangered Marco Polo Sheep Throughout Khunjerab National Park (Pakistan) and Tashkurgan Natural Reserve (China)
Source: Animals (Basel). 2025 Jun 28;15(13):1907. doi: 10.3390/ani15131907 (PMC12248910; doi:10.3390/ani15131907)
Supplement: Supplementary file 1 [file animals-15-01907-s001.zip › plots/Marcopolo_Sheep_1_slop.dat]

variable	x	y
slop	-7.326176279783249	0.0
slop	-7.1417752470016485	0.0
slop	-6.957374214220048	0.0
slop	-6.772973181438446	0.0
slop	-6.588572148656845	0.0
slop	-6.404171115875244	0.0
slop	-6.2197700830936435	0.0
slop	-6.035369050312042	0.0
slop	-5.850968017530441	0.0
slop	-5.66656698474884	0.0
slop	-5.482165951967239	0.0
slop	-5.297764919185639	0.0
slop	-5.113363886404038	0.0
slop	-4.928962853622437	0.0
slop	-4.744561820840835	0.0
slop	-4.5601607880592345	0.0
slop	-4.375759755277634	0.0
slop	-4.191358722496033	0.0
slop	-4.006957689714432	0.0
slop	-3.8225566569328304	0.0
slop	-3.6381556241512296	0.0
slop	-3.453754591369629	0.0
slop	-3.269353558588028	0.0
slop	-3.084952525806427	0.0
slop	-2.9005514930248255	0.0
slop	-2.7161504602432247	0.0
slop	-2.531749427461624	0.0
slop	-2.347348394680023	0.0
slop	-2.1629473618984214	0.0
slop	-1.9785463291168215	0.0
slop	-1.7941452963352198	0.0
slop	-1.609744263553619	0.0
slop	-1.4253432307720182	0.0
slop	-1.2409421979904165	0.0
slop	-1.0565411652088166	0.0
slop	-0.8721401324272149	0.0
slop	-0.687739099645615	0.0
slop	-0.5033380668640133	0.0
slop	-0.3189370340824116	0.0
slop	-0.13453600130081167	0.0
slop	0.04986503148079002	0.0
slop	0.23426606426239083	0.0
slop	0.41866709704399163	97.89096236228943
slop	0.6030681298255924	97.97117877006531
slop	0.7874691626071932	98.03669810295105
slop	0.9718701953887958	98.02932441234589
slop	1.1562712281703948	98.02195072174072
slop	1.3406722609519957	98.01457715034485
slop	1.5250732937335982	98.00720345973969
slop	1.709474326515199	97.99982976913452
slop	1.8938753592967998	97.99245595932007
slop	2.078276392078399	97.9850823879242
slop	2.2626774248600015	97.97770881652832
slop	2.4470784576416023	97.97033500671387
slop	2.631479490423203	97.962961435318
slop	2.8158805232048056	97.95558762550354
slop	3.0002815559864064	97.94821405410767
slop	3.1846825887680055	97.94084024429321
slop	3.3690836215496063	97.93346667289734
slop	3.553484654331209	97.92609286308289
slop	3.7378856871128097	97.91871929168701
slop	3.9222867198944105	97.91134572029114
slop	4.106687752676011	97.90397191047668
slop	4.291088785457612	97.89659833908081
slop	4.475489818239213	97.88922452926636
slop	4.659890851020814	97.88185095787048
slop	4.844291883802416	98.17116701602936
slop	5.028692916584015	98.16798067092896
slop	5.213093949365616	98.15874946117401
slop	5.397494982147219	98.1477210521698
slop	5.5818960149288195	98.1366925239563
slop	5.76629704771042	98.12566411495209
slop	5.950698080492019	98.11463570594788
slop	6.135099113273622	98.10360729694366
slop	6.319500146055223	98.09257876873016
slop	6.5039011788368235	98.08155035972595
slop	6.688302211618426	98.07052195072174
slop	6.872703244400027	98.05949354171753
slop	7.057104277181626	98.04846501350403
slop	7.241505309963227	98.03743660449982
slop	7.425906342744829	98.0264081954956
slop	7.61030737552643	98.0153797864914
slop	7.794708408308031	98.0043512582779
slop	7.979109441089632	97.99332284927368
slop	8.163510473871233	97.98229432106018
slop	8.347911506652833	97.97126603126526
slop	8.532312539434434	97.96023750305176
slop	8.716713572216035	97.94920897483826
slop	8.901114604997636	97.93818068504333
slop	9.085515637779237	97.92715215682983
slop	9.269916670560841	97.91612386703491
slop	9.454317703342438	97.90509533882141
slop	9.638718736124039	97.89406681060791
slop	9.823119768905643	97.88303852081299
slop	10.00752080168724	97.87200999259949
slop	10.191921834468845	97.86098146438599
slop	10.376322867250446	97.84995317459106
slop	10.560723900032043	97.83892464637756
slop	10.745124932813647	97.82789635658264
slop	10.929525965595248	97.81686782836914
slop	11.113926998376849	97.80583930015564
slop	11.29832803115845	97.79481101036072
slop	11.482729063940047	97.78378248214722
slop	11.667130096721651	97.77275395393372
slop	11.851531129503252	97.7617256641388
slop	12.035932162284853	97.7506971359253
slop	12.220333195066454	97.73966884613037
slop	12.404734227848055	97.72864031791687
slop	12.589135260629655	97.89605164527893
slop	12.773536293411256	97.88502311706543
slop	12.95793732619286	97.87399458885193
slop	13.142338358974458	97.862966299057
slop	13.326739391756062	97.8519377708435
slop	13.511140424537663	97.84090924263
slop	13.69554145731926	97.82988095283508
slop	13.879942490100865	97.81885242462158
slop	14.064343522882462	97.80782413482666
slop	14.248744555664066	97.79679560661316
slop	14.433145588445667	97.78576707839966
slop	14.617546621227264	97.77473878860474
slop	14.801947654008869	97.76371026039124
slop	14.98634868679047	97.75268173217773
slop	15.17074971957207	97.74165344238281
slop	15.355150752353671	97.73062491416931
slop	15.539551785135272	97.71959638595581
slop	15.723952817916873	97.70856809616089
slop	15.908353850698473	97.69753956794739
slop	16.092754883480076	97.68651127815247
slop	16.277155916261677	97.67548274993896
slop	16.461556949043278	97.66445422172546
slop	16.64595798182488	97.65342593193054
slop	16.83035901460648	97.64239740371704
slop	17.01476004738808	97.63136887550354
slop	17.19916108016968	97.62034058570862
slop	17.38356211295128	97.60931205749512
slop	17.567963145732882	97.5982837677002
slop	17.752364178514483	97.5872552394867
slop	17.936765211296084	97.5762267112732
slop	18.121166244077685	97.56519842147827
slop	18.305567276859286	97.55416989326477
slop	18.489968309640886	97.54314136505127
slop	18.674369342422487	97.53211307525635
slop	18.858770375204088	97.52108454704285
slop	19.04317140798569	97.51005625724792
slop	19.22757244076729	97.49902772903442
slop	19.41197347354889	97.48799920082092
slop	19.59637450633049	97.476970911026
slop	19.780775539112092	97.4659423828125
slop	19.965176571893693	97.45491409301758
slop	20.1495776046753	97.44388556480408
slop	20.333978637456894	97.43285703659058
slop	20.518379670238495	97.42182874679565
slop	20.702780703020103	97.41080021858215
slop	20.887181735801697	97.39977169036865
slop	21.071582768583305	97.38874340057373
slop	21.2559838013649	97.37771487236023
slop	21.4403848341465	97.36668658256531
slop	21.624785866928107	97.3556580543518
slop	21.8091868997097	97.3446295261383
slop	21.99358793249131	97.33360123634338
slop	22.17798896527291	97.32257270812988
slop	22.362389998054503	97.31154417991638
slop	22.54679103083611	97.30051589012146
slop	22.731192063617712	97.28948736190796
slop	22.915593096399313	97.27845907211304
slop	23.099994129180914	97.26743054389954
slop	23.284395161962514	97.25640201568604
slop	23.468796194744115	97.24537372589111
slop	23.653197227525716	97.23434519767761
slop	23.837598260307317	97.22331666946411
slop	24.021999293088918	97.21228837966919
slop	24.20640032587052	97.20125985145569
slop	24.39080135865212	97.19023156166077
slop	24.57520239143372	97.17920303344727
slop	24.75960342421532	97.16817450523376
slop	24.94400445699692	97.15714621543884
slop	25.128405489778523	97.14611768722534
slop	25.312806522560123	97.13508915901184
slop	25.497207555341724	97.12406086921692
slop	25.681608588123325	97.11303234100342
slop	25.866009620904933	97.1020040512085
slop	26.050410653686534	97.09089946746826
slop	26.234811686468127	97.07987093925476
slop	26.419212719249728	97.06884264945984
slop	26.60361375203133	97.05781412124634
slop	26.788014784812937	97.04678559303284
slop	26.972415817594538	97.03575730323792
slop	27.15681685037614	97.02472877502441
slop	27.341217883157732	97.01370048522949
slop	27.525618915939333	96.60573887825012
slop	27.71001994872094	96.5947105884552
slop	27.89442098150254	96.5836820602417
slop	28.078822014284142	96.47511744499207
slop	28.263223047065736	96.46408891677856
slop	28.447624079847337	96.45306038856506
slop	28.632025112628945	96.44203209877014
slop	28.816426145410546	96.43100357055664
slop	29.000827178192147	96.41997504234314
slop	29.185228210973747	96.40894675254822
slop	29.36962924375534	96.39791822433472
slop	29.55403027653695	96.3868899345398
slop	29.73843130931855	96.3758614063263
slop	29.92283234210015	96.3648328781128
slop	30.10723337488175	96.35380458831787
slop	30.291634407663345	96.34277606010437
slop	30.476035440444953	96.33174753189087
slop	30.660436473226554	96.32071924209595
slop	30.844837506008155	96.30969071388245
slop	31.029238538789755	96.29866242408752
slop	31.213639571571356	96.28763389587402
slop	31.398040604352957	96.27660536766052
slop	31.582441637134558	96.2655770778656
slop	31.76684266991616	96.2545485496521
slop	31.95124370269776	96.2435200214386
slop	32.13564473547936	96.23249173164368
slop	32.32004576826096	96.22146320343018
slop	32.50444680104256	96.21043467521667
slop	32.68884783382416	96.19940638542175
slop	32.87324886660576	96.18837785720825
slop	33.057649899387364	96.17734932899475
slop	33.24205093216897	96.16632103919983
slop	33.426451964950566	96.15529251098633
slop	33.61085299773217	96.1442642211914
slop	33.79525403051377	96.1332356929779
slop	33.979655063295375	96.1222071647644
slop	34.164056096076976	96.11117887496948
slop	34.34845712885858	96.10015034675598
slop	34.53285816164017	95.23741579055786
slop	34.71725919442177	95.22638750076294
slop	34.90166022720338	95.21535921096802
slop	35.08606125998498	95.2043309211731
slop	35.27046229276658	95.19330215454102
slop	35.454863325548175	95.1822738647461
slop	35.639264358329775	95.17124557495117
slop	35.82366539111138	95.16021680831909
slop	36.008066423892984	95.14918851852417
slop	36.192467456674585	95.13816022872925
slop	36.376868489456186	95.12713146209717
slop	36.56126952223778	95.11610317230225
slop	36.74567055501939	95.10507488250732
slop	36.93007158780099	95.09404611587524
slop	37.11447262058259	95.08301782608032
slop	37.29887365336419	95.0719895362854
slop	37.48327468614578	95.06096076965332
slop	37.66767571892739	95.0499324798584
slop	37.85207675170899	95.03890419006348
slop	38.03647778449059	95.02787590026855
slop	38.220878817272194	95.01684713363647
slop	38.405279850053795	95.00581884384155
slop	38.589680882835395	94.99479055404663
slop	38.774081915616996	94.98376178741455
slop	38.9584829483986	94.97273349761963
slop	39.1428839811802	94.9617052078247
slop	39.3272850139618	94.95067644119263
slop	39.51168604674341	94.9396481513977
slop	39.696087079525	94.92861986160278
slop	39.8804881123066	94.9175910949707
slop	40.0648891450882	94.90656280517578
slop	40.2492901778698	94.89553451538086
slop	40.43369121065141	94.88450574874878
slop	40.618092243433004	94.87347745895386
slop	40.802493276214605	94.86244916915894
slop	40.986894308996206	94.85142087936401
slop	41.17129534177781	94.84039211273193
slop	41.355696374559415	94.82936382293701
slop	41.540097407341015	94.81833553314209
slop	41.72449844012261	94.80730676651001
slop	41.90889947290421	94.79627847671509
slop	42.09330050568581	94.78525018692017
slop	42.27770153846742	94.77422142028809
slop	42.46210257124902	94.76319313049316
slop	42.64650360403061	94.75216484069824
slop	42.830904636812214	94.74113607406616
slop	43.015305669593815	94.73010778427124
slop	43.19970670237542	94.71907949447632
slop	43.38410773515702	94.70805072784424
slop	43.568508767938624	94.69702243804932
slop	43.75290980072022	94.6859941482544
slop	43.93731083350182	94.67496585845947
slop	44.12171186628343	94.66393709182739
slop	44.30611289906503	94.65290880203247
slop	44.49051393184663	94.64188051223755
slop	44.67491496462822	94.63085174560547
slop	44.85931599740982	94.61982345581055
slop	45.04371703019143	94.60879516601562
slop	45.22811806297303	94.59776639938354
slop	45.41251909575463	94.58673810958862
slop	45.59692012853623	94.5757098197937
slop	45.78132116131783	94.56468105316162
slop	45.965722194099435	94.5536527633667
slop	46.150123226881036	94.54262447357178
slop	46.334524259662636	94.5315957069397
slop	46.51892529244424	94.52056741714478
slop	46.703326325225845	94.50953912734985
slop	46.88772735800744	94.49851083755493
slop	47.07212839078904	94.48748207092285
slop	47.25652942357064	94.47645378112793
slop	47.44093045635224	94.46542549133301
slop	47.62533148913385	94.45439672470093
slop	47.80973252191544	94.443368434906
slop	47.994133554697044	94.43234014511108
slop	48.178534587478644	94.421311378479
slop	48.362935620260245	94.41028308868408
slop	48.54733665304185	94.39925479888916
slop	48.731737685823454	94.38822603225708
slop	48.91613871860505	94.37719774246216
slop	49.10053975138665	94.36616945266724
slop	49.28494078416825	94.35514068603516
slop	49.46934181694986	94.34411239624023
slop	49.65374284973146	94.33308410644531
slop	49.83814388251305	94.32205581665039
slop	50.02254491529465	94.31102705001831
slop	50.20694594807625	94.29999876022339
slop	50.39134698085786	94.28897047042847
slop	50.57574801363946	94.27794170379639
slop	50.76014904642106	94.26691341400146
slop	50.944550079202656	94.25588512420654
slop	51.12895111198426	94.24485635757446
slop	51.313352144765865	94.23382806777954
slop	51.497753177547466	94.22279977798462
slop	51.68215421032907	94.21177101135254
slop	51.86655524311066	94.20074272155762
slop	52.05095627589226	94.1897144317627
slop	52.23535730867387	94.17868566513062
slop	52.41975834145547	94.1676573753357
slop	52.60415937423707	94.15662908554077
slop	52.78856040701867	94.14560079574585
slop	52.972961439800265	94.13457202911377
slop	53.15736247258187	94.12354373931885
slop	53.341763505363474	94.11251544952393
slop	53.526164538145075	94.10148668289185
slop	53.710565570926676	94.09045839309692
slop	53.894966603708276	94.079430103302
slop	54.07936763648988	94.06840133666992
slop	54.26376866927148	94.057373046875
slop	54.44816970205308	94.04634475708008
slop	54.63257073483468	94.035315990448
slop	54.81697176761628	94.02428770065308
slop	55.00137280039788	94.01325941085815
slop	55.18577383317948	94.00223112106323
slop	55.37017486596108	93.99120235443115
slop	55.554575898742684	93.98017406463623
slop	55.738976931524284	93.96914577484131
slop	55.92337796430589	93.95811700820923
slop	56.107778997087486	93.9470887184143
slop	56.29218002986909	93.93606042861938
slop	56.47658106265069	93.9250316619873
slop	56.66098209543229	93.91400337219238
slop	56.84538312821389	93.90297508239746
slop	57.0297841609955	93.89194631576538
slop	57.21418519377709	93.88091802597046
slop	57.3985862265587	93.86988973617554
slop	57.58298725934029	93.85886096954346
slop	57.7673882921219	93.84783267974854
slop	57.951789324903494	93.83680438995361
slop	58.1361903576851	93.82577610015869
slop	58.320591390466696	93.81474733352661
slop	58.504992423248304	93.80371904373169
slop	58.6893934560299	93.79269075393677
slop	58.873794488811505	93.78166198730469
slop	59.05819552159311	93.77063369750977
slop	59.24259655437471	93.75960540771484
slop	59.426997587156315	93.74857664108276
slop	59.611398619937894	93.73754835128784
slop	59.7957996527195	93.72652006149292
slop	59.98020068550111	93.71549129486084
slop	60.164601718282704	93.70446300506592
slop	60.34900275106431	93.693434715271
slop	60.533403783845905	93.68240594863892
slop	60.71780481662751	93.671377658844
slop	60.90220584940912	93.66034936904907
slop	61.086606882190715	93.64932107925415
slop	61.27100791497232	93.63829231262207
slop	61.45540894775392	93.62726402282715
slop	61.639809980535524	93.61623573303223
slop	61.82421101331712	93.60520696640015
slop	62.00861204609871	93.59417867660522
slop	62.19301307888032	93.5831503868103
slop	62.37741411166191	93.57212162017822
slop	62.56181514444352	93.5610933303833
slop	62.74621617722513	93.55006504058838
slop	62.93061721000672	93.5390362739563
slop	63.11501824278833	93.52800798416138
slop	63.299419275569925	93.51697969436646
slop	63.48382030835153	93.50595092773438
slop	63.66822134113314	93.49492263793945
slop	63.85262237391472	93.48389434814453
slop	64.03702340669632	93.47286558151245
slop	64.22142443947791	93.46183729171753
slop	64.40582547225952	93.45080900192261
slop	64.59022650504113	93.43978071212769
slop	64.77462753782272	93.4287519454956
slop	64.95902857060433	93.41772365570068
slop	65.14342960338593	93.4066948890686
slop	65.32783063616753	93.39566707611084
slop	65.51223166894914	93.38463830947876
slop	65.69663270173073	93.37361001968384
slop	65.88103373451233	93.36258125305176
slop	66.06543476729392	93.35155296325684
slop	66.24983580007553	93.34052467346191
slop	66.43423683285714	93.32949638366699
slop	66.61863786563873	93.31846761703491
slop	66.80303889842034	93.30743932723999
slop	66.98743993120193	93.29641056060791
slop	67.17184096398354	93.28538227081299
slop	67.35624199676515	93.27435398101807
slop	67.54064302954674	93.26332569122314
slop	67.72504406232835	93.25229692459106
slop	67.90944509510993	93.24126863479614
slop	68.09384612789154	93.23023986816406
slop	68.27824716067315	93.2192120552063
slop	68.46264819345474	93.20818328857422
slop	68.64704922623635	93.1971549987793
slop	68.83145025901794	93.18612623214722
slop	69.01585129179955	93.1750979423523
slop	69.20025232458116	93.16406965255737
slop	69.38465335736275	93.15304136276245
slop	69.56905439014436	93.14201259613037
slop	69.75345542292595	93.13098430633545
slop	69.93785645570755	93.11995553970337
slop	70.12225748848915	93.10892724990845
slop	70.30665852127075	93.09789896011353
slop	70.49105955405236	93.0868706703186
slop	70.67546058683395	93.07584190368652
slop	70.85986161961556	93.0648136138916
slop	71.04426265239717	93.05378484725952
slop	71.22866368517876	93.04275703430176
slop	71.41306471796037	93.03172826766968
slop	71.59746575074196	93.02069997787476
slop	71.78186678352357	93.00967121124268
slop	71.96626781630516	92.99864292144775
slop	72.15066884908676	92.98761463165283
slop	72.33506988186836	92.97658634185791
slop	72.51947091464996	92.96555757522583
slop	72.70387194743157	92.95452928543091
slop	72.88827298021317	92.94350051879883
slop	73.07267401299477	92.9324722290039
slop	73.25707504577638	92.92144393920898
slop	73.44147607855797	92.91041564941406
slop	73.62587711133958	92.89938688278198
slop	73.81027814412118	92.88835859298706
slop	73.99467917690276	92.87732982635498
slop	74.17908020968437	92.86630201339722
slop	74.36348124246597	92.85527324676514
slop	74.54788227524757	92.84424495697021
slop	74.73228330802918	92.83321619033813
slop	74.91668434081078	92.82218790054321
slop	75.10108537359238	92.81115961074829
slop	75.28548640637399	92.80013132095337
slop	75.46988743915558	92.78910255432129
slop	75.65428847193719	92.77807426452637
slop	75.83868950471879	92.76704549789429
slop	76.0230905375004	92.75601720809937
slop	76.20749157028199	92.74498891830444
slop	76.39189260306358	92.73396062850952
slop	76.57629363584519	92.72293186187744
slop	76.76069466862678	92.71190357208252
slop	76.94509570140839	92.70087480545044
slop	77.12949673419	92.68984699249268
slop	77.31389776697159	0.0
slop	77.4982987997532	0.0
slop	77.6826998325348	0.0
slop	77.8671008653164	0.0
slop	78.05150189809801	0.0
slop	78.23590293087959	0.0
slop	78.4203039636612	0.0
slop	78.60470499644279	0.0
slop	78.7891060292244	0.0
slop	78.97350706200601	0.0
slop	79.1579080947876	0.0
slop	79.34230912756921	0.0
slop	79.5267101603508	0.0
slop	79.71111119313241	0.0
slop	79.89551222591402	0.0
slop	80.07991325869561	0.0
slop	80.2643142914772	0.0
slop	80.4487153242588	0.0
slop	80.63311635704041	0.0
slop	80.81751738982202	0.0
slop	81.00191842260361	0.0
slop	81.18631945538522	0.0
slop	81.37072048816681	0.0
slop	81.55512152094842	0.0
slop	81.73952255373003	0.0
slop	81.92392358651162	0.0
slop	82.10832461929323	0.0
slop	82.29272565207481	0.0
slop	82.47712668485642	0.0
slop	82.66152771763802	0.0
slop	82.84592875041962	0.0
slop	83.03032978320122	0.0
slop	83.21473081598282	0.0
slop	83.39913184876443	0.0
slop	83.58353288154603	0.0
slop	83.76793391432763	0.0
slop	83.95233494710924	0.0
slop	84.13673597989083	0.0
slop	84.32113701267242	0.0
slop	84.50553804545403	0.0
slop	84.68993907823562	0.0
slop	84.87434011101723	0.0
