# Supplementary material for: Assessment of Habitat Suitability and Identification of Conservation Priority Areas for Endangered Marco Polo Sheep Throughout Khunjerab National Park (Pakistan) and Tashkurgan Natural Reserve (China)
Source: Animals (Basel). 2025 Jun 28;15(13):1907. doi: 10.3390/ani15131907 (PMC12248910; doi:10.3390/ani15131907)
Supplement: Supplementary file 1 [file animals-15-01907-s001.zip › plots/Marcopolo_Sheep_1_slop_only.dat]

variable	x	y
slop	-7.326176279783249	0.0
slop	-7.1417752470016485	0.0
slop	-6.957374214220048	0.0
slop	-6.772973181438446	0.0
slop	-6.588572148656845	0.0
slop	-6.404171115875244	0.0
slop	-6.2197700830936435	0.0
slop	-6.035369050312042	0.0
slop	-5.850968017530441	0.0
slop	-5.66656698474884	0.0
slop	-5.482165951967239	0.0
slop	-5.297764919185639	0.0
slop	-5.113363886404038	0.0
slop	-4.928962853622437	0.0
slop	-4.744561820840835	0.0
slop	-4.5601607880592345	0.0
slop	-4.375759755277634	0.0
slop	-4.191358722496033	0.0
slop	-4.006957689714432	0.0
slop	-3.8225566569328304	0.0
slop	-3.6381556241512296	0.0
slop	-3.453754591369629	0.0
slop	-3.269353558588028	0.0
slop	-3.084952525806427	0.0
slop	-2.9005514930248255	0.0
slop	-2.7161504602432247	0.0
slop	-2.531749427461624	0.0
slop	-2.347348394680023	0.0
slop	-2.1629473618984214	0.0
slop	-1.9785463291168215	0.0
slop	-1.7941452963352198	0.0
slop	-1.609744263553619	0.0
slop	-1.4253432307720182	0.0
slop	-1.2409421979904165	0.0
slop	-1.0565411652088166	0.0
slop	-0.8721401324272149	0.0
slop	-0.687739099645615	0.0
slop	-0.5033380668640133	0.0
slop	-0.3189370340824116	0.0
slop	-0.13453600130081167	0.0
slop	0.04986503148079002	0.0
slop	0.23426606426239083	0.0
slop	0.41866709704399163	99.8792406693101
slop	0.6030681298255924	99.9467448592186
slop	0.7874691626071932	100.00076943053864
slop	0.9718701953887958	99.98809738177806
slop	1.1562712281703948	99.97538569569588
slop	1.3406722609519957	99.96263437345624
slop	1.5250732937335982	99.94984341412783
slop	1.709474326515199	99.93701282143593
slop	1.8938753592967998	99.92414259165525
slop	2.078276392078399	99.9112327247858
slop	2.2626774248600015	99.89828322082758
slop	2.4470784576416023	99.88529407978058
slop	2.631479490423203	99.87226529419422
slop	2.8158805232048056	99.85919688642025
slop	3.0002815559864064	99.8460888415575
slop	3.1846825887680055	99.83294115960598
slop	3.3690836215496063	99.81975382566452
slop	3.553484654331209	99.80652686953545
slop	3.7378856871128097	99.7932602763176
slop	3.9222867198944105	99.77995404601097
slop	4.106687752676011	99.76660819351673
slop	4.291088785457612	99.76418858766556
slop	4.475489818239213	99.7507634460926
slop	4.659890851020814	99.73729866743088
slop	4.844291883802416	99.89493877440691
slop	5.028692916584015	99.88139472156763
slop	5.213093949365616	99.86781103909016
slop	5.397494982147219	99.85418771207333
slop	5.5818960149288195	99.84052474796772
slop	5.76629704771042	99.8268221616745
slop	5.950698080492019	99.81307992339134
slop	6.135099113273622	99.79929806292057
slop	6.319500146055223	99.78547655045986
slop	6.5039011788368235	99.77161541581154
slop	6.688302211618426	99.75771464407444
slop	6.872703244400027	99.74377423524857
slop	7.057104277181626	99.72979417443275
slop	7.241505309963227	99.71577447652817
slop	7.425906342744829	99.70171517133713
slop	7.61030737552643	99.68761619925499
slop	7.794708408308031	99.6734776198864
slop	7.979109441089632	99.65929937362671
slop	8.163510473871233	99.64508152008057
slop	8.347911506652833	99.630823969841
slop	8.532312539434434	99.61652687191963
slop	8.716713572216035	99.60219004750252
slop	8.901114604997636	99.5878136754036
slop	9.085515637779237	99.57339757680893
slop	9.269916670560841	99.55894193053246
slop	9.454317703342438	99.54444658756256
slop	9.638718736124039	99.52991166710854
slop	9.823119768905643	99.51533702015877
slop	10.00752080168724	99.50072282552719
slop	10.191921834468845	99.48606890439987
slop	10.376322867250446	99.47137546539307
slop	10.560723900032043	99.4566422700882
slop	10.745124932813647	99.44186955690384
slop	10.929525965595248	99.42705708742142
slop	11.113926998376849	99.41220504045486
slop	11.29832803115845	99.39731335639954
slop	11.482729063940047	99.38238203525543
slop	11.667130096721651	99.36741107702255
slop	11.851531129503252	99.3524004817009
slop	12.035932162284853	99.33735024929047
slop	12.220333195066454	99.32226037979126
slop	12.404734227848055	99.30713087320328
slop	12.589135260629655	99.29196172952652
slop	12.773536293411256	99.27675294876099
slop	12.95793732619286	99.26150459051132
slop	13.142338358974458	99.24621647596359
slop	13.326739391756062	99.23088884353638
slop	13.511140424537663	99.2155214548111
slop	13.69554145731926	99.20011454820633
slop	13.879942490100865	99.1846678853035
slop	14.064343522882462	99.16918170452118
slop	14.248744555664066	99.15365582704544
slop	14.433145588445667	99.13809031248093
slop	14.617546621227264	99.12248516082764
slop	14.801947654008869	99.10684043169022
slop	14.98634868679047	99.09115594625473
slop	15.17074971957207	99.07543194293976
slop	15.355150752353671	99.05966824293137
slop	15.539551785135272	99.04386496543884
slop	15.723952817916873	99.02802193164825
slop	15.908353850698473	99.01213937997818
slop	16.092754883480076	98.99621725082397
slop	16.277155916261677	98.98025524616241
slop	16.461556949043278	98.96425378322601
slop	16.64595798182488	98.94821262359619
slop	16.83035901460648	98.93213188648224
slop	17.01476004738808	98.91601133346558
slop	17.19916108016968	98.89985132217407
slop	17.38356211295128	98.88365173339844
slop	17.567963145732882	98.86741244792938
slop	17.752364178514483	98.85113334655762
slop	17.936765211296084	98.83481478691101
slop	18.121166244077685	98.81845664978027
slop	18.305567276859286	98.80205881595612
slop	18.489968309640886	98.78562116622925
slop	18.674369342422487	98.76914405822754
slop	18.858770375204088	98.75262725353241
slop	19.04317140798569	98.73607087135315
slop	19.22757244076729	98.71947491168976
slop	19.41197347354889	98.70283913612366
slop	19.59637450633049	98.68616378307343
slop	19.780775539112092	98.66944885253906
slop	19.965176571893693	98.65269434452057
slop	20.1495776046753	98.63590002059937
slop	20.333978637456894	98.61906611919403
slop	20.518379670238495	98.60219264030457
slop	20.702780703020103	98.58527958393097
slop	20.887181735801697	98.56832671165466
slop	21.071582768583305	98.55133426189423
slop	21.2559838013649	98.53430235385895
slop	21.4403848341465	98.51723062992096
slop	21.624785866928107	98.50011920928955
slop	21.8091868997097	98.4829683303833
slop	21.99358793249131	98.46577775478363
slop	22.17798896527291	98.44854760169983
slop	22.362389998054503	98.43127751350403
slop	22.54679103083611	98.41396808624268
slop	22.731192063617712	98.3966189622879
slop	22.915593096399313	98.379230260849
slop	23.099994129180914	98.36180174350739
slop	23.284395161962514	98.34433364868164
slop	23.468796194744115	98.32682609558105
slop	23.653197227525716	98.30927872657776
slop	23.837598260307317	98.29169166088104
slop	24.021999293088918	98.27406513690948
slop	24.20640032587052	98.2563989162445
slop	24.39080135865212	98.2386931180954
slop	24.57520239143372	98.22094750404358
slop	24.75960342421532	98.20316231250763
slop	24.94400445699692	98.18533766269684
slop	25.128405489778523	98.16747331619263
slop	25.312806522560123	98.14956903457642
slop	25.497207555341724	98.13162541389465
slop	25.681608588123325	98.08091700077057
slop	25.866009620904933	98.06289410591125
slop	26.050410653686534	98.04483127593994
slop	26.234811686468127	98.02672910690308
slop	26.419212719249728	98.00858736038208
slop	26.60361375203133	97.99040579795837
slop	26.788014784812937	97.97218465805054
slop	26.972415817594538	97.95392394065857
slop	27.15681685037614	97.93562340736389
slop	27.341217883157732	97.91728353500366
slop	27.525618915939333	97.62685990333557
slop	27.71001994872094	97.6084406375885
slop	27.89442098150254	97.5899817943573
slop	28.078822014284142	97.43415522575378
slop	28.263223047065736	97.41561675071716
slop	28.447624079847337	97.39703893661499
slop	28.632025112628945	97.37842154502869
slop	28.816426145410546	97.35976433753967
slop	29.000827178192147	97.34106755256653
slop	29.185228210973747	97.32233095169067
slop	29.36962924375534	97.30355501174927
slop	29.55403027653695	97.28473949432373
slop	29.73843130931855	97.2658839225769
slop	29.92283234210015	97.24698901176453
slop	30.10723337488175	97.22805452346802
slop	30.291634407663345	97.2090802192688
slop	30.476035440444953	97.19006633758545
slop	30.660436473226554	97.17101287841797
slop	30.844837506008155	97.15191984176636
slop	31.029238538789755	97.13278698921204
slop	31.213639571571356	97.113614320755
slop	31.398040604352957	97.09440231323242
slop	31.582441637134558	97.07515072822571
slop	31.76684266991616	97.05585956573486
slop	31.95124370269776	97.03652834892273
slop	32.13564473547936	97.01715803146362
slop	32.32004576826096	96.99774765968323
slop	32.50444680104256	96.9782977104187
slop	32.68884783382416	96.95880842208862
slop	32.87324886660576	96.93927907943726
slop	33.057649899387364	96.91971015930176
slop	33.24205093216897	96.90010190010071
slop	33.426451964950566	96.88045382499695
slop	33.61085299773217	96.86076641082764
slop	33.79525403051377	96.84103894233704
slop	33.979655063295375	96.82127165794373
slop	34.164056096076976	96.80146551132202
slop	34.34845712885858	96.78161907196045
slop	34.53285816164017	96.5432653427124
slop	34.71725919442177	96.52333998680115
slop	34.90166022720338	96.50337481498718
slop	35.08606125998498	96.48337030410767
slop	35.27046229276658	96.46332573890686
slop	35.454863325548175	96.44324135780334
slop	35.639264358329775	96.42311811447144
slop	35.82366539111138	96.40295457839966
slop	36.008066423892984	96.38275146484375
slop	36.192467456674585	96.36250901222229
slop	36.376868489456186	96.34222674369812
slop	36.56126952223778	96.3219051361084
slop	36.74567055501939	96.30154347419739
slop	36.93007158780099	96.28114223480225
slop	37.11447262058259	96.26070165634155
slop	37.29887365336419	96.24022102355957
slop	37.48327468614578	96.21970081329346
slop	37.66767571892739	96.19914150238037
slop	37.85207675170899	96.17854189872742
slop	38.03647778449059	96.15790319442749
slop	38.220878817272194	96.13722443580627
slop	38.405279850053795	96.11650609970093
slop	38.589680882835395	96.09574842453003
slop	38.774081915616996	96.07495069503784
slop	38.9584829483986	96.05411338806152
slop	39.1428839811802	96.03323698043823
slop	39.3272850139618	96.01232028007507
slop	39.51168604674341	95.99136447906494
slop	39.696087079525	95.9703688621521
slop	39.8804881123066	95.94933319091797
slop	40.0648891450882	95.92825841903687
slop	40.2492901778698	95.90714359283447
slop	40.43369121065141	95.88598918914795
slop	40.618092243433004	95.86479568481445
slop	40.802493276214605	95.84356212615967
slop	40.986894308996206	95.82228946685791
slop	41.17129534177781	95.8009762763977
slop	41.355696374559415	95.77962350845337
slop	41.540097407341015	95.75823211669922
slop	41.72449844012261	95.73680019378662
slop	41.90889947290421	95.71532869338989
slop	42.09330050568581	95.69381809234619
slop	42.27770153846742	95.67226696014404
slop	42.46210257124902	95.65067720413208
slop	42.64650360403061	95.62904691696167
slop	42.830904636812214	95.60737752914429
slop	43.015305669593815	95.58566856384277
slop	43.19970670237542	95.56391954421997
slop	43.38410773515702	95.54213094711304
slop	43.568508767938624	95.52030324935913
slop	43.75290980072022	95.49843549728394
slop	43.93731083350182	95.47652816772461
slop	44.12171186628343	95.45458126068115
slop	44.30611289906503	95.4325942993164
slop	44.49051393184663	95.41056871414185
slop	44.67491496462822	95.38850259780884
slop	44.85931599740982	95.3663969039917
slop	45.04371703019143	95.34425210952759
slop	45.22811806297303	95.32206678390503
slop	45.41251909575463	95.29984283447266
slop	45.59692012853623	95.277578830719
slop	45.78132116131783	95.25527477264404
slop	45.965722194099435	95.23293161392212
slop	46.150123226881036	95.2105484008789
slop	46.334524259662636	95.18812561035156
slop	46.51892529244424	95.16566371917725
slop	46.703326325225845	95.14316177368164
slop	46.88772735800744	95.12062072753906
slop	47.07212839078904	95.09803915023804
slop	47.25652942357064	95.07541847229004
slop	47.44093045635224	95.05275821685791
slop	47.62533148913385	95.03005790710449
slop	47.80973252191544	95.00731801986694
slop	47.994133554697044	94.98453903198242
slop	48.178534587478644	94.96171998977661
slop	48.362935620260245	94.93886184692383
slop	48.54733665304185	94.9159631729126
slop	48.731737685823454	94.8930253982544
slop	48.91613871860505	94.87004804611206
slop	49.10053975138665	94.84703063964844
slop	49.28494078416825	94.82397365570068
slop	49.46934181694986	94.80087757110596
slop	49.65374284973146	94.77774143218994
slop	49.83814388251305	94.7545657157898
slop	50.02254491529465	94.73135042190552
slop	50.20694594807625	94.70809507369995
slop	50.39134698085786	94.68480110168457
slop	50.57574801363946	94.66146659851074
slop	50.76014904642106	94.63809251785278
slop	50.944550079202656	94.61467933654785
slop	51.12895111198426	94.59122610092163
slop	51.313352144765865	94.56773328781128
slop	51.497753177547466	94.5442008972168
slop	51.68215421032907	94.52062845230103
slop	51.86655524311066	94.49701738357544
slop	52.05095627589226	94.4733657836914
slop	52.23535730867387	94.44967460632324
slop	52.41975834145547	94.4259443283081
slop	52.60415937423707	94.40217399597168
slop	52.78856040701867	94.37836408615112
slop	52.972961439800265	94.35451459884644
slop	53.15736247258187	94.33062505722046
slop	53.341763505363474	94.30669689178467
slop	53.526164538145075	94.28272819519043
slop	53.710565570926676	94.25871992111206
slop	53.894966603708276	94.23467254638672
slop	54.07936763648988	94.21058511734009
slop	54.26376866927148	94.18645858764648
slop	54.44816970205308	94.16229152679443
slop	54.63257073483468	94.13808536529541
slop	54.81697176761628	94.11383962631226
slop	55.00137280039788	94.08955383300781
slop	55.18577383317948	94.0652289390564
slop	55.37017486596108	94.04086399078369
slop	55.554575898742684	94.01645946502686
slop	55.738976931524284	93.99201583862305
slop	55.92337796430589	93.96753168106079
slop	56.107778997087486	93.94300842285156
slop	56.29218002986909	93.9184455871582
slop	56.47658106265069	93.89384269714355
slop	56.66098209543229	93.86920118331909
slop	56.84538312821389	93.84451913833618
slop	57.0297841609955	93.81979703903198
slop	57.21418519377709	93.79503631591797
slop	57.3985862265587	93.77023553848267
slop	57.58298725934029	93.74539470672607
slop	57.7673882921219	93.72051525115967
slop	57.951789324903494	93.69559526443481
slop	58.1361903576851	93.67063617706299
slop	58.320591390466696	93.64563703536987
slop	58.504992423248304	93.62059831619263
slop	58.6893934560299	93.59552049636841
slop	58.873794488811505	93.57040214538574
slop	59.05819552159311	93.5452446937561
slop	59.24259655437471	93.52004766464233
slop	59.426997587156315	93.49481058120728
slop	59.611398619937894	93.4695348739624
slop	59.7957996527195	93.44421863555908
slop	59.98020068550111	93.41886234283447
slop	60.164601718282704	93.39346742630005
slop	60.34900275106431	93.36803245544434
slop	60.533403783845905	93.34255743026733
slop	60.71780481662751	93.31704378128052
slop	60.90220584940912	93.29148960113525
slop	61.086606882190715	93.26589632034302
slop	61.27100791497232	93.24026298522949
slop	61.45540894775392	93.21459007263184
slop	61.639809980535524	93.1888780593872
slop	61.82421101331712	93.16312551498413
slop	62.00861204609871	93.13733386993408
slop	62.19301307888032	93.1115026473999
slop	62.37741411166191	93.08563184738159
slop	62.56181514444352	93.05972146987915
slop	62.74621617722513	93.03377103805542
slop	62.93061721000672	93.00778102874756
slop	63.11501824278833	92.98175191879272
slop	63.299419275569925	92.95568227767944
slop	63.48382030835153	92.92957353591919
slop	63.66822134113314	92.9034252166748
slop	63.85262237391472	92.87723684310913
slop	64.03702340669632	92.85100889205933
slop	64.22142443947791	92.82474136352539
slop	64.40582547225952	92.7984356880188
slop	64.59022650504113	92.77208852767944
slop	64.77462753782272	92.74570226669312
slop	64.95902857060433	92.7192759513855
slop	65.14342960338593	92.69281053543091
slop	65.32783063616753	92.66630601882935
slop	65.51223166894914	92.6397614479065
slop	65.69663270173073	92.61317682266235
slop	65.88103373451233	92.58655214309692
slop	66.06543476729392	92.55988836288452
slop	66.24983580007553	92.5331859588623
slop	66.43423683285714	92.50644302368164
slop	66.61863786563873	92.47966003417969
slop	66.80303889842034	92.4528374671936
slop	66.98743993120193	92.42597532272339
slop	67.17184096398354	92.39907360076904
slop	67.35624199676515	92.37213373184204
slop	67.54064302954674	92.34515237808228
slop	67.72504406232835	92.31813192367554
slop	67.90944509510993	92.29107141494751
slop	68.09384612789154	92.26397180557251
slop	68.27824716067315	92.23683309555054
slop	68.46264819345474	92.20965433120728
slop	68.64704922623635	92.18243551254272
slop	68.83145025901794	92.15517663955688
slop	69.01585129179955	92.12787866592407
slop	69.20025232458116	92.10054206848145
slop	69.38465335736275	92.07316493988037
slop	69.56905439014436	92.04574775695801
slop	69.75345542292595	92.01829099655151
slop	69.93785645570755	91.99079513549805
slop	70.12225748848915	91.96325874328613
slop	70.30665852127075	91.93568420410156
slop	70.49105955405236	91.9080696105957
slop	70.67546058683395	91.88041496276855
slop	70.85986161961556	91.85272026062012
slop	71.04426265239717	91.8249864578247
slop	71.22866368517876	91.79721355438232
slop	71.41306471796037	91.76939964294434
slop	71.59746575074196	91.74154663085938
slop	71.78186678352357	91.71365451812744
slop	71.96626781630516	91.68572235107422
slop	72.15066884908676	91.65775108337402
slop	72.33506988186836	91.62973976135254
slop	72.51947091464996	91.60168838500977
slop	72.70387194743157	91.57359790802002
slop	72.88827298021317	91.54546737670898
slop	73.07267401299477	91.51729774475098
slop	73.25707504577638	91.489089012146
slop	73.44147607855797	91.46083927154541
slop	73.62587711133958	91.43255043029785
slop	73.81027814412118	91.404221534729
slop	73.99467917690276	91.37585353851318
slop	74.17908020968437	91.34744644165039
slop	74.36348124246597	91.31899929046631
slop	74.54788227524757	91.29051208496094
slop	74.73228330802918	91.26198482513428
slop	74.91668434081078	91.23341846466064
slop	75.10108537359238	91.20481395721436
slop	75.28548640637399	91.17616844177246
slop	75.46988743915558	91.14748287200928
slop	75.65428847193719	91.1187572479248
slop	75.83868950471879	91.08999347686768
slop	76.0230905375004	91.06118869781494
slop	76.20749157028199	91.03234577178955
slop	76.39189260306358	91.00346279144287
slop	76.57629363584519	90.97453880310059
slop	76.76069466862678	90.94557666778564
slop	76.94509570140839	90.9165735244751
slop	77.12949673419	90.88753318786621
slop	77.31389776697159	0.0
slop	77.4982987997532	0.0
slop	77.6826998325348	0.0
slop	77.8671008653164	0.0
slop	78.05150189809801	0.0
slop	78.23590293087959	0.0
slop	78.4203039636612	0.0
slop	78.60470499644279	0.0
slop	78.7891060292244	0.0
slop	78.97350706200601	0.0
slop	79.1579080947876	0.0
slop	79.34230912756921	0.0
slop	79.5267101603508	0.0
slop	79.71111119313241	0.0
slop	79.89551222591402	0.0
slop	80.07991325869561	0.0
slop	80.2643142914772	0.0
slop	80.4487153242588	0.0
slop	80.63311635704041	0.0
slop	80.81751738982202	0.0
slop	81.00191842260361	0.0
slop	81.18631945538522	0.0
slop	81.37072048816681	0.0
slop	81.55512152094842	0.0
slop	81.73952255373003	0.0
slop	81.92392358651162	0.0
slop	82.10832461929323	0.0
slop	82.29272565207481	0.0
slop	82.47712668485642	0.0
slop	82.66152771763802	0.0
slop	82.84592875041962	0.0
slop	83.03032978320122	0.0
slop	83.21473081598282	0.0
slop	83.39913184876443	0.0
slop	83.58353288154603	0.0
slop	83.76793391432763	0.0
slop	83.95233494710924	0.0
slop	84.13673597989083	0.0
slop	84.32113701267242	0.0
slop	84.50553804545403	0.0
slop	84.68993907823562	0.0
slop	84.87434011101723	0.0
