# Supplementary material for: Assessment of Habitat Suitability and Identification of Conservation Priority Areas for Endangered Marco Polo Sheep Throughout Khunjerab National Park (Pakistan) and Tashkurgan Natural Reserve (China)
Source: Animals (Basel). 2025 Jun 28;15(13):1907. doi: 10.3390/ani15131907 (PMC12248910; doi:10.3390/ani15131907)
Supplement: Supplementary file 1 [file animals-15-01907-s001.zip › plots/Marcopolo_Sheep_1_tamxaug.dat]

variable	x	y
tamxaug	6.134400033950806	0.0
tamxaug	6.167654432678223	0.0
tamxaug	6.20090883140564	0.0
tamxaug	6.234163230133057	0.0
tamxaug	6.267417628860474	0.0
tamxaug	6.300672027587891	0.0
tamxaug	6.333926426315308	0.0
tamxaug	6.367180825042725	0.0
tamxaug	6.400435223770142	0.0
tamxaug	6.433689622497559	0.0
tamxaug	6.466944021224976	0.0
tamxaug	6.500198419952393	0.0
tamxaug	6.53345281867981	0.0
tamxaug	6.566707217407227	0.0
tamxaug	6.599961616134644	0.0
tamxaug	6.633216014862061	0.0
tamxaug	6.666470413589478	0.0
tamxaug	6.699724812316895	0.0
tamxaug	6.732979211044312	0.0
tamxaug	6.766233609771729	0.0
tamxaug	6.7994880084991465	0.0
tamxaug	6.832742407226563	0.0
tamxaug	6.86599680595398	0.0
tamxaug	6.899251204681397	0.0
tamxaug	6.9325056034088135	0.0
tamxaug	6.965760002136231	0.0
tamxaug	6.999014400863648	0.0
tamxaug	7.032268799591065	0.0
tamxaug	7.065523198318482	0.0
tamxaug	7.098777597045899	0.0
tamxaug	7.132031995773316	0.0
tamxaug	7.165286394500733	0.0
tamxaug	7.19854079322815	0.0
tamxaug	7.231795191955567	0.0
tamxaug	7.265049590682984	0.0
tamxaug	7.298303989410401	0.0
tamxaug	7.331558388137818	0.0
tamxaug	7.364812786865235	0.0
tamxaug	7.398067185592652	0.0
tamxaug	7.431321584320068	0.0
tamxaug	7.464575983047486	0.0
tamxaug	7.497830381774903	0.0
tamxaug	7.5310847805023196	94.61196660995483
tamxaug	7.564339179229737	94.62705373764038
tamxaug	7.597593577957154	94.64214086532593
tamxaug	7.630847976684571	94.65722799301147
tamxaug	7.6641023754119875	94.67231512069702
tamxaug	7.697356774139405	94.68740177154541
tamxaug	7.730611172866822	94.70248937606812
tamxaug	7.7638655715942395	94.7175760269165
tamxaug	7.797119970321656	94.73266315460205
tamxaug	7.830374369049073	94.7477502822876
tamxaug	7.86362876777649	94.76283740997314
tamxaug	7.8968831665039065	94.77792453765869
tamxaug	7.930137565231324	94.79301166534424
tamxaug	7.963391963958741	94.80809879302979
tamxaug	7.996646362686158	94.82318592071533
tamxaug	8.029900761413575	94.83827304840088
tamxaug	8.063155160140992	94.85336017608643
tamxaug	8.096409558868409	94.86844730377197
tamxaug	8.129663957595826	94.88353443145752
tamxaug	8.162918356323242	94.89862108230591
tamxaug	8.19617275505066	94.91370820999146
tamxaug	8.229427153778076	94.928795337677
tamxaug	8.262681552505494	94.9438829421997
tamxaug	8.295935951232911	94.9589695930481
tamxaug	8.329190349960328	94.97405672073364
tamxaug	8.362444748687745	94.98914384841919
tamxaug	8.395699147415161	95.00423097610474
tamxaug	8.428953546142578	95.01931762695312
tamxaug	8.462207944869995	95.03440523147583
tamxaug	8.495462343597413	95.04949235916138
tamxaug	8.52871674232483	95.06457948684692
tamxaug	8.561971141052247	95.07966613769531
tamxaug	8.595225539779664	95.09475326538086
tamxaug	8.62847993850708	95.1098403930664
tamxaug	8.661734337234499	95.12492752075195
tamxaug	8.694988735961914	95.14001512527466
tamxaug	8.728243134689333	95.15510177612305
tamxaug	8.76149753341675	95.1701889038086
tamxaug	8.794751932144166	95.18527603149414
tamxaug	8.828006330871583	95.20036315917969
tamxaug	8.861260729599	95.21544981002808
tamxaug	8.894515128326416	95.23053741455078
tamxaug	8.927769527053833	95.24562454223633
tamxaug	8.961023925781252	95.26071166992188
tamxaug	8.994278324508668	95.27579832077026
tamxaug	9.027532723236085	95.29088544845581
tamxaug	9.060787121963502	95.30597257614136
tamxaug	9.094041520690919	95.3210597038269
tamxaug	9.127295919418335	95.33614683151245
tamxaug	9.160550318145752	95.351233959198
tamxaug	9.19380471687317	95.36632108688354
tamxaug	9.227059115600587	95.38140821456909
tamxaug	9.260313514328004	95.39649534225464
tamxaug	9.293567913055421	95.41158199310303
tamxaug	9.326822311782838	95.42666959762573
tamxaug	9.360076710510254	95.44175672531128
tamxaug	9.393331109237671	95.45684385299683
tamxaug	9.426585507965088	95.47193050384521
tamxaug	9.459839906692505	95.48701763153076
tamxaug	9.493094305419923	95.50210475921631
tamxaug	9.52634870414734	95.51719188690186
tamxaug	9.559603102874757	95.5322790145874
tamxaug	9.592857501602174	95.54736614227295
tamxaug	9.62611190032959	95.5624532699585
tamxaug	9.659366299057009	95.57754039764404
tamxaug	9.692620697784424	95.59262704849243
tamxaug	9.725875096511842	95.60771417617798
tamxaug	9.759129495239259	95.62280178070068
tamxaug	9.792383893966676	95.63788890838623
tamxaug	9.825638292694093	95.65297555923462
tamxaug	9.85889269142151	95.66806268692017
tamxaug	9.892147090148928	95.68314981460571
tamxaug	9.925401488876343	95.69823694229126
tamxaug	9.958655887603761	95.7133240699768
tamxaug	9.991910286331178	95.72841119766235
tamxaug	10.025164685058595	95.7434983253479
tamxaug	10.058419083786012	95.75858545303345
tamxaug	10.091673482513428	95.773672580719
tamxaug	10.124927881240847	95.78875923156738
tamxaug	10.158182279968262	95.80384635925293
tamxaug	10.19143667869568	95.81893396377563
tamxaug	10.224691077423095	95.83402109146118
tamxaug	10.257945476150514	95.84910774230957
tamxaug	10.29119987487793	95.86419486999512
tamxaug	10.324454273605348	95.87928199768066
tamxaug	10.357708672332766	95.89436912536621
tamxaug	10.390963071060181	95.90945625305176
tamxaug	10.4242174697876	95.9245433807373
tamxaug	10.457471868515016	95.93963050842285
tamxaug	10.490726267242433	95.9547176361084
tamxaug	10.52398066596985	95.96980476379395
tamxaug	10.557235064697267	95.98489141464233
tamxaug	10.590489463424683	95.99997854232788
tamxaug	10.6237438621521	96.015065908432
tamxaug	10.656998260879519	96.03015303611755
tamxaug	10.690252659606935	96.04523992538452
tamxaug	10.723507058334352	96.06032705307007
tamxaug	10.756761457061767	96.07541418075562
tamxaug	10.790015855789186	96.09050154685974
tamxaug	10.823270254516602	96.10558819770813
tamxaug	10.85652465324402	96.12067532539368
tamxaug	10.889779051971438	96.1357626914978
tamxaug	10.923033450698853	96.15084981918335
tamxaug	10.956287849426271	96.16593647003174
tamxaug	10.989542248153686	96.18102383613586
tamxaug	11.022796646881105	96.19611096382141
tamxaug	11.056051045608521	96.21119809150696
tamxaug	11.089305444335938	96.2262852191925
tamxaug	11.122559843063357	96.24137210845947
tamxaug	11.155814241790772	96.25645923614502
tamxaug	11.18906864051819	96.27154636383057
tamxaug	11.222323039245605	96.28663372993469
tamxaug	11.255577437973024	96.30172038078308
tamxaug	11.28883183670044	96.31680750846863
tamxaug	11.322086235427857	96.33189487457275
tamxaug	11.355340634155276	96.3469820022583
tamxaug	11.38859503288269	96.36206865310669
tamxaug	11.42184943161011	96.37715601921082
tamxaug	11.455103830337526	96.39224314689636
tamxaug	11.488358229064943	96.40733027458191
tamxaug	11.52161262779236	96.42241716384888
tamxaug	11.554867026519776	96.43750429153442
tamxaug	11.588121425247195	96.45259141921997
tamxaug	11.62137582397461	96.46767854690552
tamxaug	11.654630222702028	96.48276591300964
tamxaug	11.687884621429445	96.49785256385803
tamxaug	11.721139020156862	96.51293969154358
tamxaug	11.754393418884279	96.63675665855408
tamxaug	11.787647817611695	96.6518440246582
tamxaug	11.820902216339112	96.66693067550659
tamxaug	11.854156615066529	96.68201780319214
tamxaug	11.887411013793947	96.69710516929626
tamxaug	11.920665412521364	96.71219229698181
tamxaug	11.953919811248781	96.7272789478302
tamxaug	11.987174209976198	96.74236607551575
tamxaug	12.020428608703615	96.75745344161987
tamxaug	12.053683007431031	96.77254056930542
tamxaug	12.086937406158448	96.78762722015381
tamxaug	12.120191804885867	96.80271458625793
tamxaug	12.153446203613283	96.81780171394348
tamxaug	12.1867006023407	96.83288884162903
tamxaug	12.219955001068115	96.84797620773315
tamxaug	12.253209399795534	96.86306285858154
tamxaug	12.28646379852295	96.87814998626709
tamxaug	12.319718197250367	96.89323735237122
tamxaug	12.352972595977786	96.90832448005676
tamxaug	12.3862269947052	96.92341113090515
tamxaug	12.41948139343262	96.9384982585907
tamxaug	12.452735792160034	96.95358562469482
tamxaug	12.485990190887453	96.96867275238037
tamxaug	12.51924458961487	96.98375940322876
tamxaug	12.552498988342286	96.99884676933289
tamxaug	12.585753387069705	97.01393389701843
tamxaug	12.61900778579712	97.02902102470398
tamxaug	12.652262184524538	97.04410791397095
tamxaug	12.685516583251955	97.0591950416565
tamxaug	12.718770981979372	97.07428216934204
tamxaug	12.752025380706788	97.08936953544617
tamxaug	12.785279779434205	97.10445666313171
tamxaug	12.818534178161624	97.1195433139801
tamxaug	12.851788576889039	97.13463044166565
tamxaug	12.885042975616457	97.14971780776978
tamxaug	12.918297374343874	97.16480493545532
tamxaug	12.95155177307129	97.17989158630371
tamxaug	12.984806171798708	97.19497895240784
tamxaug	13.018060570526124	97.21006608009338
tamxaug	13.051314969253541	97.22515320777893
tamxaug	13.084569367980958	97.2402400970459
tamxaug	13.117823766708376	97.25532722473145
tamxaug	13.151078165435793	97.27041435241699
tamxaug	13.18433256416321	97.28550171852112
tamxaug	13.217586962890627	97.3005883693695
tamxaug	13.250841361618043	97.31567549705505
tamxaug	13.28409576034546	97.3307626247406
tamxaug	13.317350159072877	97.34584999084473
tamxaug	13.350604557800295	97.36093711853027
tamxaug	13.383858956527712	97.37602376937866
tamxaug	13.417113355255129	97.39111113548279
tamxaug	13.450367753982544	97.40619826316833
tamxaug	13.483622152709962	97.42128539085388
tamxaug	13.51687655143738	97.43637228012085
tamxaug	13.550130950164796	97.4514594078064
tamxaug	13.583385348892214	97.46654653549194
tamxaug	13.61663974761963	97.48163390159607
tamxaug	13.649894146347048	97.49672055244446
tamxaug	13.683148545074465	97.51180768013
tamxaug	13.716402943801882	97.52689480781555
tamxaug	13.749657342529298	97.54198217391968
tamxaug	13.782911741256715	97.55706882476807
tamxaug	13.816166139984134	97.57215595245361
tamxaug	13.849420538711549	97.58724331855774
tamxaug	13.882674937438967	97.60233044624329
tamxaug	13.915929336166384	97.61741757392883
tamxaug	13.9491837348938	97.6325044631958
tamxaug	13.982438133621217	97.64759159088135
tamxaug	14.015692532348634	97.6626787185669
tamxaug	14.048946931076053	97.67776608467102
tamxaug	14.082201329803468	97.69285273551941
tamxaug	14.115455728530886	97.70793986320496
tamxaug	14.148710127258303	97.7230269908905
tamxaug	14.18196452598572	97.73811435699463
tamxaug	14.215218924713136	97.75320100784302
tamxaug	14.248473323440553	97.76828813552856
tamxaug	14.281727722167972	97.78337550163269
tamxaug	14.314982120895387	97.79846262931824
tamxaug	14.348236519622803	97.81354928016663
tamxaug	14.38149091835022	97.82863664627075
tamxaug	14.414745317077639	97.8437237739563
tamxaug	14.447999715805055	97.85881090164185
tamxaug	14.481254114532472	97.87389826774597
tamxaug	14.514508513259889	97.88898491859436
tamxaug	14.547762911987306	97.90407204627991
tamxaug	14.581017310714724	97.91915917396545
tamxaug	14.614271709442141	97.93424654006958
tamxaug	14.647526108169558	97.94933319091797
tamxaug	14.680780506896975	97.96442031860352
tamxaug	14.714034905624391	97.97950768470764
tamxaug	14.74728930435181	97.99459481239319
tamxaug	14.780543703079227	98.00968158245087
tamxaug	14.813798101806642	98.02476871013641
tamxaug	14.847052500534058	98.03985595703125
tamxaug	14.880306899261475	98.0549430847168
tamxaug	14.913561297988894	98.07002985477448
tamxaug	14.94681569671631	98.08511710166931
tamxaug	14.980070095443727	98.10020422935486
tamxaug	15.013324494171144	98.1152914762497
tamxaug	15.04657889289856	98.13037872314453
tamxaug	15.07983329162598	98.14546537399292
tamxaug	15.113087690353396	98.16055262088776
tamxaug	15.146342089080813	98.1756397485733
tamxaug	15.17959648780823	98.19072699546814
tamxaug	15.212850886535646	98.20581376552582
tamxaug	15.246105285263065	98.22090089321136
tamxaug	15.279359683990481	98.2359881401062
tamxaug	15.312614082717896	98.25107526779175
tamxaug	15.345868481445313	98.26616203784943
tamxaug	15.37912288017273	98.28124928474426
tamxaug	15.412377278900149	98.29633641242981
tamxaug	15.445631677627565	98.31142365932465
tamxaug	15.478886076354982	98.32651042938232
tamxaug	15.512140475082399	98.34159755706787
tamxaug	15.545394873809816	98.35668480396271
tamxaug	15.578649272537234	98.37177193164825
tamxaug	15.61190367126465	98.38685917854309
tamxaug	15.645158069992068	98.40194594860077
tamxaug	15.678412468719484	98.41703307628632
tamxaug	15.711666867446901	98.43212032318115
tamxaug	15.74492126617432	98.44720757007599
tamxaug	15.778175664901736	98.46229422092438
tamxaug	15.811430063629151	98.47738146781921
tamxaug	15.844684462356568	98.49246859550476
tamxaug	15.877938861083987	98.5075558423996
tamxaug	15.911193259811403	98.52264261245728
tamxaug	15.94444765853882	98.53772974014282
tamxaug	15.977702057266237	98.55281698703766
tamxaug	16.010956455993654	98.56790375709534
tamxaug	16.044210854721072	98.58299088478088
tamxaug	16.077465253448487	98.59807813167572
tamxaug	16.110719652175906	98.61316525936127
tamxaug	16.143974050903324	98.6282525062561
tamxaug	16.17722844963074	98.64333975315094
tamxaug	16.210482848358158	98.65842688083649
tamxaug	16.243737247085576	98.67351412773132
tamxaug	16.27699164581299	98.68860042095184
tamxaug	16.310246044540406	98.70368754863739
tamxaug	16.34350044326782	98.71877479553223
tamxaug	16.376754841995243	98.73386192321777
tamxaug	16.41000924072266	98.74894917011261
tamxaug	16.443263639450073	98.76403629779816
tamxaug	16.476518038177492	98.779123544693
tamxaug	16.50977243690491	98.79421079158783
tamxaug	16.543026835632325	98.80929708480835
tamxaug	16.576281234359744	98.8243842124939
tamxaug	16.609535633087162	98.83947145938873
tamxaug	16.642790031814577	98.85455858707428
tamxaug	16.676044430541992	98.86964583396912
tamxaug	16.709298829269414	98.88473296165466
tamxaug	16.74255322799683	98.8998202085495
tamxaug	16.775807626724244	98.91490745544434
tamxaug	16.80906202545166	98.92999458312988
tamxaug	16.842316424179078	98.9450808763504
tamxaug	16.875570822906496	98.96016812324524
tamxaug	16.90882522163391	98.97525525093079
tamxaug	16.94207962036133	98.99034249782562
tamxaug	16.97533401908875	99.00542968511581
tamxaug	17.008588417816163	99.020516872406
tamxaug	17.041842816543582	99.0356040596962
tamxaug	17.075097215271	99.05069124698639
tamxaug	17.108351613998416	99.06577759981155
tamxaug	17.14160601272583	99.08086478710175
tamxaug	17.17486041145325	99.09595197439194
tamxaug	17.208114810180668	99.11103916168213
tamxaug	17.241369208908083	99.12612634897232
tamxaug	17.2746236076355	99.14121353626251
tamxaug	17.307878006362916	99.1563007235527
tamxaug	17.341132405090335	99.1713879108429
tamxaug	17.37438680381775	99.18647509813309
tamxaug	17.407641202545168	99.20156145095825
tamxaug	17.440895601272587	99.21664863824844
tamxaug	17.47415	99.23173582553864
tamxaug	17.507404398727417	99.24682301282883
tamxaug	17.54065879745484	99.26191020011902
tamxaug	17.573913196182254	99.27699738740921
tamxaug	17.60716759490967	99.2920845746994
tamxaug	17.640421993637087	99.3071717619896
tamxaug	17.673676392364506	99.32225811481476
tamxaug	17.70693079109192	99.33734530210495
tamxaug	17.74018518981934	99.35243248939514
tamxaug	17.773439588546758	99.36751967668533
tamxaug	17.806693987274173	99.38260686397552
tamxaug	17.839948386001588	99.39769405126572
tamxaug	17.873202784729006	99.41278123855591
tamxaug	17.906457183456425	99.4278684258461
tamxaug	17.93971158218384	99.44295561313629
tamxaug	17.972965980911255	99.45804196596146
tamxaug	18.006220379638677	99.47312915325165
tamxaug	18.039474778366092	99.48821634054184
tamxaug	18.072729177093507	99.50330352783203
tamxaug	18.105983575820925	99.51839071512222
tamxaug	18.139237974548344	99.53347790241241
tamxaug	18.17249237327576	99.5485650897026
tamxaug	18.205746772003177	99.5636522769928
tamxaug	18.239001170730596	99.57873860001564
tamxaug	18.27225556945801	99.59382578730583
tamxaug	18.305509968185426	99.60891297459602
tamxaug	18.338764366912844	99.62400019168854
tamxaug	18.372018765640263	99.63908737897873
tamxaug	18.405273164367678	99.65417456626892
tamxaug	18.438527563095093	99.66926175355911
tamxaug	18.47178196182251	99.6843489408493
tamxaug	18.50503636054993	99.6994361281395
tamxaug	18.538290759277345	99.71452245116234
tamxaug	18.571545158004763	99.72960963845253
tamxaug	18.604799556732182	99.74469682574272
tamxaug	18.638053955459597	99.75978402793407
tamxaug	18.671308354187016	99.77487121522427
tamxaug	18.704562752914434	99.78995841741562
tamxaug	18.73781715164185	99.80504560470581
tamxaug	18.771071550369264	99.820132791996
tamxaug	18.80432594909668	99.83521911501884
tamxaug	18.8375803478241	99.8503063172102
tamxaug	18.870834746551516	99.86539350450039
tamxaug	18.90408914527893	99.88048069179058
tamxaug	18.93734354400635	99.89556788653135
tamxaug	18.970597942733768	99.91065507382154
tamxaug	19.003852341461183	99.92574226856232
tamxaug	19.0371067401886	99.94082945585251
tamxaug	19.07036113891602	99.95591664686799
tamxaug	19.103615537643435	99.97100297361612
tamxaug	19.13686993637085	99.98609016370028
tamxaug	19.170124335098272	100.00117735459935
tamxaug	19.203378733825687	100.01626454479992
tamxaug	19.236633132553102	100.03135173767805
tamxaug	19.269887531280517	100.04643892869353
tamxaug	19.303141930007936	100.06152611970901
tamxaug	19.336396328735354	100.0766133069992
tamxaug	19.36965072746277	100.09169963747263
tamxaug	19.402905126190188	100.10678682476282
tamxaug	19.436159524917606	100.1218740195036
tamxaug	19.46941392364502	100.13696120679379
tamxaug	19.50266832237244	100.15204839408398
tamxaug	19.53592272109986	100.16713559627533
tamxaug	19.569177119827273	100.18222278356552
tamxaug	19.60243151855469	100.19730997085571
tamxaug	19.635685917282107	100.21239629387856
tamxaug	19.668940316009525	100.22748348116875
tamxaug	19.70219471473694	100.2425706833601
tamxaug	19.73544911346436	100.25765785574913
tamxaug	19.768703512191774	100.27274507284164
tamxaug	19.801957910919192	100.28783226013184
tamxaug	19.835212309646607	100.30291944742203
tamxaug	19.868466708374026	100.31800663471222
tamxaug	19.901721107101444	100.33309382200241
tamxaug	19.93497550582886	100.34818014502525
tamxaug	19.968229904556274	100.36326733231544
tamxaug	20.001484303283696	100.37835451960564
tamxaug	20.03473870201111	100.39344170689583
tamxaug	20.067993100738526	100.40852892398834
tamxaug	20.101247499465945	100.42361611127853
tamxaug	20.134501898193363	100.43870329856873
tamxaug	20.16775629692078	100.45379048585892
tamxaug	20.201010695648197	100.46887680888176
tamxaug	20.234265094375615	100.48396399617195
tamxaug	20.26751949310303	100.49905118346214
tamxaug	20.300773891830445	100.51413840055466
tamxaug	20.334028290557864	100.52922558784485
tamxaug	20.367282689285283	100.54431277513504
tamxaug	20.400537088012697	100.55939996242523
tamxaug	20.433791486740112	100.57448714971542
tamxaug	20.467045885467535	100.58957433700562
tamxaug	20.50030028419495	100.60466068983078
tamxaug	20.533554682922365	100.61974787712097
tamxaug	20.566809081649783	100.63483506441116
tamxaug	20.6000634803772	100.64992225170135
tamxaug	20.633317879104617	100.66500943899155
tamxaug	20.666572277832035	100.68009662628174
tamxaug	20.699826676559454	100.69518381357193
tamxaug	20.73308107528687	100.71027100086212
tamxaug	20.766335474014284	100.72535735368729
tamxaug	20.799589872741702	100.74044454097748
tamxaug	20.83284427146912	100.75553172826767
tamxaug	20.866098670196536	100.77061891555786
tamxaug	20.89935306892395	100.78570610284805
tamxaug	20.93260746765137	100.80079329013824
tamxaug	20.965861866378788	100.81588047742844
tamxaug	20.999116265106203	100.83096766471863
tamxaug	21.03237066383362	100.84605485200882
tamxaug	21.06562506256104	100.86114120483398
tamxaug	21.098879461288455	100.87622839212418
tamxaug	21.132133860015873	100.89131557941437
tamxaug	21.16538825874329	100.90640276670456
tamxaug	21.198642657470707	100.92148995399475
tamxaug	21.23189705619812	100.93657714128494
tamxaug	21.265151454925537	100.95166432857513
tamxaug	21.29840585365296	100.96675151586533
tamxaug	21.331660252380374	100.98183786869049
tamxaug	21.36491465110779	100.99692505598068
tamxaug	21.398169049835207	0.0
tamxaug	21.431423448562626	0.0
tamxaug	21.46467784729004	0.0
tamxaug	21.49793224601746	0.0
tamxaug	21.531186644744878	0.0
tamxaug	21.564441043472293	0.0
tamxaug	21.597695442199708	0.0
tamxaug	21.63094984092713	0.0
tamxaug	21.664204239654545	0.0
tamxaug	21.69745863838196	0.0
tamxaug	21.73071303710938	0.0
tamxaug	21.763967435836793	0.0
tamxaug	21.797221834564212	0.0
tamxaug	21.830476233291627	0.0
tamxaug	21.863730632019045	0.0
tamxaug	21.896985030746464	0.0
tamxaug	21.93023942947388	0.0
tamxaug	21.963493828201297	0.0
tamxaug	21.996748226928716	0.0
tamxaug	22.03000262565613	0.0
tamxaug	22.063257024383546	0.0
tamxaug	22.096511423110968	0.0
tamxaug	22.129765821838383	0.0
tamxaug	22.163020220565798	0.0
tamxaug	22.196274619293213	0.0
tamxaug	22.229529018020635	0.0
tamxaug	22.26278341674805	0.0
tamxaug	22.296037815475465	0.0
tamxaug	22.329292214202887	0.0
tamxaug	22.362546612930302	0.0
tamxaug	22.395801011657717	0.0
tamxaug	22.42905541038514	0.0
tamxaug	22.462309809112554	0.0
tamxaug	22.49556420783997	0.0
tamxaug	22.528818606567384	0.0
tamxaug	22.5620730052948	0.0
tamxaug	22.59532740402222	0.0
tamxaug	22.628581802749636	0.0
tamxaug	22.66183620147705	0.0
tamxaug	22.695090600204473	0.0
tamxaug	22.728344998931888	0.0
tamxaug	22.761599397659303	0.0
