# Supplementary material for: Assessment of Habitat Suitability and Identification of Conservation Priority Areas for Endangered Marco Polo Sheep Throughout Khunjerab National Park (Pakistan) and Tashkurgan Natural Reserve (China)
Source: Animals (Basel). 2025 Jun 28;15(13):1907. doi: 10.3390/ani15131907 (PMC12248910; doi:10.3390/ani15131907)
Supplement: Supplementary file 1 [file animals-15-01907-s001.zip › plots/Marcopolo_Sheep_1_tamxaug_only.dat]

variable	x	y
tamxaug	6.134400033950806	0.0
tamxaug	6.167654432678223	0.0
tamxaug	6.20090883140564	0.0
tamxaug	6.234163230133057	0.0
tamxaug	6.267417628860474	0.0
tamxaug	6.300672027587891	0.0
tamxaug	6.333926426315308	0.0
tamxaug	6.367180825042725	0.0
tamxaug	6.400435223770142	0.0
tamxaug	6.433689622497559	0.0
tamxaug	6.466944021224976	0.0
tamxaug	6.500198419952393	0.0
tamxaug	6.53345281867981	0.0
tamxaug	6.566707217407227	0.0
tamxaug	6.599961616134644	0.0
tamxaug	6.633216014862061	0.0
tamxaug	6.666470413589478	0.0
tamxaug	6.699724812316895	0.0
tamxaug	6.732979211044312	0.0
tamxaug	6.766233609771729	0.0
tamxaug	6.7994880084991465	0.0
tamxaug	6.832742407226563	0.0
tamxaug	6.86599680595398	0.0
tamxaug	6.899251204681397	0.0
tamxaug	6.9325056034088135	0.0
tamxaug	6.965760002136231	0.0
tamxaug	6.999014400863648	0.0
tamxaug	7.032268799591065	0.0
tamxaug	7.065523198318482	0.0
tamxaug	7.098777597045899	0.0
tamxaug	7.132031995773316	0.0
tamxaug	7.165286394500733	0.0
tamxaug	7.19854079322815	0.0
tamxaug	7.231795191955567	0.0
tamxaug	7.265049590682984	0.0
tamxaug	7.298303989410401	0.0
tamxaug	7.331558388137818	0.0
tamxaug	7.364812786865235	0.0
tamxaug	7.398067185592652	0.0
tamxaug	7.431321584320068	0.0
tamxaug	7.464575983047486	0.0
tamxaug	7.497830381774903	0.0
tamxaug	7.5310847805023196	95.86331844329834
tamxaug	7.564339179229737	95.87915086746216
tamxaug	7.597593577957154	95.89498281478882
tamxaug	7.630847976684571	95.91081476211548
tamxaug	7.6641023754119875	95.9266471862793
tamxaug	7.697356774139405	95.94247913360596
tamxaug	7.730611172866822	95.95831155776978
tamxaug	7.7638655715942395	95.97414350509644
tamxaug	7.797119970321656	95.9899754524231
tamxaug	7.830374369049073	96.00580763816833
tamxaug	7.86362876777649	96.02163982391357
tamxaug	7.8968831665039065	96.03747177124023
tamxaug	7.930137565231324	96.05330395698547
tamxaug	7.963391963958741	96.06913614273071
tamxaug	7.996646362686158	96.08496832847595
tamxaug	8.029900761413575	96.10080027580261
tamxaug	8.063155160140992	96.11663246154785
tamxaug	8.096409558868409	96.13246464729309
tamxaug	8.129663957595826	96.14829683303833
tamxaug	8.162918356323242	96.16412878036499
tamxaug	8.19617275505066	96.17996096611023
tamxaug	8.229427153778076	96.19579315185547
tamxaug	8.262681552505494	96.21162533760071
tamxaug	8.295935951232911	96.22745704650879
tamxaug	8.329190349960328	96.24328947067261
tamxaug	8.362444748687745	96.25912165641785
tamxaug	8.395699147415161	96.27495384216309
tamxaug	8.428953546142578	96.29078555107117
tamxaug	8.462207944869995	96.3066177368164
tamxaug	8.495462343597413	96.32245016098022
tamxaug	8.52871674232483	96.33828234672546
tamxaug	8.561971141052247	96.35411405563354
tamxaug	8.595225539779664	96.36994624137878
tamxaug	8.62847993850708	96.38577842712402
tamxaug	8.661734337234499	96.40161085128784
tamxaug	8.694988735961914	96.41744303703308
tamxaug	8.728243134689333	96.43327474594116
tamxaug	8.76149753341675	96.4491069316864
tamxaug	8.794751932144166	96.46493911743164
tamxaug	8.828006330871583	96.48077130317688
tamxaug	8.861260729599	96.49660325050354
tamxaug	8.894515128326416	96.51243543624878
tamxaug	8.927769527053833	96.52826762199402
tamxaug	8.961023925781252	96.54409980773926
tamxaug	8.994278324508668	96.55993151664734
tamxaug	9.027532723236085	96.57576394081116
tamxaug	9.060787121963502	96.5915961265564
tamxaug	9.094041520690919	96.60742831230164
tamxaug	9.127295919418335	96.62326002120972
tamxaug	9.160550318145752	96.63909220695496
tamxaug	9.19380471687317	96.65492463111877
tamxaug	9.227059115600587	96.67075681686401
tamxaug	9.260313514328004	96.68658900260925
tamxaug	9.293567913055421	96.70242071151733
tamxaug	9.326822311782838	96.71825289726257
tamxaug	9.360076710510254	96.73408532142639
tamxaug	9.393331109237671	96.74991750717163
tamxaug	9.426585507965088	96.76574921607971
tamxaug	9.459839906692505	96.78158140182495
tamxaug	9.493094305419923	96.79741358757019
tamxaug	9.52634870414734	96.81324577331543
tamxaug	9.559603102874757	96.82907772064209
tamxaug	9.592857501602174	96.84490990638733
tamxaug	9.62611190032959	96.86074209213257
tamxaug	9.659366299057009	96.87657427787781
tamxaug	9.692620697784424	96.89240622520447
tamxaug	9.725875096511842	96.9082384109497
tamxaug	9.759129495239259	96.92407059669495
tamxaug	9.792383893966676	96.93990278244019
tamxaug	9.825638292694093	96.95573449134827
tamxaug	9.85889269142151	96.9715666770935
tamxaug	9.892147090148928	96.98739910125732
tamxaug	9.925401488876343	97.00323128700256
tamxaug	9.958655887603761	97.0190634727478
tamxaug	9.991910286331178	97.03489518165588
tamxaug	10.025164685058595	97.05072736740112
tamxaug	10.058419083786012	97.06655979156494
tamxaug	10.091673482513428	97.08239197731018
tamxaug	10.124927881240847	97.09822368621826
tamxaug	10.158182279968262	97.1140558719635
tamxaug	10.19143667869568	97.12988805770874
tamxaug	10.224691077423095	97.14572024345398
tamxaug	10.257945476150514	97.16155219078064
tamxaug	10.29119987487793	97.17738437652588
tamxaug	10.324454273605348	97.19321656227112
tamxaug	10.357708672332766	97.20904874801636
tamxaug	10.390963071060181	97.22488069534302
tamxaug	10.4242174697876	97.3867130279541
tamxaug	10.457471868515016	97.40254521369934
tamxaug	10.490726267242433	97.41837739944458
tamxaug	10.52398066596985	97.43420958518982
tamxaug	10.557235064697267	97.4500412940979
tamxaug	10.590489463424683	97.46587371826172
tamxaug	10.6237438621521	97.48170590400696
tamxaug	10.656998260879519	97.4975380897522
tamxaug	10.690252659606935	97.51336979866028
tamxaug	10.723507058334352	97.52920198440552
tamxaug	10.756761457061767	97.54503417015076
tamxaug	10.790015855789186	97.56086659431458
tamxaug	10.823270254516602	97.57669830322266
tamxaug	10.85652465324402	97.5925304889679
tamxaug	10.889779051971438	97.60836267471313
tamxaug	10.923033450698853	97.62419486045837
tamxaug	10.956287849426271	97.64002680778503
tamxaug	10.989542248153686	97.65585899353027
tamxaug	11.022796646881105	97.67169117927551
tamxaug	11.056051045608521	97.68752336502075
tamxaug	11.089305444335938	97.70335555076599
tamxaug	11.122559843063357	97.71918749809265
tamxaug	11.155814241790772	97.73501968383789
tamxaug	11.18906864051819	97.75085186958313
tamxaug	11.222323039245605	97.76668405532837
tamxaug	11.255577437973024	97.78251576423645
tamxaug	11.28883183670044	97.79834818840027
tamxaug	11.322086235427857	97.81418037414551
tamxaug	11.355340634155276	97.83001255989075
tamxaug	11.38859503288269	97.84584426879883
tamxaug	11.42184943161011	97.86167645454407
tamxaug	11.455103830337526	97.8775086402893
tamxaug	11.488358229064943	97.89334106445312
tamxaug	11.52161262779236	97.9091727733612
tamxaug	11.554867026519776	97.92500495910645
tamxaug	11.588121425247195	97.94083714485168
tamxaug	11.62137582397461	97.95666933059692
tamxaug	11.654630222702028	97.97250175476074
tamxaug	11.687884621429445	97.98833346366882
tamxaug	11.721139020156862	98.00416564941406
tamxaug	11.754393418884279	98.20191299915314
tamxaug	11.787647817611695	98.21774530410767
tamxaug	11.820902216339112	98.23357701301575
tamxaug	11.854156615066529	98.24940919876099
tamxaug	11.887411013793947	98.26524150371552
tamxaug	11.920665412521364	98.28107368946075
tamxaug	11.953919811248781	98.29690551757812
tamxaug	11.987174209976198	98.31273770332336
tamxaug	12.020428608703615	98.3285698890686
tamxaug	12.053683007431031	98.34440219402313
tamxaug	12.086937406158448	99.52119079232216
tamxaug	12.120191804885867	99.53702300786972
tamxaug	12.153446203613283	99.55285522341728
tamxaug	12.1867006023407	98.52345716953278
tamxaug	12.219955001068115	98.53928935527802
tamxaug	12.253209399795534	98.5551210641861
tamxaug	12.28646379852295	98.57095336914062
tamxaug	12.319718197250367	98.58678555488586
tamxaug	12.352972595977786	98.6026177406311
tamxaug	12.3862269947052	98.61844956874847
tamxaug	12.41948139343262	98.63428175449371
tamxaug	12.452735792160034	98.65011405944824
tamxaug	12.485990190887453	98.66594624519348
tamxaug	12.51924458961487	98.68177795410156
tamxaug	12.552498988342286	98.69761025905609
tamxaug	12.585753387069705	98.71344244480133
tamxaug	12.61900778579712	98.72927474975586
tamxaug	12.652262184524538	98.77264285087585
tamxaug	12.685516583251955	98.7884750366211
tamxaug	12.718770981979372	98.80430734157562
tamxaug	12.752025380706788	98.82013952732086
tamxaug	12.785279779434205	98.8359717130661
tamxaug	12.818534178161624	98.85180354118347
tamxaug	12.851788576889039	98.86763572692871
tamxaug	12.885042975616457	98.97412705421448
tamxaug	12.918297374343874	98.989959359169
tamxaug	12.95155177307129	99.00579112768173
tamxaug	12.984806171798708	99.02162331342697
tamxaug	13.018060570526124	99.03745555877686
tamxaug	13.051314969253541	99.05328780412674
tamxaug	13.084569367980958	99.06911957263947
tamxaug	13.117823766708376	99.0849517583847
tamxaug	13.151078165435793	99.19491070508957
tamxaug	13.18433256416321	99.20391923189163
tamxaug	13.217586962890627	99.20391923189163
tamxaug	13.250841361618043	99.20391923189163
tamxaug	13.28409576034546	99.20391923189163
tamxaug	13.317350159072877	99.20391923189163
tamxaug	13.350604557800295	99.20391923189163
tamxaug	13.383858956527712	99.20391923189163
tamxaug	13.417113355255129	99.20391923189163
tamxaug	13.450367753982544	99.20391923189163
tamxaug	13.483622152709962	99.20391923189163
tamxaug	13.51687655143738	99.20391923189163
tamxaug	13.550130950164796	99.20391923189163
tamxaug	13.583385348892214	99.19695347547531
tamxaug	13.61663974761963	99.19695347547531
tamxaug	13.649894146347048	99.19695347547531
tamxaug	13.683148545074465	99.19695347547531
tamxaug	13.716402943801882	99.19695347547531
tamxaug	13.749657342529298	99.19695347547531
tamxaug	13.782911741256715	99.19695347547531
tamxaug	13.816166139984134	99.19695347547531
tamxaug	13.849420538711549	99.19695347547531
tamxaug	13.882674937438967	99.19695347547531
tamxaug	13.915929336166384	99.19695347547531
tamxaug	13.9491837348938	99.19695347547531
tamxaug	13.982438133621217	99.19695347547531
tamxaug	14.015692532348634	98.29843735694885
tamxaug	14.048946931076053	98.29843735694885
tamxaug	14.082201329803468	98.29843735694885
tamxaug	14.115455728530886	98.29843735694885
tamxaug	14.148710127258303	98.29843735694885
tamxaug	14.18196452598572	98.29843735694885
tamxaug	14.215218924713136	98.29843735694885
tamxaug	14.248473323440553	98.29843735694885
tamxaug	14.281727722167972	98.29843735694885
tamxaug	14.314982120895387	98.29843735694885
tamxaug	14.348236519622803	98.29843735694885
tamxaug	14.38149091835022	98.29843735694885
tamxaug	14.414745317077639	98.29843735694885
tamxaug	14.447999715805055	98.29843735694885
tamxaug	14.481254114532472	98.29843735694885
tamxaug	14.514508513259889	98.29843735694885
tamxaug	14.547762911987306	98.29843735694885
tamxaug	14.581017310714724	98.29843735694885
tamxaug	14.614271709442141	98.29843735694885
tamxaug	14.647526108169558	98.29843735694885
tamxaug	14.680780506896975	98.29843735694885
tamxaug	14.714034905624391	98.29843735694885
tamxaug	14.74728930435181	98.29843735694885
tamxaug	14.780543703079227	98.29843735694885
tamxaug	14.813798101806642	98.29843735694885
tamxaug	14.847052500534058	98.29843735694885
tamxaug	14.880306899261475	98.29843735694885
tamxaug	14.913561297988894	98.29843735694885
tamxaug	14.94681569671631	98.29843735694885
tamxaug	14.980070095443727	98.29843735694885
tamxaug	15.013324494171144	98.29843735694885
tamxaug	15.04657889289856	98.29843735694885
tamxaug	15.07983329162598	98.29843735694885
tamxaug	15.113087690353396	98.29843735694885
tamxaug	15.146342089080813	98.29843735694885
tamxaug	15.17959648780823	98.29843735694885
tamxaug	15.212850886535646	98.29843735694885
tamxaug	15.246105285263065	98.29843735694885
tamxaug	15.279359683990481	98.29843735694885
tamxaug	15.312614082717896	98.29843735694885
tamxaug	15.345868481445313	98.3052442073822
tamxaug	15.37912288017273	98.3052442073822
tamxaug	15.412377278900149	98.3052442073822
tamxaug	15.445631677627565	98.3052442073822
tamxaug	15.478886076354982	98.3052442073822
tamxaug	15.512140475082399	98.3052442073822
tamxaug	15.545394873809816	98.3052442073822
tamxaug	15.578649272537234	98.3052442073822
tamxaug	15.61190367126465	98.92747211456299
tamxaug	15.645158069992068	98.92747211456299
tamxaug	15.678412468719484	98.92747211456299
tamxaug	15.711666867446901	98.92747211456299
tamxaug	15.74492126617432	98.92747211456299
tamxaug	15.778175664901736	98.92747211456299
tamxaug	15.811430063629151	98.92747211456299
tamxaug	15.844684462356568	98.92747211456299
tamxaug	15.877938861083987	98.92747211456299
tamxaug	15.911193259811403	98.92747211456299
tamxaug	15.94444765853882	98.92747211456299
tamxaug	15.977702057266237	98.92747211456299
tamxaug	16.010956455993654	98.92747211456299
tamxaug	16.044210854721072	98.92747211456299
tamxaug	16.077465253448487	98.92747211456299
tamxaug	16.110719652175906	98.92747211456299
tamxaug	16.143974050903324	98.92747211456299
tamxaug	16.17722844963074	98.92747211456299
tamxaug	16.210482848358158	98.92747211456299
tamxaug	16.243737247085576	100.0
tamxaug	16.27699164581299	100.0
tamxaug	16.310246044540406	100.0
tamxaug	16.34350044326782	100.0
tamxaug	16.376754841995243	100.0
tamxaug	16.41000924072266	100.0
tamxaug	16.443263639450073	100.0
tamxaug	16.476518038177492	98.96586239337921
tamxaug	16.50977243690491	98.96586239337921
tamxaug	16.543026835632325	98.95704758167267
tamxaug	16.576281234359744	98.95704758167267
tamxaug	16.609535633087162	98.95704758167267
tamxaug	16.642790031814577	98.95704758167267
tamxaug	16.676044430541992	98.95704758167267
tamxaug	16.709298829269414	98.95704758167267
tamxaug	16.74255322799683	98.95704758167267
tamxaug	16.775807626724244	98.95704758167267
tamxaug	16.80906202545166	98.95704758167267
tamxaug	16.842316424179078	98.95704758167267
tamxaug	16.875570822906496	98.95704758167267
tamxaug	16.90882522163391	98.95704758167267
tamxaug	16.94207962036133	98.95704758167267
tamxaug	16.97533401908875	98.95704758167267
tamxaug	17.008588417816163	98.95704758167267
tamxaug	17.041842816543582	98.95704758167267
tamxaug	17.075097215271	98.95704758167267
tamxaug	17.108351613998416	98.95704758167267
tamxaug	17.14160601272583	98.95704758167267
tamxaug	17.17486041145325	98.95704758167267
tamxaug	17.208114810180668	98.95704758167267
tamxaug	17.241369208908083	98.95704758167267
tamxaug	17.2746236076355	98.95704758167267
tamxaug	17.307878006362916	98.95704758167267
tamxaug	17.341132405090335	98.95704758167267
tamxaug	17.37438680381775	98.95704758167267
tamxaug	17.407641202545168	98.95704758167267
tamxaug	17.440895601272587	98.95704758167267
tamxaug	17.47415	98.95704758167267
tamxaug	17.507404398727417	98.9566171169281
tamxaug	17.54065879745484	98.95396816730499
tamxaug	17.573913196182254	98.9513190984726
tamxaug	17.60716759490967	98.94867014884949
tamxaug	17.640421993637087	98.94602108001709
tamxaug	17.673676392364506	98.94337224960327
tamxaug	17.70693079109192	98.94072329998016
tamxaug	17.74018518981934	98.93807435035706
tamxaug	17.773439588546758	98.93542528152466
tamxaug	17.806693987274173	98.93277633190155
tamxaug	17.839948386001588	98.93012738227844
tamxaug	17.873202784729006	98.92747831344604
tamxaug	17.906457183456425	98.92482936382294
tamxaug	17.93971158218384	98.92218029499054
tamxaug	17.972965980911255	98.91953146457672
tamxaug	18.006220379638677	98.91688251495361
tamxaug	18.039474778366092	98.9142335653305
tamxaug	18.072729177093507	98.91158449649811
tamxaug	18.105983575820925	98.908935546875
tamxaug	18.139237974548344	98.90628659725189
tamxaug	18.17249237327576	98.9036375284195
tamxaug	18.205746772003177	98.90098857879639
tamxaug	18.239001170730596	98.89833974838257
tamxaug	18.27225556945801	98.89569067955017
tamxaug	18.305509968185426	98.89304172992706
tamxaug	18.338764366912844	98.89039278030396
tamxaug	18.372018765640263	98.88774371147156
tamxaug	18.405273164367678	98.88509476184845
tamxaug	18.438527563095093	98.88244581222534
tamxaug	18.47178196182251	98.87979674339294
tamxaug	18.50503636054993	98.87714779376984
tamxaug	18.538290759277345	98.87449896335602
tamxaug	18.571545158004763	98.87184989452362
tamxaug	18.604799556732182	98.86920094490051
tamxaug	18.638053955459597	98.8665519952774
tamxaug	18.671308354187016	98.86390292644501
tamxaug	18.704562752914434	98.8612539768219
tamxaug	18.73781715164185	98.8586049079895
tamxaug	18.771071550369264	98.8559559583664
tamxaug	18.80432594909668	98.85330712795258
tamxaug	18.8375803478241	98.85065817832947
tamxaug	18.870834746551516	98.84800910949707
tamxaug	18.90408914527893	98.84536015987396
tamxaug	18.93734354400635	98.84271121025085
tamxaug	18.970597942733768	98.84006214141846
tamxaug	19.003852341461183	98.83741319179535
tamxaug	19.0371067401886	98.83476412296295
tamxaug	19.07036113891602	98.83211517333984
tamxaug	19.103615537643435	98.82946634292603
tamxaug	19.13686993637085	98.82681739330292
tamxaug	19.170124335098272	98.82416832447052
tamxaug	19.203378733825687	98.82151937484741
tamxaug	19.236633132553102	98.8188704252243
tamxaug	19.269887531280517	98.8162213563919
tamxaug	19.303141930007936	98.8135724067688
tamxaug	19.336396328735354	98.8109233379364
tamxaug	19.36965072746277	98.80827450752258
tamxaug	19.402905126190188	98.80562555789948
tamxaug	19.436159524917606	98.80297660827637
tamxaug	19.46941392364502	98.80032753944397
tamxaug	19.50266832237244	98.79767858982086
tamxaug	19.53592272109986	98.79502964019775
tamxaug	19.569177119827273	98.79238057136536
tamxaug	19.60243151855469	98.78973162174225
tamxaug	19.635685917282107	98.78708279132843
tamxaug	19.668940316009525	98.78443372249603
tamxaug	19.70219471473694	98.78178477287292
tamxaug	19.73544911346436	98.77913582324982
tamxaug	19.768703512191774	98.77648675441742
tamxaug	19.801957910919192	98.77383780479431
tamxaug	19.835212309646607	98.7711888551712
tamxaug	19.868466708374026	98.7685397863388
tamxaug	19.901721107101444	98.7658908367157
tamxaug	19.93497550582886	98.76324200630188
tamxaug	19.968229904556274	98.76059293746948
tamxaug	20.001484303283696	98.75794398784637
tamxaug	20.03473870201111	98.75529503822327
tamxaug	20.067993100738526	98.75264596939087
tamxaug	20.101247499465945	98.74999701976776
tamxaug	20.134501898193363	98.74734795093536
tamxaug	20.16775629692078	98.74469900131226
tamxaug	20.201010695648197	98.74205017089844
tamxaug	20.234265094375615	98.73940122127533
tamxaug	20.26751949310303	98.73675215244293
tamxaug	20.300773891830445	98.73410320281982
tamxaug	20.334028290557864	98.73145425319672
tamxaug	20.367282689285283	98.72880518436432
tamxaug	20.400537088012697	98.72615623474121
tamxaug	20.433791486740112	98.72350716590881
tamxaug	20.467045885467535	98.7208582162857
tamxaug	20.50030028419495	98.71820938587189
tamxaug	20.533554682922365	98.71556043624878
tamxaug	20.566809081649783	98.71291136741638
tamxaug	20.6000634803772	98.71026241779327
tamxaug	20.633317879104617	98.70761346817017
tamxaug	20.666572277832035	98.70496439933777
tamxaug	20.699826676559454	98.70231544971466
tamxaug	20.73308107528687	98.69966638088226
tamxaug	20.766335474014284	98.69701755046844
tamxaug	20.799589872741702	98.69436860084534
tamxaug	20.83284427146912	98.69171965122223
tamxaug	20.866098670196536	98.68907058238983
tamxaug	20.89935306892395	98.68642163276672
tamxaug	20.93260746765137	98.68377268314362
tamxaug	20.965861866378788	98.68112361431122
tamxaug	20.999116265106203	98.67847466468811
tamxaug	21.03237066383362	98.67582559585571
tamxaug	21.06562506256104	98.6731767654419
tamxaug	21.098879461288455	98.67052781581879
tamxaug	21.132133860015873	98.66787886619568
tamxaug	21.16538825874329	98.66522979736328
tamxaug	21.198642657470707	98.66258084774017
tamxaug	21.23189705619812	98.65993189811707
tamxaug	21.265151454925537	98.65728282928467
tamxaug	21.29840585365296	98.65463387966156
tamxaug	21.331660252380374	98.65198504924774
tamxaug	21.36491465110779	98.64933598041534
tamxaug	21.398169049835207	0.0
tamxaug	21.431423448562626	0.0
tamxaug	21.46467784729004	0.0
tamxaug	21.49793224601746	0.0
tamxaug	21.531186644744878	0.0
tamxaug	21.564441043472293	0.0
tamxaug	21.597695442199708	0.0
tamxaug	21.63094984092713	0.0
tamxaug	21.664204239654545	0.0
tamxaug	21.69745863838196	0.0
tamxaug	21.73071303710938	0.0
tamxaug	21.763967435836793	0.0
tamxaug	21.797221834564212	0.0
tamxaug	21.830476233291627	0.0
tamxaug	21.863730632019045	0.0
tamxaug	21.896985030746464	0.0
tamxaug	21.93023942947388	0.0
tamxaug	21.963493828201297	0.0
tamxaug	21.996748226928716	0.0
tamxaug	22.03000262565613	0.0
tamxaug	22.063257024383546	0.0
tamxaug	22.096511423110968	0.0
tamxaug	22.129765821838383	0.0
tamxaug	22.163020220565798	0.0
tamxaug	22.196274619293213	0.0
tamxaug	22.229529018020635	0.0
tamxaug	22.26278341674805	0.0
tamxaug	22.296037815475465	0.0
tamxaug	22.329292214202887	0.0
tamxaug	22.362546612930302	0.0
tamxaug	22.395801011657717	0.0
tamxaug	22.42905541038514	0.0
tamxaug	22.462309809112554	0.0
tamxaug	22.49556420783997	0.0
tamxaug	22.528818606567384	0.0
tamxaug	22.5620730052948	0.0
tamxaug	22.59532740402222	0.0
tamxaug	22.628581802749636	0.0
tamxaug	22.66183620147705	0.0
tamxaug	22.695090600204473	0.0
tamxaug	22.728344998931888	0.0
tamxaug	22.761599397659303	0.0
