# Supplementary material for: Assessment of Habitat Suitability and Identification of Conservation Priority Areas for Endangered Marco Polo Sheep Throughout Khunjerab National Park (Pakistan) and Tashkurgan Natural Reserve (China)
Source: Animals (Basel). 2025 Jun 28;15(13):1907. doi: 10.3390/ani15131907 (PMC12248910; doi:10.3390/ani15131907)
Supplement: Supplementary file 1 [file animals-15-01907-s001.zip › plots/Marcopolo_Sheep_1_tmaxjuly.dat]

variable	x	y
tmaxjuly	6.469600057601928	0.0
tmaxjuly	6.504601655578613	0.0
tmaxjuly	6.539603253555297	0.0
tmaxjuly	6.574604851531982	0.0
tmaxjuly	6.609606449508666	0.0
tmaxjuly	6.6446080474853515	0.0
tmaxjuly	6.679609645462036	0.0
tmaxjuly	6.71461124343872	0.0
tmaxjuly	6.749612841415405	0.0
tmaxjuly	6.784614439392089	0.0
tmaxjuly	6.819616037368774	0.0
tmaxjuly	6.854617635345458	0.0
tmaxjuly	6.8896192333221435	0.0
tmaxjuly	6.924620831298828	0.0
tmaxjuly	6.9596224292755124	0.0
tmaxjuly	6.994624027252197	0.0
tmaxjuly	7.029625625228881	0.0
tmaxjuly	7.064627223205566	0.0
tmaxjuly	7.09962882118225	0.0
tmaxjuly	7.134630419158935	0.0
tmaxjuly	7.169632017135619	0.0
tmaxjuly	7.2046336151123045	0.0
tmaxjuly	7.239635213088989	0.0
tmaxjuly	7.274636811065673	0.0
tmaxjuly	7.309638409042358	0.0
tmaxjuly	7.344640007019042	0.0
tmaxjuly	7.379641604995727	0.0
tmaxjuly	7.414643202972411	0.0
tmaxjuly	7.4496448009490965	0.0
tmaxjuly	7.484646398925781	0.0
tmaxjuly	7.519647996902465	0.0
tmaxjuly	7.55464959487915	0.0
tmaxjuly	7.589651192855834	0.0
tmaxjuly	7.624652790832519	0.0
tmaxjuly	7.659654388809203	0.0
tmaxjuly	7.694655986785888	0.0
tmaxjuly	7.729657584762573	0.0
tmaxjuly	7.7646591827392575	0.0
tmaxjuly	7.799660780715942	0.0
tmaxjuly	7.834662378692626	0.0
tmaxjuly	7.869663976669311	0.0
tmaxjuly	7.904665574645995	0.0
tmaxjuly	7.939667172622681	92.86931991577148
tmaxjuly	7.974668770599365	92.8890438079834
tmaxjuly	8.00967036857605	92.90876770019531
tmaxjuly	8.044671966552734	92.92849159240723
tmaxjuly	8.079673564529418	92.9482159614563
tmaxjuly	8.114675162506103	92.96794033050537
tmaxjuly	8.149676760482787	92.98766374588013
tmaxjuly	8.184678358459472	93.00738763809204
tmaxjuly	8.219679956436156	93.02711200714111
tmaxjuly	8.25468155441284	93.04683589935303
tmaxjuly	8.289683152389525	93.0665602684021
tmaxjuly	8.32468475036621	93.08628416061401
tmaxjuly	8.359686348342894	93.10600805282593
tmaxjuly	8.39468794631958	93.12573194503784
tmaxjuly	8.429689544296265	93.14545631408691
tmaxjuly	8.46469114227295	93.16518020629883
tmaxjuly	8.499692740249634	93.1849045753479
tmaxjuly	8.534694338226318	93.20462846755981
tmaxjuly	8.569695936203003	93.22435235977173
tmaxjuly	8.604697534179687	93.24407625198364
tmaxjuly	8.639699132156371	93.26380062103271
tmaxjuly	8.674700730133056	93.28352451324463
tmaxjuly	8.70970232810974	93.3032488822937
tmaxjuly	8.744703926086425	93.32297277450562
tmaxjuly	8.77970552406311	93.34269666671753
tmaxjuly	8.814707122039795	93.36242055892944
tmaxjuly	8.84970872001648	93.38214492797852
tmaxjuly	8.884710317993164	93.40186882019043
tmaxjuly	8.919711915969849	93.4215931892395
tmaxjuly	8.954713513946533	93.44131708145142
tmaxjuly	8.989715111923218	93.46104145050049
tmaxjuly	9.024716709899902	93.48076486587524
tmaxjuly	9.059718307876587	93.50048875808716
tmaxjuly	9.094719905853271	93.52021312713623
tmaxjuly	9.129721503829956	93.5399374961853
tmaxjuly	9.16472310180664	93.55966138839722
tmaxjuly	9.199724699783324	93.57938575744629
tmaxjuly	9.234726297760009	93.59910917282104
tmaxjuly	9.269727895736693	93.61883306503296
tmaxjuly	9.304729493713378	93.63855743408203
tmaxjuly	9.339731091690062	93.65828132629395
tmaxjuly	9.374732689666747	93.67800569534302
tmaxjuly	9.409734287643431	93.69772958755493
tmaxjuly	9.444735885620116	93.71745347976685
tmaxjuly	9.4797374835968	93.73717737197876
tmaxjuly	9.514739081573484	93.75690174102783
tmaxjuly	9.549740679550169	93.77662563323975
tmaxjuly	9.584742277526855	93.79635000228882
tmaxjuly	9.61974387550354	93.81607389450073
tmaxjuly	9.654745473480224	93.83579778671265
tmaxjuly	9.689747071456909	93.85552167892456
tmaxjuly	9.724748669433593	93.87524604797363
tmaxjuly	9.759750267410277	93.89496994018555
tmaxjuly	9.794751865386962	93.91469430923462
tmaxjuly	9.829753463363646	93.93441820144653
tmaxjuly	9.86475506134033	93.95414209365845
tmaxjuly	9.899756659317015	93.97386598587036
tmaxjuly	9.934758257293701	93.99359035491943
tmaxjuly	9.969759855270386	94.01331424713135
tmaxjuly	10.00476145324707	94.03303861618042
tmaxjuly	10.039763051223755	94.05276250839233
tmaxjuly	10.07476464920044	94.07248592376709
tmaxjuly	10.109766247177124	94.09221029281616
tmaxjuly	10.144767845153808	94.11193466186523
tmaxjuly	10.179769443130493	94.13165855407715
tmaxjuly	10.214771041107177	94.15138292312622
tmaxjuly	10.249772639083861	94.17110681533813
tmaxjuly	10.284774237060546	94.19083023071289
tmaxjuly	10.31977583503723	94.21055459976196
tmaxjuly	10.354777433013915	94.23027849197388
tmaxjuly	10.3897790309906	94.25000286102295
tmaxjuly	10.424780628967284	94.26972675323486
tmaxjuly	10.459782226943968	94.28945112228394
tmaxjuly	10.494783824920653	94.30917453765869
tmaxjuly	10.529785422897337	94.32889890670776
tmaxjuly	10.564787020874022	94.34862279891968
tmaxjuly	10.599788618850706	94.36834716796875
tmaxjuly	10.634790216827392	94.38807106018066
tmaxjuly	10.669791814804075	94.40779542922974
tmaxjuly	10.704793412780761	94.42751884460449
tmaxjuly	10.739795010757444	94.44724321365356
tmaxjuly	10.77479660873413	94.46696710586548
tmaxjuly	10.809798206710814	94.48669147491455
tmaxjuly	10.844799804687499	94.50641536712646
tmaxjuly	10.879801402664183	94.52613973617554
tmaxjuly	10.914803000640868	94.5458631515503
tmaxjuly	10.949804598617552	94.56558752059937
tmaxjuly	10.984806196594239	94.58531141281128
tmaxjuly	11.019807794570921	94.60503578186035
tmaxjuly	11.054809392547607	94.62475967407227
tmaxjuly	11.089810990524292	94.64448404312134
tmaxjuly	11.124812588500976	94.6642074584961
tmaxjuly	11.15981418647766	94.68393182754517
tmaxjuly	11.194815784454345	94.70365571975708
tmaxjuly	11.22981738243103	94.72338008880615
tmaxjuly	11.264818980407714	94.74310398101807
tmaxjuly	11.299820578384399	94.76282835006714
tmaxjuly	11.334822176361083	94.7825517654419
tmaxjuly	11.369823774337767	94.80227565765381
tmaxjuly	11.404825372314452	94.82200002670288
tmaxjuly	11.439826970291136	94.8417239189148
tmaxjuly	11.47482856826782	94.86144828796387
tmaxjuly	11.509830166244505	94.88117218017578
tmaxjuly	11.54483176422119	94.90089654922485
tmaxjuly	11.579833362197874	94.92061996459961
tmaxjuly	11.614834960174559	94.94034433364868
tmaxjuly	11.649836558151243	94.9600682258606
tmaxjuly	11.684838156127928	94.97979259490967
tmaxjuly	11.719839754104612	94.99951648712158
tmaxjuly	11.754841352081298	95.01924085617065
tmaxjuly	11.78984295005798	95.03896427154541
tmaxjuly	11.824844548034667	95.05868864059448
tmaxjuly	11.85984614601135	95.0784125328064
tmaxjuly	11.894847743988036	95.09813690185547
tmaxjuly	11.92984934196472	95.11786079406738
tmaxjuly	11.964850939941405	95.13758516311646
tmaxjuly	11.99985253791809	95.15730857849121
tmaxjuly	12.034854135894774	95.17703294754028
tmaxjuly	12.069855733871458	95.1967568397522
tmaxjuly	12.104857331848144	95.21648120880127
tmaxjuly	12.139858929824829	95.23620510101318
tmaxjuly	12.174860527801513	95.25592947006226
tmaxjuly	12.209862125778198	95.27565288543701
tmaxjuly	12.244863723754882	95.29537725448608
tmaxjuly	12.279865321731567	95.315101146698
tmaxjuly	12.314866919708251	95.33482551574707
tmaxjuly	12.349868517684936	95.35454940795898
tmaxjuly	12.38487011566162	95.37427377700806
tmaxjuly	12.419871713638305	95.39399719238281
tmaxjuly	12.454873311614989	95.41372108459473
tmaxjuly	12.489874909591673	95.4334454536438
tmaxjuly	12.524876507568358	95.45316934585571
tmaxjuly	12.559878105545042	95.47289371490479
tmaxjuly	12.594879703521727	95.4926176071167
tmaxjuly	12.629881301498411	95.51234149932861
tmaxjuly	12.664882899475096	95.53206539154053
tmaxjuly	12.69988449745178	95.5517897605896
tmaxjuly	12.734886095428465	95.57151365280151
tmaxjuly	12.769887693405149	95.59123802185059
tmaxjuly	12.804889291381834	95.6109619140625
tmaxjuly	12.839890889358518	95.63068580627441
tmaxjuly	12.874892487335204	95.65040969848633
tmaxjuly	12.909894085311887	95.6701340675354
tmaxjuly	12.944895683288573	95.68985795974731
tmaxjuly	12.979897281265256	95.70958232879639
tmaxjuly	13.014898879241942	95.7293062210083
tmaxjuly	13.049900477218626	95.74903011322021
tmaxjuly	13.084902075195311	95.76875400543213
tmaxjuly	13.119903673171997	95.7884783744812
tmaxjuly	13.15490527114868	95.80820226669312
tmaxjuly	13.189906869125366	95.82792663574219
tmaxjuly	13.22490846710205	95.8476505279541
tmaxjuly	13.259910065078735	95.86737442016602
tmaxjuly	13.29491166305542	95.88709831237793
tmaxjuly	13.329913261032104	95.906822681427
tmaxjuly	13.364914859008788	95.92654657363892
tmaxjuly	13.399916456985473	95.94627094268799
tmaxjuly	13.434918054962157	95.9659948348999
tmaxjuly	13.469919652938842	95.98571825027466
tmaxjuly	13.504921250915526	96.00544261932373
tmaxjuly	13.53992284889221	96.02516674995422
tmaxjuly	13.574924446868895	96.04489088058472
tmaxjuly	13.60992604484558	96.06461501121521
tmaxjuly	13.644927642822264	96.0843391418457
tmaxjuly	13.679929240798948	96.10406279563904
tmaxjuly	13.714930838775633	96.12378692626953
tmaxjuly	13.749932436752317	96.14351105690002
tmaxjuly	13.784934034729002	96.16323518753052
tmaxjuly	13.819935632705686	96.18295931816101
tmaxjuly	13.85493723068237	96.2026834487915
tmaxjuly	13.889938828659055	96.22240686416626
tmaxjuly	13.92494042663574	96.24213099479675
tmaxjuly	13.959942024612424	96.26185512542725
tmaxjuly	13.99494362258911	97.11159610748291
tmaxjuly	14.029945220565793	97.1313202381134
tmaxjuly	14.064946818542479	97.1510443687439
tmaxjuly	14.099948416519162	97.17076849937439
tmaxjuly	14.134950014495848	97.19049215316772
tmaxjuly	14.169951612472534	97.21021628379822
tmaxjuly	14.204953210449217	97.22994041442871
tmaxjuly	14.239954808425903	97.2496645450592
tmaxjuly	14.274956406402586	97.2693886756897
tmaxjuly	14.309958004379272	97.28911280632019
tmaxjuly	14.344959602355956	97.30883646011353
tmaxjuly	14.379961200332641	97.32856059074402
tmaxjuly	14.414962798309325	97.34828472137451
tmaxjuly	14.44996439628601	97.368008852005
tmaxjuly	14.484965994262694	97.3877329826355
tmaxjuly	14.519967592239379	97.40745711326599
tmaxjuly	14.554969190216063	97.42718076705933
tmaxjuly	14.589970788192748	97.44690489768982
tmaxjuly	14.624972386169432	97.46662902832031
tmaxjuly	14.659973984146117	97.4863531589508
tmaxjuly	14.694975582122801	97.5060772895813
tmaxjuly	14.729977180099485	97.52580142021179
tmaxjuly	14.76497877807617	97.54552507400513
tmaxjuly	14.799980376052856	97.56524920463562
tmaxjuly	14.834981974029539	97.58497333526611
tmaxjuly	14.869983572006223	97.6046974658966
tmaxjuly	14.904985169982908	97.6244215965271
tmaxjuly	14.939986767959594	97.64414572715759
tmaxjuly	14.974988365936278	97.66386914253235
tmaxjuly	15.009989963912961	97.68359327316284
tmaxjuly	15.044991561889645	97.70331740379333
tmaxjuly	15.079993159866332	97.72304153442383
tmaxjuly	15.114994757843016	97.74276566505432
tmaxjuly	15.1499963558197	97.76248979568481
tmaxjuly	15.184997953796385	97.78221344947815
tmaxjuly	15.21999955177307	97.80193758010864
tmaxjuly	15.255001149749754	97.82166171073914
tmaxjuly	15.290002747726438	97.84138584136963
tmaxjuly	15.325004345703125	97.86110997200012
tmaxjuly	15.360005943679807	97.88083410263062
tmaxjuly	15.395007541656492	97.90055775642395
tmaxjuly	15.430009139633176	97.92028188705444
tmaxjuly	15.465010737609862	97.94000601768494
tmaxjuly	15.500012335586547	97.95973014831543
tmaxjuly	15.53501393356323	97.97945427894592
tmaxjuly	15.570015531539914	97.99917840957642
tmaxjuly	15.6050171295166	98.01890206336975
tmaxjuly	15.640018727493285	98.03862619400024
tmaxjuly	15.67502032546997	98.05835032463074
tmaxjuly	15.710021923446654	98.07807445526123
tmaxjuly	15.745023521423338	98.09779858589172
tmaxjuly	15.780025119400023	98.11752271652222
tmaxjuly	15.815026717376707	98.13724625110626
tmaxjuly	15.850028315353393	98.15697038173676
tmaxjuly	15.885029913330076	98.17669451236725
tmaxjuly	15.92003151130676	98.19641864299774
tmaxjuly	15.955033109283445	98.21614277362823
tmaxjuly	15.990034707260131	98.23586690425873
tmaxjuly	16.025036305236817	98.25559055805206
tmaxjuly	16.060037903213498	98.27531468868256
tmaxjuly	16.095039501190183	98.29503881931305
tmaxjuly	16.130041099166867	98.31476294994354
tmaxjuly	16.165042697143555	98.33448708057404
tmaxjuly	16.200044295120236	98.35421121120453
tmaxjuly	16.235045893096924	98.37393534183502
tmaxjuly	16.270047491073605	98.39365947246552
tmaxjuly	16.305049089050293	98.41338360309601
tmaxjuly	16.340050687026974	98.4331066608429
tmaxjuly	16.37505228500366	98.45283079147339
tmaxjuly	16.410053882980343	98.47255492210388
tmaxjuly	16.44505548095703	98.49227905273438
tmaxjuly	16.48005707893371	98.51200318336487
tmaxjuly	16.5150586769104	98.53172731399536
tmaxjuly	16.550060274887084	98.55145144462585
tmaxjuly	16.58506187286377	98.57117557525635
tmaxjuly	16.62006347084045	98.59089970588684
tmaxjuly	16.655065068817137	98.61062383651733
tmaxjuly	16.690066666793822	98.63034796714783
tmaxjuly	16.725068264770506	98.65007209777832
tmaxjuly	16.76006986274719	98.66979622840881
tmaxjuly	16.795071460723875	98.6895192861557
tmaxjuly	16.83007305870056	98.7092434167862
tmaxjuly	16.865074656677244	98.72896754741669
tmaxjuly	16.90007625465393	98.74869167804718
tmaxjuly	16.935077852630613	98.76841580867767
tmaxjuly	16.970079450607297	98.78813993930817
tmaxjuly	17.005081048583982	98.80786406993866
tmaxjuly	17.04008264656067	98.82758820056915
tmaxjuly	17.07508424453735	98.84731233119965
tmaxjuly	17.110085842514035	98.86703646183014
tmaxjuly	17.14508744049072	98.88676059246063
tmaxjuly	17.180089038467408	98.90648472309113
tmaxjuly	17.21509063644409	98.92620778083801
tmaxjuly	17.250092234420773	98.9459320306778
tmaxjuly	17.285093832397457	98.96565616130829
tmaxjuly	17.320095430374145	98.98538029193878
tmaxjuly	17.355097028350826	99.00510436296463
tmaxjuly	17.390098626327514	99.02482849359512
tmaxjuly	17.425100224304195	99.04455262422562
tmaxjuly	17.460101822280883	99.06427675485611
tmaxjuly	17.495103420257564	99.0840008854866
tmaxjuly	17.530105018234252	99.1037250161171
tmaxjuly	17.565106616210937	99.12344914674759
tmaxjuly	17.60010821418762	99.14317327737808
tmaxjuly	17.635109812164302	99.16289633512497
tmaxjuly	17.67011141014099	99.18262046575546
tmaxjuly	17.705113008117674	99.20234459638596
tmaxjuly	17.74011460609436	99.2220687866211
tmaxjuly	17.77511620407104	99.24179291725159
tmaxjuly	17.810117802047728	99.26151704788208
tmaxjuly	17.845119400024412	99.28124117851257
tmaxjuly	17.880120998001097	99.30096530914307
tmaxjuly	17.91512259597778	99.32068943977356
tmaxjuly	17.950124193954466	99.34041357040405
tmaxjuly	17.98512579193115	99.36013770103455
tmaxjuly	18.020127389907834	99.37986183166504
tmaxjuly	18.05512898788452	99.39958488941193
tmaxjuly	18.090130585861203	99.41930902004242
tmaxjuly	18.125132183837888	99.43903315067291
tmaxjuly	18.160133781814572	99.4587572813034
tmaxjuly	18.195135379791257	99.4784814119339
tmaxjuly	18.23013697776794	99.49820554256439
tmaxjuly	18.26513857574463	99.51792967319489
tmaxjuly	18.30014017372131	99.53765380382538
tmaxjuly	18.335141771697998	99.55737793445587
tmaxjuly	18.37014336967468	99.57710206508636
tmaxjuly	18.405144967651367	99.59682619571686
tmaxjuly	18.440146565628048	99.61655032634735
tmaxjuly	18.475148163604736	99.63627338409424
tmaxjuly	18.510149761581417	99.65599754452705
tmaxjuly	18.545151359558105	99.67572167515755
tmaxjuly	18.580152957534786	99.69544580578804
tmaxjuly	18.615154555511474	99.71516993641853
tmaxjuly	18.650156153488155	99.73489406704903
tmaxjuly	18.685157751464843	99.75461819767952
tmaxjuly	18.720159349441523	99.77434232831001
tmaxjuly	18.75516094741821	99.7940664589405
tmaxjuly	18.790162545394892	99.813790589571
tmaxjuly	18.82516414337158	99.83351472020149
tmaxjuly	18.860165741348265	99.85323886573315
tmaxjuly	18.89516733932495	99.87296192348003
tmaxjuly	18.930168937301634	99.89268605411053
tmaxjuly	18.965170535278318	99.91241018474102
tmaxjuly	19.000172133255003	99.93213431537151
tmaxjuly	19.035173731231687	99.9518584497273
tmaxjuly	19.07017532920837	99.97158258222044
tmaxjuly	19.105176927185056	99.9913067156449
tmaxjuly	19.14017852516174	100.01103084813803
tmaxjuly	19.175180123138425	100.0307549815625
tmaxjuly	19.21018172111511	100.05047911405563
tmaxjuly	19.245183319091794	100.07020324468613
tmaxjuly	19.280184917068482	100.0899273827672
tmaxjuly	19.315186515045163	100.1096515133977
tmaxjuly	19.350188113021847	100.129374563694
tmaxjuly	19.38518971099853	100.14909870922565
tmaxjuly	19.42019130897522	100.16882283985615
tmaxjuly	19.4551929069519	100.18854697048664
tmaxjuly	19.490194504928585	100.20827110111713
tmaxjuly	19.52519610290527	100.22799523174763
tmaxjuly	19.560197700881957	100.24771936237812
tmaxjuly	19.59519929885864	100.26744350790977
tmaxjuly	19.630200896835326	100.28716763854027
tmaxjuly	19.665202494812007	100.30689176917076
tmaxjuly	19.700204092788695	100.32661589980125
tmaxjuly	19.735205690765376	100.34634003043175
tmaxjuly	19.770207288742064	100.36606308817863
tmaxjuly	19.80520888671875	100.38578721880913
tmaxjuly	19.840210484695433	100.40551134943962
tmaxjuly	19.875212082672114	100.42523548007011
tmaxjuly	19.910213680648802	100.44495961070061
tmaxjuly	19.945215278625486	100.4646837413311
tmaxjuly	19.98021687660217	100.48440790176392
tmaxjuly	20.01521847457885	100.50413203239441
tmaxjuly	20.05022007255554	100.5238561630249
tmaxjuly	20.085221670532224	100.5435802936554
tmaxjuly	20.12022326850891	100.56330442428589
tmaxjuly	20.155224866485593	100.58302855491638
tmaxjuly	20.190226464462278	100.60275161266327
tmaxjuly	20.225228062438962	100.62247574329376
tmaxjuly	20.260229660415646	100.64219987392426
tmaxjuly	20.295231258392334	100.66192400455475
tmaxjuly	20.330232856369015	100.68164813518524
tmaxjuly	20.3652344543457	100.70137226581573
tmaxjuly	20.400236052322384	100.72109639644623
tmaxjuly	20.435237650299072	100.74082052707672
tmaxjuly	20.470239248275753	100.76054465770721
tmaxjuly	20.50524084625244	100.78026878833771
tmaxjuly	20.540242444229122	100.7999929189682
tmaxjuly	20.57524404220581	100.8197170495987
tmaxjuly	20.61024564018249	100.83944010734558
tmaxjuly	20.64524723815918	100.85916423797607
tmaxjuly	20.68024883613586	100.87888836860657
tmaxjuly	20.715250434112548	100.89861249923706
tmaxjuly	20.75025203208923	100.9183366894722
tmaxjuly	20.785253630065917	100.93806082010269
tmaxjuly	20.8202552280426	100.95778495073318
tmaxjuly	20.855256826019286	100.97750908136368
tmaxjuly	20.890258423995967	100.99723321199417
tmaxjuly	20.925260021972655	101.01695728302002
tmaxjuly	20.96026161994934	101.03668141365051
tmaxjuly	20.995263217926023	101.056405544281
tmaxjuly	21.030264815902708	101.0761286020279
tmaxjuly	21.065266413879392	101.09585273265839
tmaxjuly	21.100268011856077	101.11557686328888
tmaxjuly	21.13526960983276	101.13530099391937
tmaxjuly	21.170271207809446	101.15502512454987
tmaxjuly	21.20527280578613	101.17474925518036
tmaxjuly	21.240274403762815	101.19447350502014
tmaxjuly	21.2752760017395	101.21419763565063
tmaxjuly	21.310277599716184	101.23392176628113
tmaxjuly	21.345279197692868	101.25364589691162
tmaxjuly	21.380280795669552	101.27337002754211
tmaxjuly	21.415282393646237	101.29309415817261
tmaxjuly	21.45028399162292	101.3128172159195
tmaxjuly	21.485285589599606	101.33254134654999
tmaxjuly	21.520287187576294	101.35226547718048
tmaxjuly	21.555288785552975	101.37198960781097
tmaxjuly	21.59029038352966	101.39171373844147
tmaxjuly	21.625291981506344	101.41143786907196
tmaxjuly	21.66029357948303	101.43116199970245
tmaxjuly	21.695295177459712	101.45088613033295
tmaxjuly	21.730296775436397	101.47061026096344
tmaxjuly	21.76529837341308	101.49033439159393
tmaxjuly	21.80029997138977	101.51005852222443
tmaxjuly	21.83530156936645	101.52978265285492
tmaxjuly	21.87030316734314	101.54950678348541
tmaxjuly	21.90530476531982	101.5692298412323
tmaxjuly	21.940306363296507	101.5889539718628
tmaxjuly	21.975307961273188	101.60867810249329
tmaxjuly	22.010309559249876	101.62840223312378
tmaxjuly	22.04531115722656	101.64812636375427
tmaxjuly	22.080312755203245	101.66785049438477
tmaxjuly	22.115314353179926	101.68757462501526
tmaxjuly	22.150315951156614	101.70729875564575
tmaxjuly	22.1853175491333	101.72702288627625
tmaxjuly	22.220319147109983	101.74674701690674
tmaxjuly	22.255320745086664	101.76647114753723
tmaxjuly	22.29032234306335	101.78619527816772
tmaxjuly	22.325323941040036	101.80591833591461
tmaxjuly	22.36032553901672	101.8256424665451
tmaxjuly	22.39532713699341	101.8453665971756
tmaxjuly	22.43032873497009	101.86509072780609
tmaxjuly	22.465330332946774	101.88481485843658
tmaxjuly	22.50033193092346	101.90453898906708
tmaxjuly	22.535333528900146	0.0
tmaxjuly	22.570335126876827	0.0
tmaxjuly	22.605336724853515	0.0
tmaxjuly	22.640338322830196	0.0
tmaxjuly	22.675339920806884	0.0
tmaxjuly	22.710341518783565	0.0
tmaxjuly	22.745343116760253	0.0
tmaxjuly	22.780344714736934	0.0
tmaxjuly	22.815346312713622	0.0
tmaxjuly	22.850347910690303	0.0
tmaxjuly	22.88534950866699	0.0
tmaxjuly	22.920351106643672	0.0
tmaxjuly	22.95535270462036	0.0
tmaxjuly	22.99035430259704	0.0
tmaxjuly	23.02535590057373	0.0
tmaxjuly	23.06035749855041	0.0
tmaxjuly	23.095359096527098	0.0
tmaxjuly	23.130360694503786	0.0
tmaxjuly	23.165362292480467	0.0
tmaxjuly	23.200363890457147	0.0
tmaxjuly	23.235365488433835	0.0
tmaxjuly	23.270367086410516	0.0
tmaxjuly	23.305368684387204	0.0
tmaxjuly	23.340370282363885	0.0
tmaxjuly	23.375371880340573	0.0
tmaxjuly	23.41037347831726	0.0
tmaxjuly	23.445375076293942	0.0
tmaxjuly	23.48037667427063	0.0
tmaxjuly	23.51537827224731	0.0
tmaxjuly	23.550379870223992	0.0
tmaxjuly	23.58538146820068	0.0
tmaxjuly	23.62038306617736	0.0
tmaxjuly	23.65538466415405	0.0
tmaxjuly	23.690386262130737	0.0
tmaxjuly	23.725387860107418	0.0
tmaxjuly	23.760389458084106	0.0
tmaxjuly	23.795391056060787	0.0
tmaxjuly	23.830392654037475	0.0
tmaxjuly	23.865394252014156	0.0
tmaxjuly	23.900395849990844	0.0
tmaxjuly	23.935397447967524	0.0
tmaxjuly	23.970399045944212	0.0
