# Supplementary material for: Assessment of Habitat Suitability and Identification of Conservation Priority Areas for Endangered Marco Polo Sheep Throughout Khunjerab National Park (Pakistan) and Tashkurgan Natural Reserve (China)
Source: Animals (Basel). 2025 Jun 28;15(13):1907. doi: 10.3390/ani15131907 (PMC12248910; doi:10.3390/ani15131907)
Supplement: Supplementary file 1 [file animals-15-01907-s001.zip › plots/Marcopolo_Sheep_1_tmaxjuly_only.dat]

variable	x	y
tmaxjuly	6.469600057601928	0.0
tmaxjuly	6.504601655578613	0.0
tmaxjuly	6.539603253555297	0.0
tmaxjuly	6.574604851531982	0.0
tmaxjuly	6.609606449508666	0.0
tmaxjuly	6.6446080474853515	0.0
tmaxjuly	6.679609645462036	0.0
tmaxjuly	6.71461124343872	0.0
tmaxjuly	6.749612841415405	0.0
tmaxjuly	6.784614439392089	0.0
tmaxjuly	6.819616037368774	0.0
tmaxjuly	6.854617635345458	0.0
tmaxjuly	6.8896192333221435	0.0
tmaxjuly	6.924620831298828	0.0
tmaxjuly	6.9596224292755124	0.0
tmaxjuly	6.994624027252197	0.0
tmaxjuly	7.029625625228881	0.0
tmaxjuly	7.064627223205566	0.0
tmaxjuly	7.09962882118225	0.0
tmaxjuly	7.134630419158935	0.0
tmaxjuly	7.169632017135619	0.0
tmaxjuly	7.2046336151123045	0.0
tmaxjuly	7.239635213088989	0.0
tmaxjuly	7.274636811065673	0.0
tmaxjuly	7.309638409042358	0.0
tmaxjuly	7.344640007019042	0.0
tmaxjuly	7.379641604995727	0.0
tmaxjuly	7.414643202972411	0.0
tmaxjuly	7.4496448009490965	0.0
tmaxjuly	7.484646398925781	0.0
tmaxjuly	7.519647996902465	0.0
tmaxjuly	7.55464959487915	0.0
tmaxjuly	7.589651192855834	0.0
tmaxjuly	7.624652790832519	0.0
tmaxjuly	7.659654388809203	0.0
tmaxjuly	7.694655986785888	0.0
tmaxjuly	7.729657584762573	0.0
tmaxjuly	7.7646591827392575	0.0
tmaxjuly	7.799660780715942	0.0
tmaxjuly	7.834662378692626	0.0
tmaxjuly	7.869663976669311	0.0
tmaxjuly	7.904665574645995	0.0
tmaxjuly	7.939667172622681	94.93273544311523
tmaxjuly	7.974668770599365	94.95857429504395
tmaxjuly	8.00967036857605	94.9844126701355
tmaxjuly	8.044671966552734	95.01025104522705
tmaxjuly	8.079673564529418	95.03608989715576
tmaxjuly	8.114675162506103	95.06192874908447
tmaxjuly	8.149676760482787	95.08776664733887
tmaxjuly	8.184678358459472	95.11360549926758
tmaxjuly	8.219679956436156	95.13944387435913
tmaxjuly	8.25468155441284	95.16528272628784
tmaxjuly	8.289683152389525	95.19112157821655
tmaxjuly	8.32468475036621	95.2169599533081
tmaxjuly	8.359686348342894	95.24279832839966
tmaxjuly	8.39468794631958	95.26863670349121
tmaxjuly	8.429689544296265	95.29447555541992
tmaxjuly	8.46469114227295	95.32031440734863
tmaxjuly	8.499692740249634	95.34615278244019
tmaxjuly	8.534694338226318	95.3719916343689
tmaxjuly	8.569695936203003	95.39782953262329
tmaxjuly	8.604697534179687	95.423668384552
tmaxjuly	8.639699132156371	95.44950723648071
tmaxjuly	8.674700730133056	95.47534561157227
tmaxjuly	8.70970232810974	95.50118446350098
tmaxjuly	8.744703926086425	95.52702331542969
tmaxjuly	8.77970552406311	95.55286121368408
tmaxjuly	8.814707122039795	95.5787000656128
tmaxjuly	8.84970872001648	95.60453844070435
tmaxjuly	8.884710317993164	95.63037729263306
tmaxjuly	8.919711915969849	95.65621614456177
tmaxjuly	8.954713513946533	95.68205451965332
tmaxjuly	8.989715111923218	95.70789337158203
tmaxjuly	9.024716709899902	95.73373126983643
tmaxjuly	9.059718307876587	95.75957012176514
tmaxjuly	9.094719905853271	95.78540897369385
tmaxjuly	9.129721503829956	95.8112473487854
tmaxjuly	9.16472310180664	95.83708620071411
tmaxjuly	9.199724699783324	95.86292505264282
tmaxjuly	9.234726297760009	95.88876295089722
tmaxjuly	9.269727895736693	95.91460132598877
tmaxjuly	9.304729493713378	95.94044017791748
tmaxjuly	9.339731091690062	95.96627902984619
tmaxjuly	9.374732689666747	95.9921178817749
tmaxjuly	9.409734287643431	96.01795625686646
tmaxjuly	9.444735885620116	96.04379439353943
tmaxjuly	9.4797374835968	96.06963300704956
tmaxjuly	9.514739081573484	96.09547185897827
tmaxjuly	9.549740679550169	96.1213104724884
tmaxjuly	9.584742277526855	96.14714908599854
tmaxjuly	9.61974387550354	96.17298793792725
tmaxjuly	9.654745473480224	96.19882583618164
tmaxjuly	9.689747071456909	96.22466444969177
tmaxjuly	9.724748669433593	96.25050330162048
tmaxjuly	9.759750267410277	96.27634191513062
tmaxjuly	9.794751865386962	96.30218076705933
tmaxjuly	9.829753463363646	96.32801938056946
tmaxjuly	9.86475506134033	96.35385727882385
tmaxjuly	9.899756659317015	96.37969613075256
tmaxjuly	9.934758257293701	96.4055347442627
tmaxjuly	9.969759855270386	96.43137335777283
tmaxjuly	10.00476145324707	96.45721220970154
tmaxjuly	10.039763051223755	96.48305082321167
tmaxjuly	10.07476464920044	96.50888895988464
tmaxjuly	10.109766247177124	96.53472757339478
tmaxjuly	10.144767845153808	96.56056618690491
tmaxjuly	10.179769443130493	96.58640503883362
tmaxjuly	10.214771041107177	96.61224365234375
tmaxjuly	10.249772639083861	96.63808226585388
tmaxjuly	10.284774237060546	96.66392040252686
tmaxjuly	10.31977583503723	96.68975901603699
tmaxjuly	10.354777433013915	96.7155978679657
tmaxjuly	10.3897790309906	96.74143648147583
tmaxjuly	10.424780628967284	96.76727509498596
tmaxjuly	10.459782226943968	96.79311394691467
tmaxjuly	10.494783824920653	96.81895184516907
tmaxjuly	10.529785422897337	96.8447904586792
tmaxjuly	10.564787020874022	96.87062931060791
tmaxjuly	10.599788618850706	96.89646792411804
tmaxjuly	10.634790216827392	96.92230677604675
tmaxjuly	10.669791814804075	96.94814538955688
tmaxjuly	10.704793412780761	96.97398328781128
tmaxjuly	10.739795010757444	96.99982213973999
tmaxjuly	10.77479660873413	97.02566075325012
tmaxjuly	10.809798206710814	97.05149936676025
tmaxjuly	10.844799804687499	97.07733821868896
tmaxjuly	10.879801402664183	97.1031768321991
tmaxjuly	10.914803000640868	97.12901496887207
tmaxjuly	10.949804598617552	97.1548535823822
tmaxjuly	10.984806196594239	97.18069219589233
tmaxjuly	11.019807794570921	97.20653104782104
tmaxjuly	11.054809392547607	97.23236966133118
tmaxjuly	11.089810990524292	97.25820827484131
tmaxjuly	11.124812588500976	97.28404641151428
tmaxjuly	11.15981418647766	97.30988502502441
tmaxjuly	11.194815784454345	97.33572387695312
tmaxjuly	11.22981738243103	97.36156249046326
tmaxjuly	11.264818980407714	97.38740110397339
tmaxjuly	11.299820578384399	97.4132399559021
tmaxjuly	11.334822176361083	97.4390778541565
tmaxjuly	11.369823774337767	97.4649167060852
tmaxjuly	11.404825372314452	97.49075531959534
tmaxjuly	11.439826970291136	97.51659393310547
tmaxjuly	11.47482856826782	97.54243278503418
tmaxjuly	11.509830166244505	97.56827139854431
tmaxjuly	11.54483176422119	97.59411001205444
tmaxjuly	11.579833362197874	97.61994814872742
tmaxjuly	11.614834960174559	97.64578676223755
tmaxjuly	11.649836558151243	97.67162561416626
tmaxjuly	11.684838156127928	97.69746422767639
tmaxjuly	11.719839754104612	97.72330284118652
tmaxjuly	11.754841352081298	97.74914169311523
tmaxjuly	11.78984295005798	97.77497959136963
tmaxjuly	11.824844548034667	97.80081820487976
tmaxjuly	11.85984614601135	97.82665705680847
tmaxjuly	11.894847743988036	97.8524956703186
tmaxjuly	11.92984934196472	97.87833428382874
tmaxjuly	11.964850939941405	97.90417313575745
tmaxjuly	11.99985253791809	97.93001103401184
tmaxjuly	12.034854135894774	97.95584988594055
tmaxjuly	12.069855733871458	97.98168849945068
tmaxjuly	12.104857331848144	98.0075272321701
tmaxjuly	12.139858929824829	98.03336584568024
tmaxjuly	12.174860527801513	98.05920457839966
tmaxjuly	12.209862125778198	98.08504259586334
tmaxjuly	12.244863723754882	98.11088132858276
tmaxjuly	12.279865321731567	98.13672006130219
tmaxjuly	12.314866919708251	98.16255867481232
tmaxjuly	12.349868517684936	98.18839740753174
tmaxjuly	12.38487011566162	98.21423614025116
tmaxjuly	12.419871713638305	98.24007415771484
tmaxjuly	12.454873311614989	98.26591277122498
tmaxjuly	12.489874909591673	98.2917515039444
tmaxjuly	12.524876507568358	98.31759023666382
tmaxjuly	12.559878105545042	98.34342896938324
tmaxjuly	12.594879703521727	98.36926758289337
tmaxjuly	12.629881301498411	98.39510560035706
tmaxjuly	12.664882899475096	98.42094433307648
tmaxjuly	12.69988449745178	98.4467830657959
tmaxjuly	12.734886095428465	98.47262167930603
tmaxjuly	12.769887693405149	98.49846041202545
tmaxjuly	12.804889291381834	99.45876520872116
tmaxjuly	12.839890889358518	99.4846031665802
tmaxjuly	12.874892487335204	99.5104418694973
tmaxjuly	12.909894085311887	99.5362805724144
tmaxjuly	12.944895683288573	98.25806510448456
tmaxjuly	12.979897281265256	98.28390383720398
tmaxjuly	13.014898879241942	98.3097425699234
tmaxjuly	13.049900477218626	98.3355804681778
tmaxjuly	13.084902075195311	98.36141920089722
tmaxjuly	13.119903673171997	98.38725793361664
tmaxjuly	13.15490527114868	98.41309666633606
tmaxjuly	13.189906869125366	98.43893527984619
tmaxjuly	13.22490846710205	98.46477401256561
tmaxjuly	13.259910065078735	98.4906120300293
tmaxjuly	13.29491166305542	98.51645076274872
tmaxjuly	13.329913261032104	98.54228937625885
tmaxjuly	13.364914859008788	98.56812810897827
tmaxjuly	13.399916456985473	98.59396684169769
tmaxjuly	13.434918054962157	98.71473121643066
tmaxjuly	13.469919652938842	98.74056923389435
tmaxjuly	13.504921250915526	98.76640784740448
tmaxjuly	13.53992284889221	98.7922465801239
tmaxjuly	13.574924446868895	98.81808531284332
tmaxjuly	13.60992604484558	98.84392404556274
tmaxjuly	13.644927642822264	98.86976265907288
tmaxjuly	13.679929240798948	98.89560067653656
tmaxjuly	13.714930838775633	99.00834423303604
tmaxjuly	13.749932436752317	99.03418296575546
tmaxjuly	13.784934034729002	99.06002163887024
tmaxjuly	13.819935632705686	99.08586037158966
tmaxjuly	13.85493723068237	99.11169904470444
tmaxjuly	13.889938828659055	99.13753706216812
tmaxjuly	13.92494042663574	99.1633757352829
tmaxjuly	13.959942024612424	99.18921446800232
tmaxjuly	13.99494362258911	99.55948558449745
tmaxjuly	14.029945220565793	99.58532425761223
tmaxjuly	14.064946818542479	99.61116296052933
tmaxjuly	14.099948416519162	99.63700166344643
tmaxjuly	14.134950014495848	99.66283968091011
tmaxjuly	14.169951612472534	99.68867838382721
tmaxjuly	14.204953210449217	99.71451708674431
tmaxjuly	14.239954808425903	99.74035578966141
tmaxjuly	14.274956406402586	99.76401203870773
tmaxjuly	14.309958004379272	99.76401203870773
tmaxjuly	14.344959602355956	98.75866377353668
tmaxjuly	14.379961200332641	98.75866377353668
tmaxjuly	14.414962798309325	98.75866377353668
tmaxjuly	14.44996439628601	98.75866377353668
tmaxjuly	14.484965994262694	98.75866377353668
tmaxjuly	14.519967592239379	98.75866377353668
tmaxjuly	14.554969190216063	98.75866377353668
tmaxjuly	14.589970788192748	98.75866377353668
tmaxjuly	14.624972386169432	98.75866377353668
tmaxjuly	14.659973984146117	98.75866377353668
tmaxjuly	14.694975582122801	98.75866377353668
tmaxjuly	14.729977180099485	98.75866377353668
tmaxjuly	14.76497877807617	98.75866377353668
tmaxjuly	14.799980376052856	98.75866377353668
tmaxjuly	14.834981974029539	98.75866377353668
tmaxjuly	14.869983572006223	98.2866268157959
tmaxjuly	14.904985169982908	98.2866268157959
tmaxjuly	14.939986767959594	98.2866268157959
tmaxjuly	14.974988365936278	98.2866268157959
tmaxjuly	15.009989963912961	98.2866268157959
tmaxjuly	15.044991561889645	98.2866268157959
tmaxjuly	15.079993159866332	98.2866268157959
tmaxjuly	15.114994757843016	98.2866268157959
tmaxjuly	15.1499963558197	98.2866268157959
tmaxjuly	15.184997953796385	98.2866268157959
tmaxjuly	15.21999955177307	98.2866268157959
tmaxjuly	15.255001149749754	98.2866268157959
tmaxjuly	15.290002747726438	98.2866268157959
tmaxjuly	15.325004345703125	98.2866268157959
tmaxjuly	15.360005943679807	98.2866268157959
tmaxjuly	15.395007541656492	98.2866268157959
tmaxjuly	15.430009139633176	98.2866268157959
tmaxjuly	15.465010737609862	98.2866268157959
tmaxjuly	15.500012335586547	98.2866268157959
tmaxjuly	15.53501393356323	98.2866268157959
tmaxjuly	15.570015531539914	98.2866268157959
tmaxjuly	15.6050171295166	98.2866268157959
tmaxjuly	15.640018727493285	98.2866268157959
tmaxjuly	15.67502032546997	98.2866268157959
tmaxjuly	15.710021923446654	98.2866268157959
tmaxjuly	15.745023521423338	98.2866268157959
tmaxjuly	15.780025119400023	98.2866268157959
tmaxjuly	15.815026717376707	98.2866268157959
tmaxjuly	15.850028315353393	98.2866268157959
tmaxjuly	15.885029913330076	98.2866268157959
tmaxjuly	15.92003151130676	98.2866268157959
tmaxjuly	15.955033109283445	98.2866268157959
tmaxjuly	15.990034707260131	98.2866268157959
tmaxjuly	16.025036305236817	98.2866268157959
tmaxjuly	16.060037903213498	98.2866268157959
tmaxjuly	16.095039501190183	98.2866268157959
tmaxjuly	16.130041099166867	98.2866268157959
tmaxjuly	16.165042697143555	98.2866268157959
tmaxjuly	16.200044295120236	98.2866268157959
tmaxjuly	16.235045893096924	98.2866268157959
tmaxjuly	16.270047491073605	98.2866268157959
tmaxjuly	16.305049089050293	98.2866268157959
tmaxjuly	16.340050687026974	98.5247563123703
tmaxjuly	16.37505228500366	98.5247563123703
tmaxjuly	16.410053882980343	98.5247563123703
tmaxjuly	16.44505548095703	98.5247563123703
tmaxjuly	16.48005707893371	98.5247563123703
tmaxjuly	16.5150586769104	98.926029920578
tmaxjuly	16.550060274887084	98.926029920578
tmaxjuly	16.58506187286377	98.926029920578
tmaxjuly	16.62006347084045	98.926029920578
tmaxjuly	16.655065068817137	98.926029920578
tmaxjuly	16.690066666793822	98.926029920578
tmaxjuly	16.725068264770506	98.926029920578
tmaxjuly	16.76006986274719	98.926029920578
tmaxjuly	16.795071460723875	98.926029920578
tmaxjuly	16.83007305870056	98.926029920578
tmaxjuly	16.865074656677244	98.926029920578
tmaxjuly	16.90007625465393	98.926029920578
tmaxjuly	16.935077852630613	98.926029920578
tmaxjuly	16.970079450607297	98.926029920578
tmaxjuly	17.005081048583982	98.926029920578
tmaxjuly	17.04008264656067	98.926029920578
tmaxjuly	17.07508424453735	98.926029920578
tmaxjuly	17.110085842514035	98.926029920578
tmaxjuly	17.14508744049072	98.926029920578
tmaxjuly	17.180089038467408	98.926029920578
tmaxjuly	17.21509063644409	98.926029920578
tmaxjuly	17.250092234420773	100.0
tmaxjuly	17.285093832397457	100.0
tmaxjuly	17.320095430374145	99.99996864605419
tmaxjuly	17.355097028350826	99.9997006552585
tmaxjuly	17.390098626327514	99.99943266448099
tmaxjuly	17.425100224304195	98.96144092082977
tmaxjuly	17.460101822280883	98.96117293834686
tmaxjuly	17.495103420257564	98.96090495586395
tmaxjuly	17.530105018234252	98.96063697338104
tmaxjuly	17.565106616210937	98.96036899089813
tmaxjuly	17.60010821418762	98.96010100841522
tmaxjuly	17.635109812164302	98.95983302593231
tmaxjuly	17.67011141014099	98.9595650434494
tmaxjuly	17.705113008117674	98.95929706096649
tmaxjuly	17.74011460609436	98.95902907848358
tmaxjuly	17.77511620407104	98.95876097679138
tmaxjuly	17.810117802047728	98.95849299430847
tmaxjuly	17.845119400024412	98.95822501182556
tmaxjuly	17.880120998001097	98.95795702934265
tmaxjuly	17.91512259597778	98.95768904685974
tmaxjuly	17.950124193954466	98.95742106437683
tmaxjuly	17.98512579193115	98.95715308189392
tmaxjuly	18.020127389907834	98.95688509941101
tmaxjuly	18.05512898788452	98.9566171169281
tmaxjuly	18.090130585861203	98.95634913444519
tmaxjuly	18.125132183837888	98.95608115196228
tmaxjuly	18.160133781814572	98.95581316947937
tmaxjuly	18.195135379791257	98.95554518699646
tmaxjuly	18.23013697776794	98.95527720451355
tmaxjuly	18.26513857574463	98.95500922203064
tmaxjuly	18.30014017372131	98.95474123954773
tmaxjuly	18.335141771697998	98.95447313785553
tmaxjuly	18.37014336967468	98.95420515537262
tmaxjuly	18.405144967651367	98.95393717288971
tmaxjuly	18.440146565628048	98.9536691904068
tmaxjuly	18.475148163604736	98.95340120792389
tmaxjuly	18.510149761581417	98.95313322544098
tmaxjuly	18.545151359558105	98.95286524295807
tmaxjuly	18.580152957534786	98.95259726047516
tmaxjuly	18.615154555511474	98.95040392875671
tmaxjuly	18.650156153488155	98.94745683670044
tmaxjuly	18.685157751464843	98.94450974464417
tmaxjuly	18.720159349441523	98.94156265258789
tmaxjuly	18.75516094741821	98.93861556053162
tmaxjuly	18.790162545394892	98.93566846847534
tmaxjuly	18.82516414337158	98.93272137641907
tmaxjuly	18.860165741348265	98.9297742843628
tmaxjuly	18.89516733932495	98.92682731151581
tmaxjuly	18.930168937301634	98.92388021945953
tmaxjuly	18.965170535278318	98.92093312740326
tmaxjuly	19.000172133255003	98.91798603534698
tmaxjuly	19.035173731231687	98.91503894329071
tmaxjuly	19.07017532920837	98.91209185123444
tmaxjuly	19.105176927185056	98.90914475917816
tmaxjuly	19.14017852516174	98.90619766712189
tmaxjuly	19.175180123138425	98.90325057506561
tmaxjuly	19.21018172111511	98.90030348300934
tmaxjuly	19.245183319091794	98.89735639095306
tmaxjuly	19.280184917068482	98.89440929889679
tmaxjuly	19.315186515045163	98.89146220684052
tmaxjuly	19.350188113021847	98.88851523399353
tmaxjuly	19.38518971099853	98.88556814193726
tmaxjuly	19.42019130897522	98.88262104988098
tmaxjuly	19.4551929069519	98.8796739578247
tmaxjuly	19.490194504928585	98.87672686576843
tmaxjuly	19.52519610290527	98.87377977371216
tmaxjuly	19.560197700881957	98.87083268165588
tmaxjuly	19.59519929885864	98.86788558959961
tmaxjuly	19.630200896835326	98.86493849754333
tmaxjuly	19.665202494812007	98.86199140548706
tmaxjuly	19.700204092788695	98.85904431343079
tmaxjuly	19.735205690765376	98.85609722137451
tmaxjuly	19.770207288742064	98.85315036773682
tmaxjuly	19.80520888671875	98.85020315647125
tmaxjuly	19.840210484695433	98.84725606441498
tmaxjuly	19.875212082672114	98.8443089723587
tmaxjuly	19.910213680648802	98.84136188030243
tmaxjuly	19.945215278625486	98.83841478824615
tmaxjuly	19.98021687660217	98.83546769618988
tmaxjuly	20.01521847457885	98.8325206041336
tmaxjuly	20.05022007255554	98.82957351207733
tmaxjuly	20.085221670532224	98.82662642002106
tmaxjuly	20.12022326850891	98.82367932796478
tmaxjuly	20.155224866485593	98.82073223590851
tmaxjuly	20.190226464462278	98.81778538227081
tmaxjuly	20.225228062438962	98.81483829021454
tmaxjuly	20.260229660415646	98.81189119815826
tmaxjuly	20.295231258392334	98.80894410610199
tmaxjuly	20.330232856369015	98.80599701404572
tmaxjuly	20.3652344543457	98.80304992198944
tmaxjuly	20.400236052322384	98.80010282993317
tmaxjuly	20.435237650299072	98.79715573787689
tmaxjuly	20.470239248275753	98.79420852661133
tmaxjuly	20.50524084625244	98.79126143455505
tmaxjuly	20.540242444229122	98.78831434249878
tmaxjuly	20.57524404220581	98.7853672504425
tmaxjuly	20.61024564018249	98.78242039680481
tmaxjuly	20.64524723815918	98.77947330474854
tmaxjuly	20.68024883613586	98.77652621269226
tmaxjuly	20.715250434112548	98.77357912063599
tmaxjuly	20.75025203208923	98.77063202857971
tmaxjuly	20.785253630065917	98.76768493652344
tmaxjuly	20.8202552280426	98.76473784446716
tmaxjuly	20.855256826019286	98.76179075241089
tmaxjuly	20.890258423995967	98.75884366035461
tmaxjuly	20.925260021972655	98.75589656829834
tmaxjuly	20.96026161994934	98.75294947624207
tmaxjuly	20.995263217926023	98.75000238418579
tmaxjuly	21.030264815902708	98.7470554113388
tmaxjuly	21.065266413879392	98.74410831928253
tmaxjuly	21.100268011856077	98.74116122722626
tmaxjuly	21.13526960983276	98.73821413516998
tmaxjuly	21.170271207809446	98.73526704311371
tmaxjuly	21.20527280578613	98.73231995105743
tmaxjuly	21.240274403762815	98.72937285900116
tmaxjuly	21.2752760017395	98.72642576694489
tmaxjuly	21.310277599716184	98.72347867488861
tmaxjuly	21.345279197692868	98.72053158283234
tmaxjuly	21.380280795669552	98.71758449077606
tmaxjuly	21.415282393646237	98.71463739871979
tmaxjuly	21.45028399162292	98.7116904258728
tmaxjuly	21.485285589599606	98.70874333381653
tmaxjuly	21.520287187576294	98.70579624176025
tmaxjuly	21.555288785552975	98.70284914970398
tmaxjuly	21.59029038352966	98.6999020576477
tmaxjuly	21.625291981506344	98.69695496559143
tmaxjuly	21.66029357948303	98.69400787353516
tmaxjuly	21.695295177459712	98.69106078147888
tmaxjuly	21.730296775436397	98.68811368942261
tmaxjuly	21.76529837341308	98.68516659736633
tmaxjuly	21.80029997138977	98.68221950531006
tmaxjuly	21.83530156936645	98.67927241325378
tmaxjuly	21.87030316734314	98.67632532119751
tmaxjuly	21.90530476531982	98.67337834835052
tmaxjuly	21.940306363296507	98.67043125629425
tmaxjuly	21.975307961273188	98.66748416423798
tmaxjuly	22.010309559249876	98.6645370721817
tmaxjuly	22.04531115722656	98.66158998012543
tmaxjuly	22.080312755203245	98.65864288806915
tmaxjuly	22.115314353179926	98.65569579601288
tmaxjuly	22.150315951156614	98.6527487039566
tmaxjuly	22.1853175491333	98.64980161190033
tmaxjuly	22.220319147109983	98.64685451984406
tmaxjuly	22.255320745086664	98.64390742778778
tmaxjuly	22.29032234306335	98.6409603357315
tmaxjuly	22.325323941040036	98.63801336288452
tmaxjuly	22.36032553901672	98.63506627082825
tmaxjuly	22.39532713699341	98.63211917877197
tmaxjuly	22.43032873497009	98.6291720867157
tmaxjuly	22.465330332946774	98.62622499465942
tmaxjuly	22.50033193092346	98.62327790260315
tmaxjuly	22.535333528900146	0.0
tmaxjuly	22.570335126876827	0.0
tmaxjuly	22.605336724853515	0.0
tmaxjuly	22.640338322830196	0.0
tmaxjuly	22.675339920806884	0.0
tmaxjuly	22.710341518783565	0.0
tmaxjuly	22.745343116760253	0.0
tmaxjuly	22.780344714736934	0.0
tmaxjuly	22.815346312713622	0.0
tmaxjuly	22.850347910690303	0.0
tmaxjuly	22.88534950866699	0.0
tmaxjuly	22.920351106643672	0.0
tmaxjuly	22.95535270462036	0.0
tmaxjuly	22.99035430259704	0.0
tmaxjuly	23.02535590057373	0.0
tmaxjuly	23.06035749855041	0.0
tmaxjuly	23.095359096527098	0.0
tmaxjuly	23.130360694503786	0.0
tmaxjuly	23.165362292480467	0.0
tmaxjuly	23.200363890457147	0.0
tmaxjuly	23.235365488433835	0.0
tmaxjuly	23.270367086410516	0.0
tmaxjuly	23.305368684387204	0.0
tmaxjuly	23.340370282363885	0.0
tmaxjuly	23.375371880340573	0.0
tmaxjuly	23.41037347831726	0.0
tmaxjuly	23.445375076293942	0.0
tmaxjuly	23.48037667427063	0.0
tmaxjuly	23.51537827224731	0.0
tmaxjuly	23.550379870223992	0.0
tmaxjuly	23.58538146820068	0.0
tmaxjuly	23.62038306617736	0.0
tmaxjuly	23.65538466415405	0.0
tmaxjuly	23.690386262130737	0.0
tmaxjuly	23.725387860107418	0.0
tmaxjuly	23.760389458084106	0.0
tmaxjuly	23.795391056060787	0.0
tmaxjuly	23.830392654037475	0.0
tmaxjuly	23.865394252014156	0.0
tmaxjuly	23.900395849990844	0.0
tmaxjuly	23.935397447967524	0.0
tmaxjuly	23.970399045944212	0.0
