# Supplementary material for: Assessment of Habitat Suitability and Identification of Conservation Priority Areas for Endangered Marco Polo Sheep Throughout Khunjerab National Park (Pakistan) and Tashkurgan Natural Reserve (China)
Source: Animals (Basel). 2025 Jun 28;15(13):1907. doi: 10.3390/ani15131907 (PMC12248910; doi:10.3390/ani15131907)
Supplement: Supplementary file 1 [file animals-15-01907-s001.zip › plots/Marcopolo_Sheep_1_tmaxsep.dat]

variable	x	y
tmaxsep	2.3872000217437743	0.0
tmaxsep	2.420051222229004	0.0
tmaxsep	2.4529024227142333	0.0
tmaxsep	2.485753623199463	0.0
tmaxsep	2.5186048236846923	0.0
tmaxsep	2.551456024169922	0.0
tmaxsep	2.5843072246551513	0.0
tmaxsep	2.617158425140381	0.0
tmaxsep	2.6500096256256103	0.0
tmaxsep	2.68286082611084	0.0
tmaxsep	2.7157120265960693	0.0
tmaxsep	2.748563227081299	0.0
tmaxsep	2.7814144275665282	0.0
tmaxsep	2.814265628051758	0.0
tmaxsep	2.847116828536987	0.0
tmaxsep	2.879968029022217	0.0
tmaxsep	2.912819229507446	0.0
tmaxsep	2.945670429992676	0.0
tmaxsep	2.978521630477905	0.0
tmaxsep	3.011372830963135	0.0
tmaxsep	3.044224031448364	0.0
tmaxsep	3.077075231933594	0.0
tmaxsep	3.109926432418823	0.0
tmaxsep	3.142777632904053	0.0
tmaxsep	3.175628833389282	0.0
tmaxsep	3.208480033874512	0.0
tmaxsep	3.241331234359741	0.0
tmaxsep	3.274182434844971	0.0
tmaxsep	3.3070336353302	0.0
tmaxsep	3.33988483581543	0.0
tmaxsep	3.372736036300659	0.0
tmaxsep	3.405587236785889	0.0
tmaxsep	3.4384384372711185	0.0
tmaxsep	3.471289637756348	0.0
tmaxsep	3.504140838241577	0.0
tmaxsep	3.536992038726807	0.0
tmaxsep	3.569843239212036	0.0
tmaxsep	3.6026944396972658	0.0
tmaxsep	3.635545640182495	0.0
tmaxsep	3.6683968406677248	0.0
tmaxsep	3.7012480411529545	0.0
tmaxsep	3.7340992416381837	0.0
tmaxsep	3.766950442123413	103.88339018821716
tmaxsep	3.7998016426086427	103.85477209091187
tmaxsep	3.8326528430938724	103.82615399360657
tmaxsep	3.8655040435791017	103.79753613471985
tmaxsep	3.898355244064331	103.76891803741455
tmaxsep	3.9312064445495607	103.74030017852783
tmaxsep	3.9640576450347904	103.71168208122253
tmaxsep	3.9969088455200197	103.68306398391724
tmaxsep	4.029760046005249	103.65444612503052
tmaxsep	4.062611246490478	103.6258282661438
tmaxsep	4.095462446975708	103.5972101688385
tmaxsep	4.128313647460938	103.5685920715332
tmaxsep	4.161164847946168	103.53997421264648
tmaxsep	4.194016048431397	103.51135611534119
tmaxsep	4.226867248916626	103.48273825645447
tmaxsep	4.259718449401856	103.45412015914917
tmaxsep	4.292569649887085	103.42550206184387
tmaxsep	4.325420850372315	103.39688420295715
tmaxsep	4.358272050857544	103.36826610565186
tmaxsep	4.391123251342774	103.33964800834656
tmaxsep	4.423974451828004	103.31103014945984
tmaxsep	4.456825652313233	103.28241205215454
tmaxsep	4.489676852798462	103.25379395484924
tmaxsep	4.522528053283692	103.22517609596252
tmaxsep	4.555379253768921	103.19655799865723
tmaxsep	4.58823045425415	103.16793990135193
tmaxsep	4.62108165473938	103.13932204246521
tmaxsep	4.6539328552246095	103.11070394515991
tmaxsep	4.68678405570984	103.08208584785461
tmaxsep	4.719635256195069	103.0534679889679
tmaxsep	4.752486456680298	103.02485036849976
tmaxsep	4.7853376571655275	102.99623227119446
tmaxsep	4.818188857650757	102.96761441230774
tmaxsep	4.851040058135986	102.93899631500244
tmaxsep	4.883891258621216	102.91037821769714
tmaxsep	4.916742459106446	102.88176035881042
tmaxsep	4.949593659591676	102.85314226150513
tmaxsep	4.982444860076905	102.82452416419983
tmaxsep	5.015296060562134	102.79590630531311
tmaxsep	5.048147261047363	102.76728820800781
tmaxsep	5.080998461532593	102.73867011070251
tmaxsep	5.113849662017822	102.7100522518158
tmaxsep	5.146700862503052	102.6814341545105
tmaxsep	5.179552062988281	102.6528160572052
tmaxsep	5.212403263473512	102.62419819831848
tmaxsep	5.245254463958741	102.59558010101318
tmaxsep	5.27810566444397	102.56696200370789
tmaxsep	5.310956864929199	102.53834414482117
tmaxsep	5.343808065414429	102.50972604751587
tmaxsep	5.376659265899659	102.48110795021057
tmaxsep	5.409510466384888	102.45249009132385
tmaxsep	5.442361666870118	102.42387199401855
tmaxsep	5.4752128673553475	102.39525389671326
tmaxsep	5.508064067840577	102.36663603782654
tmaxsep	5.540915268325806	102.33801794052124
tmaxsep	5.573766468811035	102.3094003200531
tmaxsep	5.6066176692962655	102.28078246116638
tmaxsep	5.639468869781494	102.25216436386108
tmaxsep	5.672320070266724	102.22354626655579
tmaxsep	5.705171270751954	102.19492840766907
tmaxsep	5.7380224712371835	102.16631031036377
tmaxsep	5.770873671722413	102.13769221305847
tmaxsep	5.803724872207642	102.10907435417175
tmaxsep	5.836576072692871	102.08045625686646
tmaxsep	5.8694272731781005	102.05183815956116
tmaxsep	5.902278473663331	102.02322030067444
tmaxsep	5.935129674148561	101.99460220336914
tmaxsep	5.96798087463379	101.96598422527313
tmaxsep	6.000832075119019	101.93736624717712
tmaxsep	6.033683275604249	101.90874814987183
tmaxsep	6.066534476089478	101.88013017177582
tmaxsep	6.099385676574707	101.85151219367981
tmaxsep	6.132236877059937	101.82289409637451
tmaxsep	6.165088077545166	101.7942761182785
tmaxsep	6.197939278030396	101.7656581401825
tmaxsep	6.230790478515626	101.7370400428772
tmaxsep	6.263641679000855	101.70842206478119
tmaxsep	6.296492879486085	101.67980408668518
tmaxsep	6.329344079971314	101.65118598937988
tmaxsep	6.362195280456543	101.62256801128387
tmaxsep	6.395046480941772	101.59395003318787
tmaxsep	6.4278976814270035	101.56533241271973
tmaxsep	6.460748881912233	101.53671443462372
tmaxsep	6.493600082397462	101.50809633731842
tmaxsep	6.526451282882691	101.47947835922241
tmaxsep	6.5593024833679205	101.4508603811264
tmaxsep	6.59215368385315	101.4222424030304
tmaxsep	6.625004884338379	101.3936243057251
tmaxsep	6.657856084823608	101.36500632762909
tmaxsep	6.690707285308838	101.33638834953308
tmaxsep	6.723558485794069	101.30777025222778
tmaxsep	6.756409686279298	101.27915227413177
tmaxsep	6.789260886764527	101.25053429603577
tmaxsep	6.8221120872497565	101.22191619873047
tmaxsep	6.854963287734986	101.19329822063446
tmaxsep	6.887814488220215	101.16468024253845
tmaxsep	6.920665688705444	101.13606214523315
tmaxsep	6.953516889190674	101.10744416713715
tmaxsep	6.986368089675905	101.07882618904114
tmaxsep	7.019219290161134	101.05020821094513
tmaxsep	7.052070490646363	101.02159011363983
tmaxsep	7.084921691131592	100.99297213554382
tmaxsep	7.117772891616822	100.96435409784317
tmaxsep	7.150624092102051	100.93573611974716
tmaxsep	7.18347529258728	100.90711808204651
tmaxsep	7.216326493072511	100.87850004434586
tmaxsep	7.2491776935577406	100.84988248348236
tmaxsep	7.28202889404297	100.82126444578171
tmaxsep	7.314880094528199	100.7926464676857
tmaxsep	7.347731295013428	100.76402842998505
tmaxsep	7.380582495498658	100.7354103922844
tmaxsep	7.413433695983887	100.70679241418839
tmaxsep	7.446284896469118	100.67817437648773
tmaxsep	7.479136096954347	100.64955639839172
tmaxsep	7.5119872974395765	100.62093836069107
tmaxsep	7.544838497924806	100.59232032299042
tmaxsep	7.577689698410035	100.56370234489441
tmaxsep	7.610540898895264	100.53508430719376
tmaxsep	7.643392099380494	100.5064662694931
tmaxsep	7.676243299865723	100.4778482913971
tmaxsep	7.709094500350954	100.44923028349876
tmaxsep	7.741945700836183	100.42061224579811
tmaxsep	7.774796901321412	100.39199423789978
tmaxsep	7.807648101806642	100.36337623000145
tmaxsep	7.840499302291871	100.33475822210312
tmaxsep	7.8733505027771	100.30614018440247
tmaxsep	7.9062017032623295	100.27752217650414
tmaxsep	7.939052903747561	100.2489041686058
tmaxsep	7.971904104232788	100.22028616070747
tmaxsep	8.004755304718017	100.1916685551405
tmaxsep	8.037606505203248	100.16305054724216
tmaxsep	8.070457705688478	100.13443252444267
tmaxsep	8.103308906173707	100.10581450909376
tmaxsep	8.136160106658936	100.07719649374485
tmaxsep	8.169011307144167	100.04857848212123
tmaxsep	8.201862507629395	100.01996046677232
tmaxsep	8.234713708114624	99.99134245328605
tmaxsep	8.267564908599855	99.96272443979979
tmaxsep	8.300416109085084	99.93410642445087
tmaxsep	8.333267309570314	99.90548840910196
tmaxsep	8.366118510055543	99.87687039375305
tmaxsep	8.398969710540772	99.84825238585472
tmaxsep	8.431820911026001	99.81963436305523
tmaxsep	8.46467211151123	99.7910163551569
tmaxsep	8.497523311996462	99.7623983323574
tmaxsep	8.530374512481691	99.73378032445908
tmaxsep	8.56322571296692	99.70516231656075
tmaxsep	8.59607691345215	99.67654430866241
tmaxsep	8.628928113937379	99.64792627096176
tmaxsep	8.661779314422608	99.61930826306343
tmaxsep	8.694630514907837	99.5906902551651
tmaxsep	8.727481715393067	99.56207224726677
tmaxsep	8.760332915878298	99.53345420956612
tmaxsep	8.793184116363527	99.50483620166779
tmaxsep	8.826035316848756	99.47621816396713
tmaxsep	8.858886517333985	99.44760018587112
tmaxsep	8.891737717819215	99.41898214817047
tmaxsep	8.924588918304444	99.39036417007446
tmaxsep	8.957440118789673	99.36174613237381
tmaxsep	8.990291319274904	99.33312809467316
tmaxsep	9.023142519760134	99.30451011657715
tmaxsep	9.055993720245361	99.2758920788765
tmaxsep	9.088844920730592	99.24727410078049
tmaxsep	9.121696121215821	99.21865606307983
tmaxsep	9.15454732170105	99.19003802537918
tmaxsep	9.18739852218628	99.16142004728317
tmaxsep	9.22024972267151	99.13280200958252
tmaxsep	9.25310092315674	99.10418403148651
tmaxsep	9.285952123641968	99.07556599378586
tmaxsep	9.318803324127199	99.0469479560852
tmaxsep	9.351654524612428	99.01833081245422
tmaxsep	9.384505725097657	98.98971283435822
tmaxsep	9.417356925582887	98.96109473705292
tmaxsep	9.450208126068116	98.93247675895691
tmaxsep	9.483059326553347	98.9038587808609
tmaxsep	9.515910527038574	98.8752406835556
tmaxsep	9.548761727523805	98.8466227054596
tmaxsep	9.581612928009035	98.81800472736359
tmaxsep	9.614464128494264	98.78938663005829
tmaxsep	9.647315328979493	98.76076865196228
tmaxsep	9.680166529464723	98.73215067386627
tmaxsep	9.713017729949954	98.70353257656097
tmaxsep	9.745868930435181	98.67491459846497
tmaxsep	9.77872013092041	98.64629662036896
tmaxsep	9.811571331405641	98.61767864227295
tmaxsep	9.84442253189087	98.58906054496765
tmaxsep	9.8772737323761	98.56044256687164
tmaxsep	9.91012493286133	98.53182458877563
tmaxsep	9.942976133346558	98.50320649147034
tmaxsep	9.975827333831788	98.47458851337433
tmaxsep	10.008678534317017	98.44597053527832
tmaxsep	10.041529734802248	98.41735243797302
tmaxsep	10.074380935287477	98.38873445987701
tmaxsep	10.107232135772707	98.360116481781
tmaxsep	10.140083336257936	98.331498503685
tmaxsep	10.172934536743165	98.3028804063797
tmaxsep	10.205785737228394	98.27426242828369
tmaxsep	10.238636937713624	98.24564445018768
tmaxsep	10.271488138198855	98.21702635288239
tmaxsep	10.304339338684084	98.18840837478638
tmaxsep	10.337190539169313	98.15979039669037
tmaxsep	10.370041739654543	98.13117229938507
tmaxsep	10.402892940139772	98.10255432128906
tmaxsep	10.435744140625003	98.07393634319305
tmaxsep	10.468595341110232	98.04531824588776
tmaxsep	10.50144654159546	98.01670026779175
tmaxsep	10.53429774208069	97.98808217048645
tmaxsep	10.56714894256592	97.95946431159973
tmaxsep	10.60000014305115	97.93084621429443
tmaxsep	10.632851343536379	97.90222811698914
tmaxsep	10.665702544021608	97.87361025810242
tmaxsep	10.698553744506837	97.84499216079712
tmaxsep	10.731404944992068	97.8163743019104
tmaxsep	10.764256145477297	97.7877562046051
tmaxsep	10.797107345962527	97.7591381072998
tmaxsep	10.829958546447756	97.73052024841309
tmaxsep	10.862809746932985	97.70190215110779
tmaxsep	10.895660947418216	97.67328405380249
tmaxsep	10.928512147903444	97.64466619491577
tmaxsep	10.961363348388673	97.61604809761047
tmaxsep	10.994214548873902	97.58743000030518
tmaxsep	11.027065749359132	97.5588128566742
tmaxsep	11.059916949844363	97.5301947593689
tmaxsep	11.092768150329592	97.50157690048218
tmaxsep	11.125619350814821	97.47295880317688
tmaxsep	11.15847055130005	97.44434094429016
tmaxsep	11.19132175178528	97.41572284698486
tmaxsep	11.22417295227051	97.38710474967957
tmaxsep	11.25702415275574	97.35848689079285
tmaxsep	11.28987535324097	97.32986879348755
tmaxsep	11.322726553726199	97.30125069618225
tmaxsep	11.355577754211426	97.27263283729553
tmaxsep	11.388428954696657	97.24401473999023
tmaxsep	11.421280155181886	97.21539664268494
tmaxsep	11.454131355667116	97.18677878379822
tmaxsep	11.486982556152345	97.15816068649292
tmaxsep	11.519833756637574	97.12954258918762
tmaxsep	11.552684957122805	97.1009247303009
tmaxsep	11.585536157608034	97.0723066329956
tmaxsep	11.618387358093264	97.04368853569031
tmaxsep	11.651238558578493	97.01507067680359
tmaxsep	11.684089759063722	96.98645257949829
tmaxsep	11.716940959548953	96.957834482193
tmaxsep	11.749792160034183	96.92921662330627
tmaxsep	11.782643360519412	96.90059852600098
tmaxsep	11.81549456100464	96.87198042869568
tmaxsep	11.848345761489869	96.84336256980896
tmaxsep	11.8811969619751	96.81474447250366
tmaxsep	11.914048162460329	96.78612661361694
tmaxsep	11.946899362945558	96.75750851631165
tmaxsep	11.979750563430787	96.72889041900635
tmaxsep	12.012601763916019	96.70027256011963
tmaxsep	12.045452964401248	96.67165446281433
tmaxsep	12.078304164886477	96.64303636550903
tmaxsep	12.111155365371706	96.61441850662231
tmaxsep	12.144006565856936	96.58580040931702
tmaxsep	12.176857766342167	96.55718231201172
tmaxsep	12.209708966827396	96.528564453125
tmaxsep	12.242560167312623	96.4999463558197
tmaxsep	12.275411367797853	96.4713282585144
tmaxsep	12.308262568283082	96.44271039962769
tmaxsep	12.341113768768313	96.41409230232239
tmaxsep	12.373964969253542	96.38547420501709
tmaxsep	12.406816169738772	96.35685634613037
tmaxsep	12.439667370224	96.32823824882507
tmaxsep	12.47251857070923	96.29962015151978
tmaxsep	12.505369771194461	96.27100229263306
tmaxsep	12.53822097167969	96.24238419532776
tmaxsep	12.57107217216492	96.21376609802246
tmaxsep	12.603923372650149	96.18514823913574
tmaxsep	12.636774573135378	96.15653014183044
tmaxsep	12.669625773620607	96.12791204452515
tmaxsep	12.702476974105837	96.09929490089417
tmaxsep	12.735328174591066	96.07067704200745
tmaxsep	12.768179375076295	96.04205894470215
tmaxsep	12.801030575561525	96.01344084739685
tmaxsep	12.833881776046756	95.98482275009155
tmaxsep	12.866732976531985	95.95620489120483
tmaxsep	12.899584177017214	95.92758703231812
tmaxsep	12.932435377502443	95.89896869659424
tmaxsep	12.965286577987673	95.87035083770752
tmaxsep	12.998137778472904	95.8417329788208
tmaxsep	13.030988978958133	95.81311464309692
tmaxsep	13.063840179443362	95.7844967842102
tmaxsep	13.096691379928592	95.75587892532349
tmaxsep	13.129542580413819	95.72726058959961
tmaxsep	13.16239378089905	95.69864273071289
tmaxsep	13.19524498138428	95.67002487182617
tmaxsep	13.228096181869509	95.6414065361023
tmaxsep	13.260947382354738	95.61278867721558
tmaxsep	13.293798582839967	95.58417081832886
tmaxsep	13.326649783325198	95.55555248260498
tmaxsep	13.359500983810427	95.52693462371826
tmaxsep	13.392352184295657	95.49831676483154
tmaxsep	13.425203384780886	95.46969842910767
tmaxsep	13.458054585266115	95.44108057022095
tmaxsep	13.490905785751346	95.41246271133423
tmaxsep	13.523756986236576	95.38384485244751
tmaxsep	13.556608186721803	95.35522651672363
tmaxsep	13.589459387207032	95.32660865783691
tmaxsep	13.622310587692262	95.2979907989502
tmaxsep	13.655161788177493	95.26937246322632
tmaxsep	13.688012988662722	95.2407546043396
tmaxsep	13.720864189147951	95.21213674545288
tmaxsep	13.75371538963318	95.183518409729
tmaxsep	13.78656659011841	95.15490055084229
tmaxsep	13.81941779060364	95.12628269195557
tmaxsep	13.85226899108887	95.09766435623169
tmaxsep	13.8851201915741	95.06904649734497
tmaxsep	13.917971392059329	95.04042863845825
tmaxsep	13.95082259254456	95.01181030273438
tmaxsep	13.983673793029787	94.98319244384766
tmaxsep	14.016524993515016	94.95457458496094
tmaxsep	14.049376194000246	94.92595624923706
tmaxsep	14.082227394485475	94.89733839035034
tmaxsep	14.115078594970706	94.86872053146362
tmaxsep	14.147929795455935	94.84010219573975
tmaxsep	14.180780995941165	94.81148433685303
tmaxsep	14.213632196426394	94.78286647796631
tmaxsep	14.246483396911623	94.75424814224243
tmaxsep	14.279334597396854	94.72563028335571
tmaxsep	14.312185797882083	94.697012424469
tmaxsep	14.345036998367313	94.66839408874512
tmaxsep	14.377888198852542	94.63977718353271
tmaxsep	14.41073939933777	94.61115884780884
tmaxsep	14.443590599823	94.58254098892212
tmaxsep	14.47644180030823	94.5539231300354
tmaxsep	14.509293000793459	94.52530479431152
tmaxsep	14.542144201278688	94.4966869354248
tmaxsep	14.574995401763918	94.46806907653809
tmaxsep	14.607846602249149	94.43945074081421
tmaxsep	14.640697802734378	94.41083288192749
tmaxsep	14.673549003219607	94.38221502304077
tmaxsep	14.706400203704836	94.35359716415405
tmaxsep	14.739251404190066	94.32497882843018
tmaxsep	14.772102604675297	94.29636096954346
tmaxsep	14.804953805160526	94.26774311065674
tmaxsep	14.837805005645755	94.23912477493286
tmaxsep	14.870656206130983	94.21050691604614
tmaxsep	14.903507406616212	94.18188905715942
tmaxsep	14.936358607101443	94.15327072143555
tmaxsep	14.969209807586672	94.12465286254883
tmaxsep	15.002061008071902	94.09603500366211
tmaxsep	15.034912208557131	94.06741666793823
tmaxsep	15.06776340904236	94.03879880905151
tmaxsep	15.100614609527591	94.0101809501648
tmaxsep	15.13346581001282	93.98156261444092
tmaxsep	15.16631701049805	93.9529447555542
tmaxsep	15.199168210983279	93.92432689666748
tmaxsep	15.232019411468508	93.8957085609436
tmaxsep	15.26487061195374	93.86709070205688
tmaxsep	15.297721812438967	93.83847284317017
tmaxsep	15.330573012924196	93.80985450744629
tmaxsep	15.363424213409425	93.78123664855957
tmaxsep	15.396275413894655	93.75261878967285
tmaxsep	15.429126614379886	93.72400045394897
tmaxsep	15.461977814865115	93.69538259506226
tmaxsep	15.494829015350344	93.66676473617554
tmaxsep	15.527680215835574	93.63814640045166
tmaxsep	15.560531416320803	93.60952854156494
tmaxsep	15.593382616806034	93.58091068267822
tmaxsep	15.626233817291263	93.55229234695435
tmaxsep	15.659085017776492	93.52367448806763
tmaxsep	15.691936218261722	93.49505662918091
tmaxsep	15.72478741874695	93.46643829345703
tmaxsep	15.75763861923218	93.43782043457031
tmaxsep	15.79048981971741	93.4092025756836
tmaxsep	15.823341020202639	93.38058423995972
tmaxsep	15.856192220687868	93.351966381073
tmaxsep	15.889043421173097	93.32334852218628
tmaxsep	15.921894621658328	93.2947301864624
tmaxsep	15.954745822143558	93.26611232757568
tmaxsep	15.987597022628787	93.23749446868896
tmaxsep	16.020448223114016	93.20887613296509
tmaxsep	16.053299423599245	93.18025922775269
tmaxsep	16.086150624084475	93.15164041519165
tmaxsep	16.119001824569704	93.12302303314209
tmaxsep	16.151853025054933	93.09440422058105
tmaxsep	16.184704225540163	93.06578731536865
tmaxsep	16.217555426025392	93.03716802597046
tmaxsep	16.25040662651062	93.00855112075806
tmaxsep	16.28325782699585	92.97993230819702
tmaxsep	16.31610902748108	92.95131492614746
tmaxsep	16.34896022796631	92.92269611358643
tmaxsep	16.38181142845154	92.89407920837402
tmaxsep	16.41466262893677	92.86546039581299
tmaxsep	16.447513829422	92.83684301376343
tmaxsep	16.48036502990723	92.80822420120239
tmaxsep	16.51321623039246	92.77960681915283
tmaxsep	16.546067430877688	92.7509880065918
tmaxsep	16.578918631362917	92.7223711013794
tmaxsep	16.611769831848147	92.69375228881836
tmaxsep	16.644621032333376	92.6651349067688
tmaxsep	16.677472232818605	92.63651609420776
tmaxsep	16.710323433303834	92.6078987121582
tmaxsep	16.743174633789064	92.57927989959717
tmaxsep	16.776025834274293	92.55066299438477
tmaxsep	16.808877034759522	92.52204418182373
tmaxsep	16.84172823524475	92.49342679977417
tmaxsep	16.874579435729984	92.46480798721313
tmaxsep	16.907430636215214	92.43619060516357
tmaxsep	16.940281836700443	92.40757369995117
tmaxsep	16.973133037185672	92.37895488739014
tmaxsep	17.0059842376709	92.35033750534058
tmaxsep	17.03883543815613	92.32171869277954
tmaxsep	17.07168663864136	92.29310131072998
tmaxsep	17.10453783912659	92.26448249816895
tmaxsep	17.13738903961182	92.23586559295654
tmaxsep	17.170240240097048	92.20724678039551
tmaxsep	17.203091440582277	92.17862939834595
tmaxsep	17.235942641067506	92.15001058578491
tmaxsep	17.268793841552736	92.12139368057251
tmaxsep	17.301645042037965	92.09277439117432
tmaxsep	17.334496242523194	92.06415748596191
tmaxsep	17.367347443008427	92.03553867340088
tmaxsep	17.400198643493656	92.00692129135132
tmaxsep	17.433049843978885	91.97830295562744
tmaxsep	17.465901044464115	0.0
tmaxsep	17.49875224494934	0.0
tmaxsep	17.531603445434573	0.0
tmaxsep	17.564454645919803	0.0
tmaxsep	17.597305846405032	0.0
tmaxsep	17.63015704689026	0.0
tmaxsep	17.66300824737549	0.0
tmaxsep	17.69585944786072	0.0
tmaxsep	17.72871064834595	0.0
tmaxsep	17.761561848831178	0.0
tmaxsep	17.794413049316407	0.0
tmaxsep	17.827264249801637	0.0
tmaxsep	17.86011545028687	0.0
tmaxsep	17.8929666507721	0.0
tmaxsep	17.925817851257325	0.0
tmaxsep	17.958669051742554	0.0
tmaxsep	17.991520252227783	0.0
tmaxsep	18.024371452713016	0.0
tmaxsep	18.057222653198245	0.0
tmaxsep	18.090073853683474	0.0
tmaxsep	18.122925054168704	0.0
tmaxsep	18.155776254653933	0.0
tmaxsep	18.188627455139162	0.0
tmaxsep	18.22147865562439	0.0
tmaxsep	18.25432985610962	0.0
tmaxsep	18.28718105659485	0.0
tmaxsep	18.320032257080083	0.0
tmaxsep	18.35288345756531	0.0
tmaxsep	18.385734658050538	0.0
tmaxsep	18.418585858535767	0.0
tmaxsep	18.451437059020996	0.0
tmaxsep	18.48428825950623	0.0
tmaxsep	18.51713945999146	0.0
tmaxsep	18.549990660476688	0.0
tmaxsep	18.582841860961913	0.0
tmaxsep	18.615693061447143	0.0
tmaxsep	18.648544261932376	0.0
tmaxsep	18.681395462417605	0.0
tmaxsep	18.714246662902834	0.0
tmaxsep	18.747097863388063	0.0
tmaxsep	18.779949063873293	0.0
tmaxsep	18.812800264358522	0.0
