# Supplementary material for: Assessment of Habitat Suitability and Identification of Conservation Priority Areas for Endangered Marco Polo Sheep Throughout Khunjerab National Park (Pakistan) and Tashkurgan Natural Reserve (China)
Source: Animals (Basel). 2025 Jun 28;15(13):1907. doi: 10.3390/ani15131907 (PMC12248910; doi:10.3390/ani15131907)
Supplement: Supplementary file 1 [file animals-15-01907-s001.zip › plots/Marcopolo_Sheep_1_tmaxsep_only.dat]

variable	x	y
tmaxsep	2.3872000217437743	0.0
tmaxsep	2.420051222229004	0.0
tmaxsep	2.4529024227142333	0.0
tmaxsep	2.485753623199463	0.0
tmaxsep	2.5186048236846923	0.0
tmaxsep	2.551456024169922	0.0
tmaxsep	2.5843072246551513	0.0
tmaxsep	2.617158425140381	0.0
tmaxsep	2.6500096256256103	0.0
tmaxsep	2.68286082611084	0.0
tmaxsep	2.7157120265960693	0.0
tmaxsep	2.748563227081299	0.0
tmaxsep	2.7814144275665282	0.0
tmaxsep	2.814265628051758	0.0
tmaxsep	2.847116828536987	0.0
tmaxsep	2.879968029022217	0.0
tmaxsep	2.912819229507446	0.0
tmaxsep	2.945670429992676	0.0
tmaxsep	2.978521630477905	0.0
tmaxsep	3.011372830963135	0.0
tmaxsep	3.044224031448364	0.0
tmaxsep	3.077075231933594	0.0
tmaxsep	3.109926432418823	0.0
tmaxsep	3.142777632904053	0.0
tmaxsep	3.175628833389282	0.0
tmaxsep	3.208480033874512	0.0
tmaxsep	3.241331234359741	0.0
tmaxsep	3.274182434844971	0.0
tmaxsep	3.3070336353302	0.0
tmaxsep	3.33988483581543	0.0
tmaxsep	3.372736036300659	0.0
tmaxsep	3.405587236785889	0.0
tmaxsep	3.4384384372711185	0.0
tmaxsep	3.471289637756348	0.0
tmaxsep	3.504140838241577	0.0
tmaxsep	3.536992038726807	0.0
tmaxsep	3.569843239212036	0.0
tmaxsep	3.6026944396972658	0.0
tmaxsep	3.635545640182495	0.0
tmaxsep	3.6683968406677248	0.0
tmaxsep	3.7012480411529545	0.0
tmaxsep	3.7340992416381837	0.0
tmaxsep	3.766950442123413	95.74673366546631
tmaxsep	3.7998016426086427	95.76679229736328
tmaxsep	3.8326528430938724	95.78684854507446
tmaxsep	3.8655040435791017	95.8069019317627
tmaxsep	3.898355244064331	95.82695245742798
tmaxsep	3.9312064445495607	95.84700012207031
tmaxsep	3.9640576450347904	95.8670449256897
tmaxsep	3.9969088455200197	95.88708734512329
tmaxsep	4.029760046005249	95.90712642669678
tmaxsep	4.062611246490478	95.92716312408447
tmaxsep	4.095462446975708	95.94719648361206
tmaxsep	4.128313647460938	95.96722745895386
tmaxsep	4.161164847946168	95.9872555732727
tmaxsep	4.194016048431397	96.0072808265686
tmaxsep	4.226867248916626	96.02730321884155
tmaxsep	4.259718449401856	96.04732275009155
tmaxsep	4.292569649887085	96.06733965873718
tmaxsep	4.325420850372315	96.08735370635986
tmaxsep	4.358272050857544	96.1073648929596
tmaxsep	4.391123251342774	96.12737321853638
tmaxsep	4.423974451828004	96.14737892150879
tmaxsep	4.456825652313233	96.16738176345825
tmaxsep	4.489676852798462	96.18738174438477
tmaxsep	4.522528053283692	96.20737886428833
tmaxsep	4.555379253768921	96.22737312316895
tmaxsep	4.58823045425415	96.24736475944519
tmaxsep	4.62108165473938	96.26735353469849
tmaxsep	4.6539328552246095	96.28733944892883
tmaxsep	4.68678405570984	96.30732250213623
tmaxsep	4.719635256195069	96.32730293273926
tmaxsep	4.752486456680298	96.34728002548218
tmaxsep	4.7853376571655275	96.3672547340393
tmaxsep	4.818188857650757	96.38722658157349
tmaxsep	4.851040058135986	96.4071958065033
tmaxsep	4.883891258621216	96.42716217041016
tmaxsep	4.916742459106446	96.44712543487549
tmaxsep	4.949593659591676	96.46708607673645
tmaxsep	4.982444860076905	96.48704409599304
tmaxsep	5.015296060562134	96.5069990158081
tmaxsep	5.048147261047363	96.5269513130188
tmaxsep	5.080998461532593	96.54690074920654
tmaxsep	5.113849662017822	96.56684732437134
tmaxsep	5.146700862503052	96.58679127693176
tmaxsep	5.179552062988281	96.60673213005066
tmaxsep	5.212403263473512	96.62667036056519
tmaxsep	5.245254463958741	96.64660573005676
tmaxsep	5.27810566444397	96.66653823852539
tmaxsep	5.310956864929199	96.68646812438965
tmaxsep	5.343808065414429	96.70639514923096
tmaxsep	5.376659265899659	96.72631907463074
tmaxsep	5.409510466384888	96.74624061584473
tmaxsep	5.442361666870118	96.76615905761719
tmaxsep	5.4752128673553475	96.78607487678528
tmaxsep	5.508064067840577	96.80598759651184
tmaxsep	5.540915268325806	96.82589769363403
tmaxsep	5.573766468811035	96.8458046913147
tmaxsep	5.6066176692962655	96.86570930480957
tmaxsep	5.639468869781494	96.8856110572815
tmaxsep	5.672320070266724	96.90550994873047
tmaxsep	5.705171270751954	96.9254059791565
tmaxsep	5.7380224712371835	96.94529914855957
tmaxsep	5.770873671722413	96.96518969535828
tmaxsep	5.803724872207642	96.98507714271545
tmaxsep	5.836576072692871	97.00496196746826
tmaxsep	5.8694272731781005	97.0248441696167
tmaxsep	5.902278473663331	97.04472327232361
tmaxsep	5.935129674148561	97.06459975242615
tmaxsep	5.96798087463379	97.08447337150574
tmaxsep	6.000832075119019	97.10434412956238
tmaxsep	6.033683275604249	97.12421202659607
tmaxsep	6.066534476089478	97.14407730102539
tmaxsep	6.099385676574707	97.16393971443176
tmaxsep	6.132236877059937	97.18379926681519
tmaxsep	6.165088077545166	97.20365595817566
tmaxsep	6.197939278030396	97.22350978851318
tmaxsep	6.230790478515626	97.24336099624634
tmaxsep	6.263641679000855	97.26320934295654
tmaxsep	6.296492879486085	97.2830548286438
tmaxsep	6.329344079971314	97.3028974533081
tmaxsep	6.362195280456543	97.32273745536804
tmaxsep	6.395046480941772	97.34257459640503
tmaxsep	6.4278976814270035	97.36240839958191
tmaxsep	6.460748881912233	97.38224005699158
tmaxsep	6.493600082397462	97.40206861495972
tmaxsep	6.526451282882691	97.42189455032349
tmaxsep	6.5593024833679205	97.44171738624573
tmaxsep	6.59215368385315	97.46153783798218
tmaxsep	6.625004884338379	97.4813551902771
tmaxsep	6.657856084823608	97.50116968154907
tmaxsep	6.690707285308838	97.52098155021667
tmaxsep	6.723558485794069	97.54079055786133
tmaxsep	6.756409686279298	97.56059670448303
tmaxsep	6.789260886764527	97.58040022850037
tmaxsep	6.8221120872497565	97.60020065307617
tmaxsep	6.854963287734986	97.61999845504761
tmaxsep	6.887814488220215	97.6397933959961
tmaxsep	6.920665688705444	97.65958571434021
tmaxsep	6.953516889190674	97.6793749332428
tmaxsep	6.986368089675905	97.69916152954102
tmaxsep	7.019219290161134	97.71894526481628
tmaxsep	7.052070490646363	97.7387261390686
tmaxsep	7.084921691131592	97.75850415229797
tmaxsep	7.117772891616822	97.77827954292297
tmaxsep	7.150624092102051	97.79805207252502
tmaxsep	7.18347529258728	97.81782174110413
tmaxsep	7.216326493072511	97.83758854866028
tmaxsep	7.2491776935577406	97.8573522567749
tmaxsep	7.28202889404297	97.87711358070374
tmaxsep	7.314880094528199	97.89687204360962
tmaxsep	7.347731295013428	97.91662764549255
tmaxsep	7.380582495498658	97.93638062477112
tmaxsep	7.413433695983887	97.95613050460815
tmaxsep	7.446284896469118	97.97587776184082
tmaxsep	7.479136096954347	97.99562215805054
tmaxsep	7.5119872974395765	98.0153636932373
tmaxsep	7.544838497924806	98.03510248661041
tmaxsep	7.577689698410035	98.05483853816986
tmaxsep	7.610540898895264	98.07457172870636
tmaxsep	7.643392099380494	98.09430205821991
tmaxsep	7.676243299865723	98.1140296459198
tmaxsep	7.709094500350954	98.13375437259674
tmaxsep	7.741945700836183	98.15347623825073
tmaxsep	7.774796901321412	98.17319536209106
tmaxsep	7.807648101806642	98.19291174411774
tmaxsep	7.840499302291871	98.21262526512146
tmaxsep	7.8733505027771	98.23233592510223
tmaxsep	7.9062017032623295	98.25204384326935
tmaxsep	7.939052903747561	98.27174890041351
tmaxsep	7.971904104232788	98.29145121574402
tmaxsep	8.004755304718017	98.311150431633
tmaxsep	8.037606505203248	98.3308470249176
tmaxsep	8.070457705688478	98.35054087638855
tmaxsep	8.103308906173707	98.37023198604584
tmaxsep	8.136160106658936	98.38992023468018
tmaxsep	8.169011307144167	98.40960562229156
tmaxsep	8.201862507629395	98.4292882680893
tmaxsep	8.234713708114624	98.44896805286407
tmaxsep	8.267564908599855	98.4686449766159
tmaxsep	8.300416109085084	98.48831927776337
tmaxsep	8.333267309570314	98.50799059867859
tmaxsep	8.366118510055543	98.52765917778015
tmaxsep	8.398969710540772	98.54732489585876
tmaxsep	8.431820911026001	99.64947226643562
tmaxsep	8.46467211151123	98.83515739440918
tmaxsep	8.497523311996462	98.83443224430084
tmaxsep	8.530374512481691	98.83370447158813
tmaxsep	8.56322571296692	98.83297371864319
tmaxsep	8.59607691345215	98.83224022388458
tmaxsep	8.628928113937379	98.83150398731232
tmaxsep	8.661779314422608	98.8307648897171
tmaxsep	8.694630514907837	98.83002293109894
tmaxsep	8.727481715393067	98.82927823066711
tmaxsep	8.760332915878298	98.82853066921234
tmaxsep	8.793184116363527	98.82778036594391
tmaxsep	8.826035316848756	98.82702720165253
tmaxsep	8.858886517333985	98.8262711763382
tmaxsep	8.891737717819215	98.8255124092102
tmaxsep	8.924588918304444	98.82475090026855
tmaxsep	8.957440118789673	98.82398653030396
tmaxsep	8.990291319274904	98.8232192993164
tmaxsep	9.023142519760134	98.8224493265152
tmaxsep	9.055993720245361	98.82167649269104
tmaxsep	9.088844920730592	98.82090091705322
tmaxsep	9.121696121215821	98.82012248039246
tmaxsep	9.15454732170105	98.81934118270874
tmaxsep	9.18739852218628	98.81855714321136
tmaxsep	9.22024972267151	98.81777036190033
tmaxsep	9.25310092315674	98.81698071956635
tmaxsep	9.285952123641968	98.81618821620941
tmaxsep	9.318803324127199	99.41145223379135
tmaxsep	9.351654524612428	99.41065418720245
tmaxsep	9.384505725097657	99.4098532795906
tmaxsep	9.417356925582887	99.40904957056046
tmaxsep	9.450208126068116	99.408243060112
tmaxsep	9.483059326553347	99.40743374824524
tmaxsep	9.515910527038574	99.40662163496017
tmaxsep	9.548761727523805	99.40580666065216
tmaxsep	9.581612928009035	99.40498894453049
tmaxsep	9.614464128494264	99.40416836738586
tmaxsep	9.647315328979493	99.40334504842758
tmaxsep	9.680166529464723	99.40251886844635
tmaxsep	9.713017729949954	99.40168988704681
tmaxsep	9.745868930435181	99.40085810422897
tmaxsep	9.77872013092041	99.40002351999283
tmaxsep	9.811571331405641	99.39918607473373
tmaxsep	9.84442253189087	99.39834588766098
tmaxsep	9.8772737323761	99.39750283956528
tmaxsep	9.91012493286133	99.39665704965591
tmaxsep	9.942976133346558	99.74890592694283
tmaxsep	9.975827333831788	99.74805447459221
tmaxsep	10.008678534317017	99.35572707653046
tmaxsep	10.041529734802248	99.35487002134323
tmaxsep	10.074380935287477	99.3540101647377
tmaxsep	10.107232135772707	99.35314750671387
tmaxsep	10.140083336257936	99.35228198766708
tmaxsep	10.172934536743165	99.35141372680664
tmaxsep	10.205785737228394	99.35054260492325
tmaxsep	10.238636937713624	98.42858648300171
tmaxsep	10.271488138198855	98.42770969867706
tmaxsep	10.304339338684084	98.42683017253876
tmaxsep	10.337190539169313	98.42594790458679
tmaxsep	10.370041739654543	98.42506277561188
tmaxsep	10.402892940139772	98.42417478561401
tmaxsep	10.435744140625003	98.42328405380249
tmaxsep	10.468595341110232	98.42239046096802
tmaxsep	10.50144654159546	98.4214940071106
tmaxsep	10.53429774208069	98.42059481143951
tmaxsep	10.56714894256592	98.41969287395477
tmaxsep	10.60000014305115	98.41878807544708
tmaxsep	10.632851343536379	98.41788041591644
tmaxsep	10.665702544021608	98.41697001457214
tmaxsep	10.698553744506837	98.4160567522049
tmaxsep	10.731404944992068	98.41514074802399
tmaxsep	10.764256145477297	98.41422188282013
tmaxsep	10.797107345962527	98.41330027580261
tmaxsep	10.829958546447756	98.41237580776215
tmaxsep	10.862809746932985	98.41144847869873
tmaxsep	10.895660947418216	98.41051840782166
tmaxsep	10.928512147903444	98.40958547592163
tmaxsep	10.961363348388673	98.40864980220795
tmaxsep	10.994214548873902	98.40771126747131
tmaxsep	11.027065749359132	98.40676999092102
tmaxsep	11.059916949844363	98.40582585334778
tmaxsep	11.092768150329592	98.40487897396088
tmaxsep	11.125619350814821	98.40392923355103
tmaxsep	11.15847055130005	98.40297663211823
tmaxsep	11.19132175178528	98.40202128887177
tmaxsep	11.22417295227051	98.40106308460236
tmaxsep	11.25702415275574	98.40010213851929
tmaxsep	11.28987535324097	98.39913833141327
tmaxsep	11.322726553726199	98.39817178249359
tmaxsep	11.355577754211426	98.39720237255096
tmaxsep	11.388428954696657	98.39623022079468
tmaxsep	11.421280155181886	98.39525508880615
tmaxsep	11.454131355667116	98.39427733421326
tmaxsep	11.486982556152345	98.39329671859741
tmaxsep	11.519833756637574	98.39231324195862
tmaxsep	11.552684957122805	98.39132702350616
tmaxsep	11.585536157608034	98.39033794403076
tmaxsep	11.618387358093264	98.38934600353241
tmaxsep	11.651238558578493	98.3883513212204
tmaxsep	11.684089759063722	98.38735389709473
tmaxsep	11.716940959548953	98.3863536119461
tmaxsep	11.749792160034183	98.38535046577454
tmaxsep	11.782643360519412	98.3843445777893
tmaxsep	11.81549456100464	99.3624119758606
tmaxsep	11.848345761489869	99.36140048503876
tmaxsep	11.8811969619751	99.36038613319397
tmaxsep	11.914048162460329	99.35936897993088
tmaxsep	11.946899362945558	99.35834902524948
tmaxsep	11.979750563430787	99.35732626914978
tmaxsep	12.012601763916019	99.35630071163177
tmaxsep	12.045452964401248	99.35527229309082
tmaxsep	12.078304164886477	99.3542411327362
tmaxsep	12.111155365371706	99.35320711135864
tmaxsep	12.144006565856936	99.35217034816742
tmaxsep	12.176857766342167	99.35113072395325
tmaxsep	12.209708966827396	99.35008829832077
tmaxsep	12.242560167312623	99.67804408073425
tmaxsep	12.275411367797853	99.67699602246284
tmaxsep	12.308262568283082	99.67594519257545
tmaxsep	12.341113768768313	100.00267092860304
tmaxsep	12.373964969253542	100.00161446246784
tmaxsep	12.406816169738772	100.00055518763838
tmaxsep	12.439667370224	99.9994931044057
tmaxsep	12.47251857070923	99.66797915101051
tmaxsep	12.505369771194461	99.66691145300865
tmaxsep	12.53822097167969	99.66584095358849
tmaxsep	12.57107217216492	99.66476762294769
tmaxsep	12.603923372650149	99.66369152069092
tmaxsep	12.636774573135378	99.66261258721352
tmaxsep	12.669625773620607	99.66153082251549
tmaxsep	12.702476974105837	99.6604463160038
tmaxsep	12.735328174591066	99.01954907178879
tmaxsep	12.768179375076295	99.01845890283585
tmaxsep	12.801030575561525	99.0173659324646
tmaxsep	12.833881776046756	99.0162701010704
tmaxsep	12.866732976531985	99.01517152786255
tmaxsep	12.899584177017214	99.01407015323639
tmaxsep	12.932435377502443	99.01296591758728
tmaxsep	12.965286577987673	99.01185888051987
tmaxsep	12.998137778472904	99.0107491016388
tmaxsep	13.030988978958133	99.00963646173477
tmaxsep	13.063840179443362	99.00852102041245
tmaxsep	13.096691379928592	99.00740271806717
tmaxsep	13.129542580413819	99.00628167390823
tmaxsep	13.16239378089905	99.005157828331
tmaxsep	13.19524498138428	99.0040311217308
tmaxsep	13.228096181869509	99.00290161371231
tmaxsep	13.260947382354738	99.00176936388016
tmaxsep	13.293798582839967	99.00063425302505
tmaxsep	13.326649783325198	98.99949634075165
tmaxsep	13.359500983810427	98.99835562705994
tmaxsep	13.392352184295657	98.99721205234528
tmaxsep	13.425203384780886	98.99606573581696
tmaxsep	13.458054585266115	98.99491655826569
tmaxsep	13.490905785751346	98.99376463890076
tmaxsep	13.523756986236576	98.99260985851288
tmaxsep	13.556608186721803	98.99145233631134
tmaxsep	13.589459387207032	98.99029195308685
tmaxsep	13.622310587692262	98.98912870883942
tmaxsep	13.655161788177493	98.98796272277832
tmaxsep	13.688012988662722	98.98679387569427
tmaxsep	13.720864189147951	98.98562228679657
tmaxsep	13.75371538963318	98.98444783687592
tmaxsep	13.78656659011841	98.9832706451416
tmaxsep	13.81941779060364	98.98209059238434
tmaxsep	13.85226899108887	98.98090779781342
tmaxsep	13.8851201915741	98.97972214221954
tmaxsep	13.917971392059329	98.97853362560272
tmaxsep	13.95082259254456	98.97734236717224
tmaxsep	13.983673793029787	98.97614824771881
tmaxsep	14.016524993515016	98.97495138645172
tmaxsep	14.049376194000246	98.97375166416168
tmaxsep	14.082227394485475	98.97254920005798
tmaxsep	14.115078594970706	98.97134387493134
tmaxsep	14.147929795455935	98.97013568878174
tmaxsep	14.180780995941165	98.96892476081848
tmaxsep	14.213632196426394	98.96771109104156
tmaxsep	14.246483396911623	98.9664945602417
tmaxsep	14.279334597396854	98.96527516841888
tmaxsep	14.312185797882083	98.96405303478241
tmaxsep	14.345036998367313	98.96282804012299
tmaxsep	14.377888198852542	98.9616003036499
tmaxsep	14.41073939933777	98.96036970615387
tmaxsep	14.443590599823	98.95913624763489
tmaxsep	14.47644180030823	98.95790004730225
tmaxsep	14.509293000793459	98.95666098594666
tmaxsep	14.542144201278688	98.9554191827774
tmaxsep	14.574995401763918	98.9541745185852
tmaxsep	14.607846602249149	98.95292711257935
tmaxsep	14.640697802734378	98.95167684555054
tmaxsep	14.673549003219607	98.95042383670807
tmaxsep	14.706400203704836	98.94916796684265
tmaxsep	14.739251404190066	98.94790923595428
tmaxsep	14.772102604675297	98.94664776325226
tmaxsep	14.804953805160526	98.94538342952728
tmaxsep	14.837805005645755	98.94411635398865
tmaxsep	14.870656206130983	98.94284641742706
tmaxsep	14.903507406616212	98.94157373905182
tmaxsep	14.936358607101443	98.94029819965363
tmaxsep	14.969209807586672	98.93901991844177
tmaxsep	15.002061008071902	98.93773877620697
tmaxsep	15.034912208557131	98.93645477294922
tmaxsep	15.06776340904236	98.93516802787781
tmaxsep	15.100614609527591	98.93387842178345
tmaxsep	15.13346581001282	98.93258607387543
tmaxsep	15.16631701049805	98.93129086494446
tmaxsep	15.199168210983279	98.92999291419983
tmaxsep	15.232019411468508	98.92869210243225
tmaxsep	15.26487061195374	98.92738842964172
tmaxsep	15.297721812438967	98.92608201503754
tmaxsep	15.330573012924196	98.92477285861969
tmaxsep	15.363424213409425	98.9234607219696
tmaxsep	15.396275413894655	98.92214596271515
tmaxsep	15.429126614379886	98.92082822322845
tmaxsep	15.461977814865115	98.9195077419281
tmaxsep	15.494829015350344	98.91818451881409
tmaxsep	15.527680215835574	98.91685843467712
tmaxsep	15.560531416320803	98.91552948951721
tmaxsep	15.593382616806034	98.91419780254364
tmaxsep	15.626233817291263	98.91286337375641
tmaxsep	15.659085017776492	98.91152596473694
tmaxsep	15.691936218261722	98.9101859331131
tmaxsep	15.72478741874695	98.90884292125702
tmaxsep	15.75763861923218	98.90749716758728
tmaxsep	15.79048981971741	98.90614867210388
tmaxsep	15.823341020202639	98.90479731559753
tmaxsep	15.856192220687868	98.90344309806824
tmaxsep	15.889043421173097	98.90208613872528
tmaxsep	15.921894621658328	98.90072643756866
tmaxsep	15.954745822143558	98.89936375617981
tmaxsep	15.987597022628787	98.8979983329773
tmaxsep	16.020448223114016	98.89663016796112
tmaxsep	16.053299423599245	98.895259141922
tmaxsep	16.086150624084475	98.89388537406921
tmaxsep	16.119001824569704	98.89250874519348
tmaxsep	16.151853025054933	98.8911292552948
tmaxsep	16.184704225540163	98.88974702358246
tmaxsep	16.217555426025392	98.88836193084717
tmaxsep	16.25040662651062	98.88697409629822
tmaxsep	16.28325782699585	98.88558340072632
tmaxsep	16.31610902748108	98.88418996334076
tmaxsep	16.34896022796631	98.88279366493225
tmaxsep	16.38181142845154	98.8813945055008
tmaxsep	16.41466262893677	98.87999260425568
tmaxsep	16.447513829422	98.8785879611969
tmaxsep	16.48036502990723	98.87718033790588
tmaxsep	16.51321623039246	98.8757700920105
tmaxsep	16.546067430877688	98.87435686588287
tmaxsep	16.578918631362917	98.87294089794159
tmaxsep	16.611769831848147	98.87152218818665
tmaxsep	16.644621032333376	98.87010061740875
tmaxsep	16.677472232818605	98.86867618560791
tmaxsep	16.710323433303834	98.86724901199341
tmaxsep	16.743174633789064	98.86581897735596
tmaxsep	16.776025834274293	98.86438620090485
tmaxsep	16.808877034759522	98.86295056343079
tmaxsep	16.84172823524475	98.86151218414307
tmaxsep	16.874579435729984	98.8600709438324
tmaxsep	16.907430636215214	98.85862696170807
tmaxsep	16.940281836700443	98.85718011856079
tmaxsep	16.973133037185672	98.85573041439056
tmaxsep	17.0059842376709	98.85427796840668
tmaxsep	17.03883543815613	98.85282266139984
tmaxsep	17.07168663864136	98.85136461257935
tmaxsep	17.10453783912659	98.8499037027359
tmaxsep	17.13738903961182	98.8484400510788
tmaxsep	17.170240240097048	98.84697353839874
tmaxsep	17.203091440582277	98.84550428390503
tmaxsep	17.235942641067506	98.84403204917908
tmaxsep	17.268793841552736	98.84255719184875
tmaxsep	17.301645042037965	98.8410793542862
tmaxsep	17.334496242523194	98.83959889411926
tmaxsep	17.367347443008427	98.83811545372009
tmaxsep	17.400198643493656	98.83662939071655
tmaxsep	17.433049843978885	98.83514034748077
tmaxsep	17.465901044464115	0.0
tmaxsep	17.49875224494934	0.0
tmaxsep	17.531603445434573	0.0
tmaxsep	17.564454645919803	0.0
tmaxsep	17.597305846405032	0.0
tmaxsep	17.63015704689026	0.0
tmaxsep	17.66300824737549	0.0
tmaxsep	17.69585944786072	0.0
tmaxsep	17.72871064834595	0.0
tmaxsep	17.761561848831178	0.0
tmaxsep	17.794413049316407	0.0
tmaxsep	17.827264249801637	0.0
tmaxsep	17.86011545028687	0.0
tmaxsep	17.8929666507721	0.0
tmaxsep	17.925817851257325	0.0
tmaxsep	17.958669051742554	0.0
tmaxsep	17.991520252227783	0.0
tmaxsep	18.024371452713016	0.0
tmaxsep	18.057222653198245	0.0
tmaxsep	18.090073853683474	0.0
tmaxsep	18.122925054168704	0.0
tmaxsep	18.155776254653933	0.0
tmaxsep	18.188627455139162	0.0
tmaxsep	18.22147865562439	0.0
tmaxsep	18.25432985610962	0.0
tmaxsep	18.28718105659485	0.0
tmaxsep	18.320032257080083	0.0
tmaxsep	18.35288345756531	0.0
tmaxsep	18.385734658050538	0.0
tmaxsep	18.418585858535767	0.0
tmaxsep	18.451437059020996	0.0
tmaxsep	18.48428825950623	0.0
tmaxsep	18.51713945999146	0.0
tmaxsep	18.549990660476688	0.0
tmaxsep	18.582841860961913	0.0
tmaxsep	18.615693061447143	0.0
tmaxsep	18.648544261932376	0.0
tmaxsep	18.681395462417605	0.0
tmaxsep	18.714246662902834	0.0
tmaxsep	18.747097863388063	0.0
tmaxsep	18.779949063873293	0.0
tmaxsep	18.812800264358522	0.0
