# Supplementary material for: Assessment of Habitat Suitability and Identification of Conservation Priority Areas for Endangered Marco Polo Sheep Throughout Khunjerab National Park (Pakistan) and Tashkurgan Natural Reserve (China)
Source: Animals (Basel). 2025 Jun 28;15(13):1907. doi: 10.3390/ani15131907 (PMC12248910; doi:10.3390/ani15131907)
Supplement: Supplementary file 1 [file animals-15-01907-s001.zip › plots/Marcopolo_Sheep_1_tminaug.dat]

variable	x	y
tminaug	-4.804000043869019	0.0
tminaug	-4.776640043640137	0.0
tminaug	-4.749280043411256	0.0
tminaug	-4.721920043182373	0.0
tminaug	-4.6945600429534915	0.0
tminaug	-4.66720004272461	0.0
tminaug	-4.639840042495728	0.0
tminaug	-4.612480042266846	0.0
tminaug	-4.585120042037964	0.0
tminaug	-4.5577600418090825	0.0
tminaug	-4.530400041580201	0.0
tminaug	-4.503040041351318	0.0
tminaug	-4.475680041122437	0.0
tminaug	-4.448320040893555	0.0
tminaug	-4.420960040664673	0.0
tminaug	-4.393600040435792	0.0
tminaug	-4.366240040206909	0.0
tminaug	-4.338880039978028	0.0
tminaug	-4.311520039749146	0.0
tminaug	-4.284160039520264	0.0
tminaug	-4.256800039291382	0.0
tminaug	-4.2294400390625	0.0
tminaug	-4.202080038833619	0.0
tminaug	-4.174720038604737	0.0
tminaug	-4.147360038375854	0.0
tminaug	-4.120000038146973	0.0
tminaug	-4.092640037918091	0.0
tminaug	-4.0652800376892095	0.0
tminaug	-4.037920037460328	0.0
tminaug	-4.010560037231445	0.0
tminaug	-3.9832000370025638	0.0
tminaug	-3.955840036773682	0.0
tminaug	-3.9284800365448	0.0
tminaug	-3.9011200363159184	0.0
tminaug	-3.8737600360870363	0.0
tminaug	-3.8464000358581547	0.0
tminaug	-3.8190400356292726	0.0
tminaug	-3.791680035400391	0.0
tminaug	-3.764320035171509	0.0
tminaug	-3.7369600349426273	0.0
tminaug	-3.7096000347137457	0.0
tminaug	-3.6822400344848636	0.0
tminaug	-3.6548800342559815	96.97196078300476
tminaug	-3.6275200340271	96.97196078300476
tminaug	-3.6001600337982183	96.97196078300476
tminaug	-3.5728000335693366	96.97196078300476
tminaug	-3.545440033340454	96.97196078300476
tminaug	-3.5180800331115725	96.97196078300476
tminaug	-3.490720032882691	96.97196078300476
tminaug	-3.4633600326538088	96.97196078300476
tminaug	-3.436000032424927	96.97196078300476
tminaug	-3.408640032196045	96.97196078300476
tminaug	-3.3812800319671634	96.97196078300476
tminaug	-3.3539200317382813	96.97196078300476
tminaug	-3.3265600315093997	96.97196078300476
tminaug	-3.2992000312805176	96.97196078300476
tminaug	-3.271840031051636	96.97196078300476
tminaug	-3.2444800308227544	96.97196078300476
tminaug	-3.2171200305938723	96.97196078300476
tminaug	-3.1897600303649902	96.97196078300476
tminaug	-3.1624000301361086	96.97196078300476
tminaug	-3.135040029907227	96.97196078300476
tminaug	-3.1076800296783453	96.97196078300476
tminaug	-3.080320029449463	96.97196078300476
tminaug	-3.052960029220581	96.97196078300476
tminaug	-3.0256000289916996	96.97196078300476
tminaug	-2.998240028762818	96.97196078300476
tminaug	-2.970880028533936	96.97196078300476
tminaug	-2.9435200283050538	96.97196078300476
tminaug	-2.916160028076172	96.97196078300476
tminaug	-2.8888000278472905	96.97196078300476
tminaug	-2.8614400276184084	96.97196078300476
tminaug	-2.8340800273895264	96.97196078300476
tminaug	-2.8067200271606447	96.97196078300476
tminaug	-2.779360026931763	96.97196078300476
tminaug	-2.752000026702881	96.97196078300476
tminaug	-2.7246400264739994	96.97196078300476
tminaug	-2.6972800262451173	96.97196078300476
tminaug	-2.6699200260162357	96.97196078300476
tminaug	-2.6425600257873536	96.97196078300476
tminaug	-2.615200025558472	96.97196078300476
tminaug	-2.5878400253295903	96.97196078300476
tminaug	-2.5604800251007083	96.97196078300476
tminaug	-2.533120024871826	96.97196078300476
tminaug	-2.5057600246429446	96.97196078300476
tminaug	-2.478400024414063	96.97196078300476
tminaug	-2.4510400241851813	96.97196078300476
tminaug	-2.423680023956299	96.97196078300476
tminaug	-2.396320023727417	96.97196078300476
tminaug	-2.3689600234985355	96.97196078300476
tminaug	-2.341600023269654	96.97196078300476
tminaug	-2.314240023040772	96.97196078300476
tminaug	-2.2868800228118897	96.97196078300476
tminaug	-2.259520022583008	96.97196078300476
tminaug	-2.232160022354126	96.97196078300476
tminaug	-2.2048000221252444	96.97196078300476
tminaug	-2.1774400218963623	96.97196078300476
tminaug	-2.1500800216674807	96.97196078300476
tminaug	-2.1227200214385986	96.97196078300476
tminaug	-2.095360021209717	96.97196078300476
tminaug	-2.0680000209808354	96.97196078300476
tminaug	-2.0406400207519533	96.97196078300476
tminaug	-2.013280020523071	96.97196078300476
tminaug	-1.9859200202941896	96.97196078300476
tminaug	-1.958560020065308	96.97196078300476
tminaug	-1.9312000198364263	96.97196078300476
tminaug	-1.9038400196075438	96.97196078300476
tminaug	-1.8764800193786622	96.97196078300476
tminaug	-1.8491200191497805	96.97196078300476
tminaug	-1.821760018920899	96.97196078300476
tminaug	-1.7944000186920168	96.97196078300476
tminaug	-1.7670400184631347	96.97196078300476
tminaug	-1.7396800182342531	96.97196078300476
tminaug	-1.7123200180053715	96.97196078300476
tminaug	-1.6849600177764894	96.97196078300476
tminaug	-1.6576000175476078	96.97196078300476
tminaug	-1.6302400173187257	96.97196078300476
tminaug	-1.6028800170898436	96.97196078300476
tminaug	-1.575520016860962	96.97196078300476
tminaug	-1.5481600166320804	96.97196078300476
tminaug	-1.5208000164031987	96.97196078300476
tminaug	-1.4934400161743162	96.97196078300476
tminaug	-1.4660800159454346	96.97196078300476
tminaug	-1.438720015716553	96.97196078300476
tminaug	-1.4113600154876713	96.97196078300476
tminaug	-1.3840000152587892	96.97196078300476
tminaug	-1.3566400150299072	96.97196078300476
tminaug	-1.3292800148010255	96.97196078300476
tminaug	-1.301920014572144	96.97196078300476
tminaug	-1.2745600143432618	96.97196078300476
tminaug	-1.2472000141143802	96.97196078300476
tminaug	-1.2198400138854981	96.97196078300476
tminaug	-1.1924800136566165	96.97196078300476
tminaug	-1.1651200134277344	96.97196078300476
tminaug	-1.1377600131988528	96.97196078300476
tminaug	-1.1104000129699712	96.97196078300476
tminaug	-1.083040012741089	96.97196078300476
tminaug	-1.055680012512207	96.97196078300476
tminaug	-1.0283200122833254	96.97196078300476
tminaug	-1.0009600120544437	96.97196078300476
tminaug	-0.9736000118255617	96.97196078300476
tminaug	-0.9462400115966796	96.97196078300476
tminaug	-0.918880011367798	96.97196078300476
tminaug	-0.8915200111389163	96.97196078300476
tminaug	-0.8641600109100342	96.97196078300476
tminaug	-0.8368000106811526	96.97196078300476
tminaug	-0.8094400104522705	96.97196078300476
tminaug	-0.7820800102233889	96.97196078300476
tminaug	-0.7547200099945073	96.97196078300476
tminaug	-0.7273600097656256	96.97196078300476
tminaug	-0.7000000095367431	96.97196078300476
tminaug	-0.6726400093078615	96.97196078300476
tminaug	-0.6452800090789799	96.97196078300476
tminaug	-0.6179200088500982	96.97196078300476
tminaug	-0.5905600086212157	96.97196078300476
tminaug	-0.5632000083923341	96.97196078300476
tminaug	-0.5358400081634525	96.97196078300476
tminaug	-0.5084800079345708	96.97196078300476
tminaug	-0.4811200077056883	96.97196078300476
tminaug	-0.45376000747680667	96.97196078300476
tminaug	-0.42640000724792504	97.83192324638367
tminaug	-0.3990400070190425	97.83192324638367
tminaug	-0.3716800067901618	97.83192324638367
tminaug	-0.34432000656127926	97.83192324638367
tminaug	-0.3169600063323976	97.83192324638367
tminaug	-0.289600006103516	97.83192324638367
tminaug	-0.2622400058746335	97.83192324638367
tminaug	-0.23488000564575273	97.83192324638367
tminaug	-0.2075200054168702	97.83192324638367
tminaug	-0.1801600051879877	97.83192324638367
tminaug	-0.15280000495910695	97.83192324638367
tminaug	-0.12544000473022443	97.83192324638367
tminaug	-0.09808000450134369	97.83192324638367
tminaug	-0.07072000427246117	97.83192324638367
tminaug	-0.04336000404357865	97.83192324638367
tminaug	-0.016000003814697905	97.83192324638367
tminaug	0.011359996414184614	97.83192324638367
tminaug	0.038719996643066246	97.83192324638367
tminaug	0.06607999687194788	97.83192324638367
tminaug	0.0934399971008304	97.83192324638367
tminaug	0.12079999732971114	97.83192324638367
tminaug	0.14815999755859366	97.83192324638367
tminaug	0.1755199977874753	97.83192324638367
tminaug	0.20287999801635692	97.83192324638367
tminaug	0.23023999824523944	97.83192324638367
tminaug	0.2575999984741211	97.83192324638367
tminaug	0.2849599987030027	97.83192324638367
tminaug	0.31231999893188434	97.83192324638367
tminaug	0.33967999916076685	97.83192324638367
tminaug	0.3670399993896485	97.83192324638367
tminaug	0.3943999996185301	97.83192324638367
tminaug	0.42175999984741175	97.83192324638367
tminaug	0.44912000007629427	97.83192324638367
tminaug	0.4764800003051759	97.83192324638367
tminaug	0.5038400005340575	97.83192324638367
tminaug	0.5312000007629392	97.83192324638367
tminaug	0.5585600009918217	97.83192324638367
tminaug	0.5859200012207033	97.83192324638367
tminaug	0.6132800014495849	97.83192324638367
tminaug	0.6406400016784666	97.83192324638367
tminaug	0.6680000019073482	97.83192324638367
tminaug	0.6953600021362307	97.83192324638367
tminaug	0.7227200023651124	97.83192324638367
tminaug	0.750080002593994	97.83192324638367
tminaug	0.7774400028228765	97.83192324638367
tminaug	0.8048000030517573	97.83192324638367
tminaug	0.8321600032806398	97.83192324638367
tminaug	0.8595200035095223	97.83192324638367
tminaug	0.886880003738403	97.83192324638367
tminaug	0.9142400039672856	97.83192324638367
tminaug	0.9416000041961663	97.83192324638367
tminaug	0.9689600044250488	97.83192324638367
tminaug	0.9963200046539313	97.83192324638367
tminaug	1.023680004882812	97.83192324638367
tminaug	1.0510400051116946	97.83192324638367
tminaug	1.0784000053405762	97.83192324638367
tminaug	1.1057600055694579	97.83192324638367
tminaug	1.1331200057983404	97.83192324638367
tminaug	1.1604800060272211	97.83192324638367
tminaug	1.1878400062561036	97.83192324638367
tminaug	1.2152000064849853	97.83192324638367
tminaug	1.242560006713867	97.83192324638367
tminaug	1.2699200069427494	97.83192324638367
tminaug	1.297280007171631	97.83192324638367
tminaug	1.3246400074005127	97.83192324638367
tminaug	1.3520000076293943	97.83192324638367
tminaug	1.379360007858276	97.83192324638367
tminaug	1.4067200080871585	97.83192324638367
tminaug	1.43408000831604	97.83192324638367
tminaug	1.4614400085449217	97.83192324638367
tminaug	1.4888000087738034	97.83192324638367
tminaug	1.5161600090026859	97.83192324638367
tminaug	1.5435200092315675	97.83192324638367
tminaug	1.5708800094604491	97.83192324638367
tminaug	1.5982400096893317	97.83192324638367
tminaug	1.6256000099182124	97.83192324638367
tminaug	1.652960010147095	97.83192324638367
tminaug	1.6803200103759766	97.83192324638367
tminaug	1.7076800106048582	97.83192324638367
tminaug	1.7350400108337407	97.83192324638367
tminaug	1.7624000110626215	97.83192324638367
tminaug	1.789760011291504	97.83192324638367
tminaug	1.8171200115203865	97.83192324638367
tminaug	1.8444800117492672	97.83192324638367
tminaug	1.8718400119781498	97.83192324638367
tminaug	1.8992000122070305	97.83192324638367
tminaug	1.926560012435913	97.83192324638367
tminaug	1.9539200126647955	97.83192324638367
tminaug	1.9812800128936763	97.83192324638367
tminaug	2.008640013122559	97.83192324638367
tminaug	2.0360000133514404	97.83192324638367
tminaug	2.063360013580322	97.83192324638367
tminaug	2.0907200138092046	97.83192324638367
tminaug	2.1180800140380853	97.83192324638367
tminaug	2.145440014266968	97.83192324638367
tminaug	2.1728000144958495	97.83192324638367
tminaug	2.200160014724731	97.83192324638367
tminaug	2.2275200149536136	97.83192324638367
tminaug	2.2548800151824953	97.83192324638367
tminaug	2.282240015411377	97.83192324638367
tminaug	2.3096000156402585	97.83192324638367
tminaug	2.336960015869141	97.83192324638367
tminaug	2.3643200160980227	97.83192324638367
tminaug	2.3916800163269043	97.83192324638367
tminaug	2.419040016555786	97.83192324638367
tminaug	2.4464000167846676	97.83192324638367
tminaug	2.47376001701355	97.83192324638367
tminaug	2.5011200172424317	97.83192324638367
tminaug	2.5284800174713133	97.83192324638367
tminaug	2.555840017700196	97.83192324638367
tminaug	2.5832000179290766	97.83192324638367
tminaug	2.610560018157959	97.83192324638367
tminaug	2.6379200183868408	97.83192324638367
tminaug	2.6652800186157224	97.83192324638367
tminaug	2.692640018844605	97.83192324638367
tminaug	2.7200000190734857	97.83192324638367
tminaug	2.747360019302368	97.83192324638367
tminaug	2.7747200195312507	97.83192324638367
tminaug	2.8020800197601314	97.83192324638367
tminaug	2.829440019989014	97.83192324638367
tminaug	2.8568000202178956	97.83192324638367
tminaug	2.884160020446777	97.83192324638367
tminaug	2.9115200206756597	97.83192324638367
tminaug	2.9388800209045405	97.83192324638367
tminaug	2.966240021133423	97.83192324638367
tminaug	2.9936000213623046	97.83192324638367
tminaug	3.0209600215911863	97.83192324638367
tminaug	3.048320021820069	97.83192324638367
tminaug	3.0756800220489504	97.83192324638367
tminaug	3.103040022277832	97.83192324638367
tminaug	3.1304000225067137	97.83192324638367
tminaug	3.1577600227355953	97.83192324638367
tminaug	3.185120022964478	97.83192324638367
tminaug	3.2124800231933595	97.83192324638367
tminaug	3.239840023422241	97.83192324638367
tminaug	3.2672000236511227	97.83192324638367
tminaug	3.2945600238800044	97.83192324638367
tminaug	3.3219200241088878	97.83192324638367
tminaug	3.3492800243377676	97.83192324638367
tminaug	3.376640024566651	97.83192324638367
tminaug	3.4040000247955327	97.83192324638367
tminaug	3.4313600250244143	97.83192324638367
tminaug	3.458720025253296	97.83192324638367
tminaug	3.4860800254821793	97.83192324638367
tminaug	3.513440025711059	97.83192324638367
tminaug	3.540800025939941	97.83192324638367
tminaug	3.5681600261688224	97.83192324638367
tminaug	3.595520026397706	97.83192324638367
tminaug	3.6228800266265875	97.83192324638367
tminaug	3.6502400268554673	97.83192324638367
tminaug	3.6776000270843507	97.83192324638367
tminaug	3.7049600273132324	97.83192324638367
tminaug	3.732320027542114	97.83192324638367
tminaug	3.7596800277709974	97.83192324638367
tminaug	3.7870400279998773	97.83192324638367
tminaug	3.814400028228759	97.83192324638367
tminaug	3.8417600284576423	97.83192324638367
tminaug	3.869120028686524	97.83192324638367
tminaug	3.8964800289154056	97.83192324638367
tminaug	3.923840029144287	97.83192324638367
tminaug	3.951200029373169	97.83192324638367
tminaug	3.9785600296020505	97.83192324638367
tminaug	4.005920029830934	97.83192324638367
tminaug	4.0332800300598155	97.83192324638367
tminaug	4.060640030288695	97.83192324638367
tminaug	4.088000030517577	97.83192324638367
tminaug	4.11536003074646	97.83192324638367
tminaug	4.142720030975342	97.83192324638367
tminaug	4.170080031204224	97.83192324638367
tminaug	4.197440031433105	97.83192324638367
tminaug	4.224800031661987	97.83192324638367
tminaug	4.2521600318908686	97.83192324638367
tminaug	4.279520032119752	97.83192324638367
tminaug	4.306880032348634	97.83192324638367
tminaug	4.3342400325775134	97.83192324638367
tminaug	4.361600032806397	97.83192324638367
tminaug	4.3889600330352785	97.83192324638367
tminaug	4.41632003326416	97.83192324638367
tminaug	4.4436800334930435	97.83192324638367
tminaug	4.471040033721923	97.83192324638367
tminaug	4.498400033950805	97.83192324638367
tminaug	4.525760034179687	97.83192324638367
tminaug	4.55312003440857	97.83192324638367
tminaug	4.580480034637452	97.83192324638367
tminaug	4.6078400348663315	97.83192324638367
tminaug	4.635200035095215	97.83192324638367
tminaug	4.662560035324097	97.83192324638367
tminaug	4.689920035552978	97.83192324638367
tminaug	4.717280035781862	97.83192324638367
tminaug	4.7446400360107415	97.83192324638367
tminaug	4.772000036239623	97.83192324638367
tminaug	4.7993600364685065	97.83192324638367
tminaug	4.826720036697388	97.83192324638367
tminaug	4.85408003692627	97.83192324638367
tminaug	4.881440037155151	97.83192324638367
tminaug	4.908800037384033	97.83192324638367
tminaug	4.936160037612915	97.83192324638367
tminaug	4.963520037841798	97.83192324638367
tminaug	4.99088003807068	97.83192324638367
tminaug	5.01824003829956	97.83192324638367
tminaug	5.045600038528441	97.83192324638367
tminaug	5.072960038757325	97.83192324638367
tminaug	5.100320038986206	97.83192324638367
tminaug	5.127680039215088	97.83192324638367
tminaug	5.1550400394439695	97.83192324638367
tminaug	5.182400039672851	97.83192324638367
tminaug	5.209760039901733	97.83192324638367
tminaug	5.237120040130616	97.83192324638367
tminaug	5.264480040359498	97.83192324638367
tminaug	5.291840040588378	97.83192324638367
tminaug	5.319200040817261	97.83192324638367
tminaug	5.346560041046143	97.83192324638367
tminaug	5.373920041275024	97.83192324638367
tminaug	5.401280041503908	97.83192324638367
tminaug	5.428640041732788	97.83192324638367
tminaug	5.456000041961669	97.83192324638367
tminaug	5.483360042190553	97.83192324638367
tminaug	5.510720042419434	97.83192324638367
tminaug	5.538080042648316	97.83192324638367
tminaug	5.565440042877196	97.83192324638367
tminaug	5.592800043106079	97.83192324638367
tminaug	5.620160043334961	97.83192324638367
tminaug	5.647520043563842	97.83192324638367
tminaug	5.674880043792726	97.83192324638367
tminaug	5.7022400440216074	97.83192324638367
tminaug	5.729600044250487	97.83192324638367
tminaug	5.756960044479371	97.83192324638367
tminaug	5.784320044708252	97.83192324638367
tminaug	5.811680044937134	97.83192324638367
tminaug	5.839040045166017	97.83192324638367
tminaug	5.866400045394897	97.83192324638367
tminaug	5.893760045623779	97.83192324638367
tminaug	5.921120045852662	97.83192324638367
tminaug	5.948480046081544	97.83192324638367
tminaug	5.9758400463104255	97.83192324638367
tminaug	6.003200046539307	97.83192324638367
tminaug	6.030560046768189	97.83192324638367
tminaug	6.05792004699707	97.83192324638367
tminaug	6.085280047225952	97.83192324638367
tminaug	6.1126400474548355	97.83192324638367
tminaug	6.140000047683715	97.83192324638367
tminaug	6.167360047912597	97.83192324638367
tminaug	6.19472004814148	97.83192324638367
tminaug	6.222080048370362	97.83192324638367
tminaug	6.249440048599244	97.83192324638367
tminaug	6.276800048828125	97.83192324638367
tminaug	6.304160049057007	97.83192324638367
tminaug	6.3315200492858885	97.83192324638367
tminaug	6.358880049514772	97.83192324638367
tminaug	6.386240049743654	97.83192324638367
tminaug	6.413600049972533	97.83192324638367
tminaug	6.440960050201417	97.83192324638367
tminaug	6.4683200504302985	97.83192324638367
tminaug	6.49568005065918	97.83192324638367
tminaug	6.5230400508880635	97.83192324638367
tminaug	6.550400051116943	97.83192324638367
tminaug	6.577760051345825	97.83192324638367
tminaug	6.605120051574707	97.83192324638367
tminaug	6.63248005180359	97.83192324638367
tminaug	6.659840052032472	97.83192324638367
tminaug	6.6872000522613515	97.83192324638367
tminaug	6.714560052490235	97.83192324638367
tminaug	6.7419200527191165	97.83192324638367
tminaug	6.769280052947998	97.83192324638367
tminaug	6.796640053176882	97.83192324638367
tminaug	6.824000053405761	97.83192324638367
tminaug	6.851360053634643	97.83192324638367
tminaug	6.8787200538635265	97.83192324638367
tminaug	6.906080054092408	97.83192324638367
tminaug	6.93344005432129	97.83192324638367
tminaug	6.960800054550171	97.83192324638367
tminaug	6.988160054779053	97.83192324638367
tminaug	7.015520055007935	97.83192324638367
tminaug	7.042880055236816	97.83192324638367
tminaug	7.0702400554657	97.83192324638367
tminaug	7.0976000556945795	97.83192324638367
tminaug	7.124960055923461	97.83192324638367
tminaug	7.152320056152345	97.83192324638367
tminaug	7.179680056381226	97.83192324638367
tminaug	7.207040056610108	97.83192324638367
tminaug	7.2344000568389895	97.83192324638367
tminaug	7.261760057067871	97.83192324638367
tminaug	7.289120057296753	97.83192324638367
tminaug	7.316480057525636	97.83192324638367
tminaug	7.343840057754518	97.83192324638367
tminaug	7.371200057983398	97.83192324638367
tminaug	7.398560058212281	97.83192324638367
tminaug	7.425920058441163	97.83192324638367
tminaug	7.453280058670044	97.83192324638367
tminaug	7.480640058898928	97.83192324638367
tminaug	7.5080000591278075	97.83192324638367
tminaug	7.535360059356689	97.83192324638367
tminaug	7.562720059585571	97.83192324638367
tminaug	7.590080059814454	97.83192324638367
tminaug	7.617440060043336	97.83192324638367
tminaug	7.644800060272216	97.83192324638367
tminaug	7.672160060501099	97.83192324638367
tminaug	7.699520060729981	97.83192324638367
tminaug	7.726880060958862	97.83192324638367
tminaug	7.754240061187746	0.0
tminaug	7.781600061416626	0.0
tminaug	7.808960061645507	0.0
tminaug	7.836320061874391	0.0
tminaug	7.863680062103272	0.0
tminaug	7.891040062332154	0.0
tminaug	7.918400062561036	0.0
tminaug	7.945760062789917	0.0
tminaug	7.973120063018799	0.0
tminaug	8.000480063247682	0.0
tminaug	8.027840063476564	0.0
tminaug	8.055200063705444	0.0
tminaug	8.082560063934325	0.0
tminaug	8.109920064163209	0.0
tminaug	8.13728006439209	0.0
tminaug	8.164640064620972	0.0
tminaug	8.192000064849854	0.0
tminaug	8.219360065078735	0.0
tminaug	8.246720065307617	0.0
tminaug	8.2740800655365	0.0
tminaug	8.301440065765382	0.0
tminaug	8.328800065994262	0.0
tminaug	8.356160066223145	0.0
tminaug	8.383520066452027	0.0
tminaug	8.410880066680908	0.0
tminaug	8.438240066909792	0.0
tminaug	8.465600067138672	0.0
tminaug	8.492960067367553	0.0
tminaug	8.520320067596437	0.0
tminaug	8.547680067825318	0.0
tminaug	8.5750400680542	0.0
tminaug	8.60240006828308	0.0
tminaug	8.629760068511963	0.0
tminaug	8.657120068740845	0.0
tminaug	8.684480068969727	0.0
tminaug	8.71184006919861	0.0
tminaug	8.73920006942749	0.0
tminaug	8.766560069656371	0.0
tminaug	8.793920069885255	0.0
tminaug	8.821280070114137	0.0
tminaug	8.848640070343018	0.0
tminaug	8.8760000705719	0.0
