# Supplementary material for: Assessment of Habitat Suitability and Identification of Conservation Priority Areas for Endangered Marco Polo Sheep Throughout Khunjerab National Park (Pakistan) and Tashkurgan Natural Reserve (China)
Source: Animals (Basel). 2025 Jun 28;15(13):1907. doi: 10.3390/ani15131907 (PMC12248910; doi:10.3390/ani15131907)
Supplement: Supplementary file 1 [file animals-15-01907-s001.zip › plots/Marcopolo_Sheep_1_tminaug_only.dat]

variable	x	y
tminaug	-4.804000043869019	0.0
tminaug	-4.776640043640137	0.0
tminaug	-4.749280043411256	0.0
tminaug	-4.721920043182373	0.0
tminaug	-4.6945600429534915	0.0
tminaug	-4.66720004272461	0.0
tminaug	-4.639840042495728	0.0
tminaug	-4.612480042266846	0.0
tminaug	-4.585120042037964	0.0
tminaug	-4.5577600418090825	0.0
tminaug	-4.530400041580201	0.0
tminaug	-4.503040041351318	0.0
tminaug	-4.475680041122437	0.0
tminaug	-4.448320040893555	0.0
tminaug	-4.420960040664673	0.0
tminaug	-4.393600040435792	0.0
tminaug	-4.366240040206909	0.0
tminaug	-4.338880039978028	0.0
tminaug	-4.311520039749146	0.0
tminaug	-4.284160039520264	0.0
tminaug	-4.256800039291382	0.0
tminaug	-4.2294400390625	0.0
tminaug	-4.202080038833619	0.0
tminaug	-4.174720038604737	0.0
tminaug	-4.147360038375854	0.0
tminaug	-4.120000038146973	0.0
tminaug	-4.092640037918091	0.0
tminaug	-4.0652800376892095	0.0
tminaug	-4.037920037460328	0.0
tminaug	-4.010560037231445	0.0
tminaug	-3.9832000370025638	0.0
tminaug	-3.955840036773682	0.0
tminaug	-3.9284800365448	0.0
tminaug	-3.9011200363159184	0.0
tminaug	-3.8737600360870363	0.0
tminaug	-3.8464000358581547	0.0
tminaug	-3.8190400356292726	0.0
tminaug	-3.791680035400391	0.0
tminaug	-3.764320035171509	0.0
tminaug	-3.7369600349426273	0.0
tminaug	-3.7096000347137457	0.0
tminaug	-3.6822400344848636	0.0
tminaug	-3.6548800342559815	95.80549907684326
tminaug	-3.6275200340271	95.81790113449097
tminaug	-3.6001600337982183	95.83030319213867
tminaug	-3.5728000335693366	95.84270572662354
tminaug	-3.545440033340454	95.85510778427124
tminaug	-3.5180800331115725	95.86750984191895
tminaug	-3.490720032882691	95.87991189956665
tminaug	-3.4633600326538088	95.89231395721436
tminaug	-3.436000032424927	95.90471601486206
tminaug	-3.408640032196045	95.91711807250977
tminaug	-3.3812800319671634	95.92952013015747
tminaug	-3.3539200317382813	95.94192266464233
tminaug	-3.3265600315093997	95.95432472229004
tminaug	-3.2992000312805176	95.96672677993774
tminaug	-3.271840031051636	95.97912883758545
tminaug	-3.2444800308227544	95.99153089523315
tminaug	-3.2171200305938723	96.00393319129944
tminaug	-3.1897600303649902	96.01633524894714
tminaug	-3.1624000301361086	96.02873730659485
tminaug	-3.135040029907227	96.04113936424255
tminaug	-3.1076800296783453	96.05354142189026
tminaug	-3.080320029449463	96.06594371795654
tminaug	-3.052960029220581	96.07834577560425
tminaug	-3.0256000289916996	96.09074807167053
tminaug	-2.998240028762818	96.10315012931824
tminaug	-2.970880028533936	96.11555218696594
tminaug	-2.9435200283050538	96.12795424461365
tminaug	-2.916160028076172	96.14035630226135
tminaug	-2.8888000278472905	96.15275859832764
tminaug	-2.8614400276184084	96.16516065597534
tminaug	-2.8340800273895264	96.17756271362305
tminaug	-2.8067200271606447	96.18996500968933
tminaug	-2.779360026931763	96.20236706733704
tminaug	-2.752000026702881	96.21476912498474
tminaug	-2.7246400264739994	96.22717118263245
tminaug	-2.6972800262451173	96.23957347869873
tminaug	-2.6699200260162357	96.25197553634644
tminaug	-2.6425600257873536	96.26437759399414
tminaug	-2.615200025558472	96.27677965164185
tminaug	-2.5878400253295903	96.28918194770813
tminaug	-2.5604800251007083	96.30158400535583
tminaug	-2.533120024871826	96.31398630142212
tminaug	-2.5057600246429446	96.32638835906982
tminaug	-2.478400024414063	96.33879041671753
tminaug	-2.4510400241851813	96.35119247436523
tminaug	-2.423680023956299	96.36359453201294
tminaug	-2.396320023727417	96.37599682807922
tminaug	-2.3689600234985355	96.38839888572693
tminaug	-2.341600023269654	96.40080094337463
tminaug	-2.314240023040772	96.41320323944092
tminaug	-2.2868800228118897	96.42560529708862
tminaug	-2.259520022583008	96.43800735473633
tminaug	-2.232160022354126	96.45040941238403
tminaug	-2.2048000221252444	96.46281147003174
tminaug	-2.1774400218963623	96.47521376609802
tminaug	-2.1500800216674807	96.48761582374573
tminaug	-2.1227200214385986	96.50001811981201
tminaug	-2.095360021209717	96.51242017745972
tminaug	-2.0680000209808354	96.52482223510742
tminaug	-2.0406400207519533	96.53722429275513
tminaug	-2.013280020523071	96.54962658882141
tminaug	-1.9859200202941896	96.56202864646912
tminaug	-1.958560020065308	96.57443070411682
tminaug	-1.9312000198364263	96.58683276176453
tminaug	-1.9038400196075438	96.59923505783081
tminaug	-1.8764800193786622	96.61163711547852
tminaug	-1.8491200191497805	96.62403917312622
tminaug	-1.821760018920899	96.63644123077393
tminaug	-1.7944000186920168	96.64884352684021
tminaug	-1.7670400184631347	96.66124558448792
tminaug	-1.7396800182342531	96.67364764213562
tminaug	-1.7123200180053715	96.6860499382019
tminaug	-1.6849600177764894	96.69845199584961
tminaug	-1.6576000175476078	96.71085405349731
tminaug	-1.6302400173187257	96.7232563495636
tminaug	-1.6028800170898436	96.7356584072113
tminaug	-1.575520016860962	96.74806046485901
tminaug	-1.5481600166320804	96.76046252250671
tminaug	-1.5208000164031987	96.772864818573
tminaug	-1.4934400161743162	96.7852668762207
tminaug	-1.4660800159454346	96.79766893386841
tminaug	-1.438720015716553	96.81007099151611
tminaug	-1.4113600154876713	96.8224732875824
tminaug	-1.3840000152587892	96.8348753452301
tminaug	-1.3566400150299072	96.84727740287781
tminaug	-1.3292800148010255	96.85967969894409
tminaug	-1.301920014572144	96.8720817565918
tminaug	-1.2745600143432618	96.8844838142395
tminaug	-1.2472000141143802	96.8968858718872
tminaug	-1.2198400138854981	96.90928816795349
tminaug	-1.1924800136566165	96.9216902256012
tminaug	-1.1651200134277344	96.9340922832489
tminaug	-1.1377600131988528	96.9464943408966
tminaug	-1.1104000129699712	96.95889663696289
tminaug	-1.083040012741089	96.9712986946106
tminaug	-1.055680012512207	96.9837007522583
tminaug	-1.0283200122833254	96.99610304832458
tminaug	-1.0009600120544437	97.00850510597229
tminaug	-0.9736000118255617	97.02090716362
tminaug	-0.9462400115966796	97.0333092212677
tminaug	-0.918880011367798	97.04571151733398
tminaug	-0.8915200111389163	97.05811357498169
tminaug	-0.8641600109100342	97.0705156326294
tminaug	-0.8368000106811526	97.0829176902771
tminaug	-0.8094400104522705	97.09531998634338
tminaug	-0.7820800102233889	97.10772204399109
tminaug	-0.7547200099945073	97.1201241016388
tminaug	-0.7273600097656256	97.13252639770508
tminaug	-0.7000000095367431	97.14492845535278
tminaug	-0.6726400093078615	97.15733051300049
tminaug	-0.6452800090789799	97.1697325706482
tminaug	-0.6179200088500982	97.18213486671448
tminaug	-0.5905600086212157	97.19453692436218
tminaug	-0.5632000083923341	97.20693898200989
tminaug	-0.5358400081634525	97.21934127807617
tminaug	-0.5084800079345708	97.23174333572388
tminaug	-0.4811200077056883	97.24414539337158
tminaug	-0.45376000747680667	97.25654745101929
tminaug	-0.42640000724792504	98.06508600711823
tminaug	-0.3990400070190425	98.07748818397522
tminaug	-0.3716800067901618	98.08989024162292
tminaug	-0.34432000656127926	98.10229241847992
tminaug	-0.3169600063323976	98.05120062828064
tminaug	-0.289600006103516	98.06360268592834
tminaug	-0.2622400058746335	98.07600486278534
tminaug	-0.23488000564575273	98.08840692043304
tminaug	-0.2075200054168702	98.10080909729004
tminaug	-0.1801600051879877	98.11321127414703
tminaug	-0.15280000495910695	98.12561333179474
tminaug	-0.12544000473022443	98.13801550865173
tminaug	-0.09808000450134369	98.15041756629944
tminaug	-0.07072000427246117	98.16281974315643
tminaug	-0.04336000404357865	98.17522180080414
tminaug	-0.016000003814697905	98.18762397766113
tminaug	0.011359996414184614	98.20002603530884
tminaug	0.038719996643066246	98.21242821216583
tminaug	0.06607999687194788	98.22483038902283
tminaug	0.0934399971008304	98.23723244667053
tminaug	0.12079999732971114	98.24963462352753
tminaug	0.14815999755859366	98.26203668117523
tminaug	0.1755199977874753	99.14804756641388
tminaug	0.20287999801635692	99.16044968366623
tminaug	0.23023999824523944	99.41871517896652
tminaug	0.2575999984741211	99.43111735582352
tminaug	0.2849599987030027	98.06828558444977
tminaug	0.31231999893188434	98.08068764209747
tminaug	0.33967999916076685	98.09308981895447
tminaug	0.3670399993896485	98.10549199581146
tminaug	0.3943999996185301	98.11789405345917
tminaug	0.42175999984741175	98.13029623031616
tminaug	0.44912000007629427	98.14269828796387
tminaug	0.4764800003051759	98.15510046482086
tminaug	0.5038400005340575	98.16750252246857
tminaug	0.5312000007629392	98.17990469932556
tminaug	0.5585600009918217	98.19230675697327
tminaug	0.5859200012207033	98.20470893383026
tminaug	0.6132800014495849	98.21711111068726
tminaug	0.6406400016784666	98.22951316833496
tminaug	0.6680000019073482	98.24191534519196
tminaug	0.6953600021362307	98.25431740283966
tminaug	0.7227200023651124	98.26671957969666
tminaug	0.750080002593994	98.27912163734436
tminaug	0.7774400028228765	98.29152381420135
tminaug	0.8048000030517573	98.30392587184906
tminaug	0.8321600032806398	98.31632804870605
tminaug	0.8595200035095223	98.32873022556305
tminaug	0.886880003738403	98.34113228321075
tminaug	0.9142400039672856	98.35353446006775
tminaug	0.9416000041961663	98.36593651771545
tminaug	0.9689600044250488	98.37833869457245
tminaug	0.9963200046539313	98.39074075222015
tminaug	1.023680004882812	98.40314292907715
tminaug	1.0510400051116946	98.41554510593414
tminaug	1.0784000053405762	98.42794716358185
tminaug	1.1057600055694579	98.44034922122955
tminaug	1.1331200057983404	98.45275139808655
tminaug	1.1604800060272211	98.46515357494354
tminaug	1.1878400062561036	98.47755563259125
tminaug	1.2152000064849853	98.48995769023895
tminaug	1.242560006713867	98.50235986709595
tminaug	1.2699200069427494	98.51476204395294
tminaug	1.297280007171631	98.52716410160065
tminaug	1.3246400074005127	98.53956627845764
tminaug	1.3520000076293943	98.55196833610535
tminaug	1.379360007858276	98.56437051296234
tminaug	1.4067200080871585	98.21807992458344
tminaug	1.43408000831604	98.23048198223114
tminaug	1.4614400085449217	98.24288403987885
tminaug	1.4888000087738034	98.25528621673584
tminaug	1.5161600090026859	98.26768839359283
tminaug	1.5435200092315675	98.28009045124054
tminaug	1.5708800094604491	98.29249262809753
tminaug	1.5982400096893317	98.30489468574524
tminaug	1.6256000099182124	98.31729686260223
tminaug	1.652960010147095	98.32969903945923
tminaug	1.6803200103759766	98.34210109710693
tminaug	1.7076800106048582	98.35450315475464
tminaug	1.7350400108337407	98.36690533161163
tminaug	1.7624000110626215	98.37930750846863
tminaug	1.789760011291504	98.39170956611633
tminaug	1.8171200115203865	98.40411162376404
tminaug	1.8444800117492672	98.41651380062103
tminaug	1.8718400119781498	98.42891597747803
tminaug	1.8992000122070305	98.44131803512573
tminaug	1.926560012435913	98.45372021198273
tminaug	1.9539200126647955	98.46612226963043
tminaug	1.9812800128936763	98.47852444648743
tminaug	2.008640013122559	98.49092662334442
tminaug	2.0360000133514404	98.50332868099213
tminaug	2.063360013580322	98.51573085784912
tminaug	2.0907200138092046	98.52813291549683
tminaug	2.1180800140380853	98.54053497314453
tminaug	2.145440014266968	98.55293726921082
tminaug	2.1728000144958495	98.56533932685852
tminaug	2.200160014724731	98.57774138450623
tminaug	2.2275200149536136	98.59014356136322
tminaug	2.2548800151824953	98.60254561901093
tminaug	2.282240015411377	98.61494779586792
tminaug	2.3096000156402585	98.62734997272491
tminaug	2.336960015869141	98.63975203037262
tminaug	2.3643200160980227	98.65215420722961
tminaug	2.3916800163269043	98.66455626487732
tminaug	2.419040016555786	98.67695844173431
tminaug	2.4464000167846676	98.68936049938202
tminaug	2.47376001701355	98.70176267623901
tminaug	2.5011200172424317	98.71416485309601
tminaug	2.5284800174713133	98.72656691074371
tminaug	2.555840017700196	98.75339019298553
tminaug	2.5832000179290766	98.76579236984253
tminaug	2.610560018157959	98.77819442749023
tminaug	2.6379200183868408	98.79059648513794
tminaug	2.6652800186157224	98.80299878120422
tminaug	2.692640018844605	98.81540083885193
tminaug	2.7200000190734857	98.82780301570892
tminaug	2.747360019302368	98.84020507335663
tminaug	2.7747200195312507	98.85260713100433
tminaug	2.8020800197601314	98.86500930786133
tminaug	2.829440019989014	98.87741148471832
tminaug	2.8568000202178956	98.88981354236603
tminaug	2.884160020446777	98.90221571922302
tminaug	2.9115200206756597	98.91461777687073
tminaug	2.9388800209045405	98.92701995372772
tminaug	2.966240021133423	98.93942201137543
tminaug	2.9936000213623046	98.95182418823242
tminaug	3.0209600215911863	98.96422636508942
tminaug	3.048320021820069	98.97662842273712
tminaug	3.0756800220489504	98.98903059959412
tminaug	3.103040022277832	99.00143265724182
tminaug	3.1304000225067137	99.01383477449417
tminaug	3.1577600227355953	99.02623689174652
tminaug	3.185120022964478	99.03863906860352
tminaug	3.2124800231933595	99.05104118585587
tminaug	3.239840023422241	99.06344330310822
tminaug	3.2672000236511227	99.07584542036057
tminaug	3.2945600238800044	99.08824753761292
tminaug	3.3219200241088878	99.10064965486526
tminaug	3.3492800243377676	99.11305183172226
tminaug	3.376640024566651	99.12545394897461
tminaug	3.4040000247955327	99.13785606622696
tminaug	3.4313600250244143	99.15025818347931
tminaug	3.458720025253296	99.16266024112701
tminaug	3.4860800254821793	99.17506235837936
tminaug	3.513440025711059	99.187464594841
tminaug	3.540800025939941	99.19986671209335
tminaug	3.5681600261688224	99.2122688293457
tminaug	3.595520026397706	99.22467088699341
tminaug	3.6228800266265875	99.23707300424576
tminaug	3.6502400268554673	99.24947512149811
tminaug	3.6776000270843507	99.26187735795975
tminaug	3.7049600273132324	99.2742794752121
tminaug	3.732320027542114	99.2866815328598
tminaug	3.7596800277709974	99.29908365011215
tminaug	3.7870400279998773	99.3114857673645
tminaug	3.814400028228759	99.32388788461685
tminaug	3.8417600284576423	99.3362900018692
tminaug	3.869120028686524	99.89353032410145
tminaug	3.8964800289154056	99.90593242645264
tminaug	3.923840029144287	99.9183345362544
tminaug	3.951200029373169	99.9307366386056
tminaug	3.9785600296020505	99.94313874840736
tminaug	4.005920029830934	99.95554085448384
tminaug	4.0332800300598155	99.96794296056032
tminaug	4.060640030288695	99.9803450666368
tminaug	4.088000030517577	99.99274717317894
tminaug	4.11536003074646	100.00514949625358
tminaug	4.142720030975342	100.01755160279572
tminaug	4.170080031204224	100.0299537088722
tminaug	4.197440031433105	100.04235581681132
tminaug	4.224800031661987	100.0547579228878
tminaug	4.2521600318908686	100.06716003268957
tminaug	4.279520032119752	100.07956213504076
tminaug	4.306880032348634	98.69339907169342
tminaug	4.3342400325775134	98.68932223320007
tminaug	4.361600032806397	98.68524527549744
tminaug	4.3889600330352785	98.68116843700409
tminaug	4.41632003326416	98.67709147930145
tminaug	4.4436800334930435	98.6730146408081
tminaug	4.471040033721923	98.66893768310547
tminaug	4.498400033950805	98.66486072540283
tminaug	4.525760034179687	98.66078388690948
tminaug	4.55312003440857	98.65670704841614
tminaug	4.580480034637452	98.6526300907135
tminaug	4.6078400348663315	98.64855325222015
tminaug	4.635200035095215	98.64447629451752
tminaug	4.662560035324097	98.64039945602417
tminaug	4.689920035552978	98.63632261753082
tminaug	4.717280035781862	98.63224565982819
tminaug	4.7446400360107415	98.62816882133484
tminaug	4.772000036239623	98.6240918636322
tminaug	4.7993600364685065	98.62001502513885
tminaug	4.826720036697388	98.61593806743622
tminaug	4.85408003692627	98.61186122894287
tminaug	4.881440037155151	98.60778427124023
tminaug	4.908800037384033	98.60370743274689
tminaug	4.936160037612915	98.59963047504425
tminaug	4.963520037841798	98.5955536365509
tminaug	4.99088003807068	98.59147679805756
tminaug	5.01824003829956	98.58739984035492
tminaug	5.045600038528441	98.58332300186157
tminaug	5.072960038757325	98.57924604415894
tminaug	5.100320038986206	98.57516920566559
tminaug	5.127680039215088	98.57109236717224
tminaug	5.1550400394439695	98.5670154094696
tminaug	5.182400039672851	98.56293845176697
tminaug	5.209760039901733	98.55886161327362
tminaug	5.237120040130616	98.55478465557098
tminaug	5.264480040359498	98.55070781707764
tminaug	5.291840040588378	98.546630859375
tminaug	5.319200040817261	98.54255402088165
tminaug	5.346560041046143	98.5384771823883
tminaug	5.373920041275024	98.53440022468567
tminaug	5.401280041503908	98.53032338619232
tminaug	5.428640041732788	98.52624642848969
tminaug	5.456000041961669	98.52216958999634
tminaug	5.483360042190553	98.51809275150299
tminaug	5.510720042419434	98.51401579380035
tminaug	5.538080042648316	98.50993883609772
tminaug	5.565440042877196	98.50586199760437
tminaug	5.592800043106079	98.50178503990173
tminaug	5.620160043334961	98.49770820140839
tminaug	5.647520043563842	98.49363136291504
tminaug	5.674880043792726	98.4895544052124
tminaug	5.7022400440216074	98.48547756671906
tminaug	5.729600044250487	98.48140060901642
tminaug	5.756960044479371	98.47732377052307
tminaug	5.784320044708252	98.47324693202972
tminaug	5.811680044937134	98.46916997432709
tminaug	5.839040045166017	98.46509301662445
tminaug	5.866400045394897	98.4610161781311
tminaug	5.893760045623779	98.45693922042847
tminaug	5.921120045852662	98.45286238193512
tminaug	5.948480046081544	98.44878554344177
tminaug	5.9758400463104255	98.44470858573914
tminaug	6.003200046539307	98.44063174724579
tminaug	6.030560046768189	98.43655478954315
tminaug	6.05792004699707	98.4324779510498
tminaug	6.085280047225952	98.42840111255646
tminaug	6.1126400474548355	98.42432415485382
tminaug	6.140000047683715	98.42024731636047
tminaug	6.167360047912597	98.41617035865784
tminaug	6.19472004814148	98.4120934009552
tminaug	6.222080048370362	98.40801656246185
tminaug	6.249440048599244	98.40393960475922
tminaug	6.276800048828125	98.39986276626587
tminaug	6.304160049057007	98.39578592777252
tminaug	6.3315200492858885	98.39170897006989
tminaug	6.358880049514772	98.38763213157654
tminaug	6.386240049743654	98.3835551738739
tminaug	6.413600049972533	98.37947833538055
tminaug	6.440960050201417	98.3754014968872
tminaug	6.4683200504302985	98.37132453918457
tminaug	6.49568005065918	98.36724770069122
tminaug	6.5230400508880635	98.36317074298859
tminaug	6.550400051116943	98.35909378528595
tminaug	6.577760051345825	98.3550169467926
tminaug	6.605120051574707	98.35094010829926
tminaug	6.63248005180359	98.34686315059662
tminaug	6.659840052032472	98.34278631210327
tminaug	6.6872000522613515	98.33870935440063
tminaug	6.714560052490235	98.33463251590729
tminaug	6.7419200527191165	98.33055567741394
tminaug	6.769280052947998	98.3264787197113
tminaug	6.796640053176882	98.32240188121796
tminaug	6.824000053405761	98.31832492351532
tminaug	6.851360053634643	98.31424808502197
tminaug	6.8787200538635265	98.31017112731934
tminaug	6.906080054092408	98.30609428882599
tminaug	6.93344005432129	98.30201733112335
tminaug	6.960800054550171	98.29794049263
tminaug	6.988160054779053	98.29386353492737
tminaug	7.015520055007935	98.28978669643402
tminaug	7.042880055236816	98.28570973873138
tminaug	7.0702400554657	98.28163290023804
tminaug	7.0976000556945795	98.27755606174469
tminaug	7.124960055923461	98.27347910404205
tminaug	7.152320056152345	98.2694022655487
tminaug	7.179680056381226	98.26532530784607
tminaug	7.207040056610108	98.26124846935272
tminaug	7.2344000568389895	98.25717151165009
tminaug	7.261760057067871	98.25309467315674
tminaug	7.289120057296753	98.2490177154541
tminaug	7.316480057525636	98.24494087696075
tminaug	7.343840057754518	98.24086391925812
tminaug	7.371200057983398	98.23678708076477
tminaug	7.398560058212281	98.23271024227142
tminaug	7.425920058441163	98.22863328456879
tminaug	7.453280058670044	98.22455644607544
tminaug	7.480640058898928	98.2204794883728
tminaug	7.5080000591278075	98.21640264987946
tminaug	7.535360059356689	98.21232581138611
tminaug	7.562720059585571	98.20824885368347
tminaug	7.590080059814454	98.20417189598083
tminaug	7.617440060043336	98.20009505748749
tminaug	7.644800060272216	98.19601809978485
tminaug	7.672160060501099	98.1919412612915
tminaug	7.699520060729981	98.18786442279816
tminaug	7.726880060958862	98.18378746509552
tminaug	7.754240061187746	0.0
tminaug	7.781600061416626	0.0
tminaug	7.808960061645507	0.0
tminaug	7.836320061874391	0.0
tminaug	7.863680062103272	0.0
tminaug	7.891040062332154	0.0
tminaug	7.918400062561036	0.0
tminaug	7.945760062789917	0.0
tminaug	7.973120063018799	0.0
tminaug	8.000480063247682	0.0
tminaug	8.027840063476564	0.0
tminaug	8.055200063705444	0.0
tminaug	8.082560063934325	0.0
tminaug	8.109920064163209	0.0
tminaug	8.13728006439209	0.0
tminaug	8.164640064620972	0.0
tminaug	8.192000064849854	0.0
tminaug	8.219360065078735	0.0
tminaug	8.246720065307617	0.0
tminaug	8.2740800655365	0.0
tminaug	8.301440065765382	0.0
tminaug	8.328800065994262	0.0
tminaug	8.356160066223145	0.0
tminaug	8.383520066452027	0.0
tminaug	8.410880066680908	0.0
tminaug	8.438240066909792	0.0
tminaug	8.465600067138672	0.0
tminaug	8.492960067367553	0.0
tminaug	8.520320067596437	0.0
tminaug	8.547680067825318	0.0
tminaug	8.5750400680542	0.0
tminaug	8.60240006828308	0.0
tminaug	8.629760068511963	0.0
tminaug	8.657120068740845	0.0
tminaug	8.684480068969727	0.0
tminaug	8.71184006919861	0.0
tminaug	8.73920006942749	0.0
tminaug	8.766560069656371	0.0
tminaug	8.793920069885255	0.0
tminaug	8.821280070114137	0.0
tminaug	8.848640070343018	0.0
tminaug	8.8760000705719	0.0
