# Supplementary material for: Assessment of Habitat Suitability and Identification of Conservation Priority Areas for Endangered Marco Polo Sheep Throughout Khunjerab National Park (Pakistan) and Tashkurgan Natural Reserve (China)
Source: Animals (Basel). 2025 Jun 28;15(13):1907. doi: 10.3390/ani15131907 (PMC12248910; doi:10.3390/ani15131907)
Supplement: Supplementary file 1 [file animals-15-01907-s001.zip › plots/Marcopolo_Sheep_1_tminjuly.dat]

variable	x	y
tminjuly	-5.416399955749512	0.0
tminjuly	-5.387782356262207	0.0
tminjuly	-5.359164756774902	0.0
tminjuly	-5.330547157287597	0.0
tminjuly	-5.301929557800293	0.0
tminjuly	-5.273311958312989	0.0
tminjuly	-5.244694358825684	0.0
tminjuly	-5.216076759338379	0.0
tminjuly	-5.187459159851074	0.0
tminjuly	-5.158841560363769	0.0
tminjuly	-5.130223960876465	0.0
tminjuly	-5.10160636138916	0.0
tminjuly	-5.072988761901856	0.0
tminjuly	-5.044371162414551	0.0
tminjuly	-5.015753562927246	0.0
tminjuly	-4.9871359634399415	0.0
tminjuly	-4.958518363952637	0.0
tminjuly	-4.929900764465332	0.0
tminjuly	-4.901283164978027	0.0
tminjuly	-4.872665565490722	0.0
tminjuly	-4.8440479660034175	0.0
tminjuly	-4.815430366516114	0.0
tminjuly	-4.786812767028809	0.0
tminjuly	-4.758195167541504	0.0
tminjuly	-4.729577568054199	0.0
tminjuly	-4.700959968566894	0.0
tminjuly	-4.6723423690795896	0.0
tminjuly	-4.643724769592286	0.0
tminjuly	-4.615107170104981	0.0
tminjuly	-4.586489570617676	0.0
tminjuly	-4.557871971130371	0.0
tminjuly	-4.529254371643066	0.0
tminjuly	-4.500636772155762	0.0
tminjuly	-4.472019172668457	0.0
tminjuly	-4.443401573181152	0.0
tminjuly	-4.414783973693847	0.0
tminjuly	-4.386166374206542	0.0
tminjuly	-4.3575487747192385	0.0
tminjuly	-4.328931175231934	0.0
tminjuly	-4.300313575744629	0.0
tminjuly	-4.271695976257324	0.0
tminjuly	-4.243078376770019	0.0
tminjuly	-4.214460777282715	97.85186314582825
tminjuly	-4.185843177795411	97.85186314582825
tminjuly	-4.157225578308106	97.85186314582825
tminjuly	-4.128607978820801	97.85186314582825
tminjuly	-4.099990379333496	97.85186314582825
tminjuly	-4.071372779846191	97.85186314582825
tminjuly	-4.042755180358887	97.85186314582825
tminjuly	-4.014137580871582	97.85186314582825
tminjuly	-3.9855199813842774	97.85186314582825
tminjuly	-3.9569023818969726	97.85186314582825
tminjuly	-3.9282847824096683	97.85186314582825
tminjuly	-3.8996671829223635	97.85186314582825
tminjuly	-3.8710495834350587	97.85186314582825
tminjuly	-3.842431983947754	97.85186314582825
tminjuly	-3.813814384460449	97.85186314582825
tminjuly	-3.7851967849731443	97.85186314582825
tminjuly	-3.75657918548584	97.85186314582825
tminjuly	-3.727961585998535	97.85186314582825
tminjuly	-3.6993439865112308	97.85186314582825
tminjuly	-3.670726387023926	97.85186314582825
tminjuly	-3.642108787536621	97.85186314582825
tminjuly	-3.6134911880493163	97.85186314582825
tminjuly	-3.5848735885620115	97.85186314582825
tminjuly	-3.5562559890747067	97.85186314582825
tminjuly	-3.5276383895874024	97.85186314582825
tminjuly	-3.4990207901000976	97.85186314582825
tminjuly	-3.4704031906127932	97.85186314582825
tminjuly	-3.4417855911254884	97.85186314582825
tminjuly	-3.4131679916381836	97.85186314582825
tminjuly	-3.384550392150879	97.85186314582825
tminjuly	-3.355932792663574	97.85186314582825
tminjuly	-3.3273151931762697	97.85186314582825
tminjuly	-3.298697593688965	97.85186314582825
tminjuly	-3.27007999420166	97.85186314582825
tminjuly	-3.2414623947143553	97.85186314582825
tminjuly	-3.212844795227051	97.85186314582825
tminjuly	-3.184227195739746	97.85186314582825
tminjuly	-3.1556095962524413	97.85186314582825
tminjuly	-3.1269919967651365	97.85186314582825
tminjuly	-3.098374397277832	97.85186314582825
tminjuly	-3.0697567977905273	97.85186314582825
tminjuly	-3.0411391983032225	97.85186314582825
tminjuly	-3.012521598815918	97.85186314582825
tminjuly	-2.9839039993286134	97.85186314582825
tminjuly	-2.9552863998413086	97.85186314582825
tminjuly	-2.926668800354004	97.85186314582825
tminjuly	-2.8980512008666994	97.85186314582825
tminjuly	-2.8694336013793946	97.85186314582825
tminjuly	-2.84081600189209	97.85186314582825
tminjuly	-2.812198402404785	97.85186314582825
tminjuly	-2.7835808029174807	97.85186314582825
tminjuly	-2.754963203430176	97.85186314582825
tminjuly	-2.726345603942871	97.85186314582825
tminjuly	-2.6977280044555663	97.85186314582825
tminjuly	-2.669110404968262	97.85186314582825
tminjuly	-2.640492805480957	97.85186314582825
tminjuly	-2.6118752059936523	97.85186314582825
tminjuly	-2.5832576065063475	97.85186314582825
tminjuly	-2.554640007019043	97.85186314582825
tminjuly	-2.5260224075317383	97.85186314582825
tminjuly	-2.4974048080444335	97.85186314582825
tminjuly	-2.4687872085571287	97.85186314582825
tminjuly	-2.4401696090698244	97.85186314582825
tminjuly	-2.4115520095825196	97.85186314582825
tminjuly	-2.382934410095215	97.85186314582825
tminjuly	-2.35431681060791	97.85186314582825
tminjuly	-2.3256992111206056	97.85186314582825
tminjuly	-2.297081611633301	97.85186314582825
tminjuly	-2.268464012145996	97.85186314582825
tminjuly	-2.239846412658691	97.85186314582825
tminjuly	-2.211228813171387	97.85186314582825
tminjuly	-2.182611213684082	97.85186314582825
tminjuly	-2.1539936141967773	97.85186314582825
tminjuly	-2.1253760147094725	97.85186314582825
tminjuly	-2.096758415222168	97.85186314582825
tminjuly	-2.0681408157348633	97.85186314582825
tminjuly	-2.0395232162475585	97.85186314582825
tminjuly	-2.0109056167602537	97.85186314582825
tminjuly	-1.9822880172729493	97.85186314582825
tminjuly	-1.9536704177856445	97.85186314582825
tminjuly	-1.9250528182983397	97.85186314582825
tminjuly	-1.896435218811035	97.85186314582825
tminjuly	-1.8678176193237306	97.85186314582825
tminjuly	-1.8392000198364258	97.85186314582825
tminjuly	-1.810582420349121	97.85186314582825
tminjuly	-1.7819648208618166	97.85186314582825
tminjuly	-1.7533472213745118	97.85186314582825
tminjuly	-1.724729621887207	97.85186314582825
tminjuly	-1.6961120223999022	97.85186314582825
tminjuly	-1.6674944229125979	97.85186314582825
tminjuly	-1.638876823425293	97.85186314582825
tminjuly	-1.6102592239379883	97.85186314582825
tminjuly	-1.5816416244506835	97.85186314582825
tminjuly	-1.553024024963379	97.85186314582825
tminjuly	-1.5244064254760743	97.85186314582825
tminjuly	-1.4957888259887695	97.85186314582825
tminjuly	-1.4671712265014647	97.85186314582825
tminjuly	-1.4385536270141603	97.85186314582825
tminjuly	-1.4099360275268555	97.85186314582825
tminjuly	-1.3813184280395507	97.85186314582825
tminjuly	-1.352700828552246	97.85186314582825
tminjuly	-1.3240832290649411	97.85186314582825
tminjuly	-1.2954656295776363	97.85186314582825
tminjuly	-1.2668480300903324	97.85186314582825
tminjuly	-1.2382304306030276	97.85186314582825
tminjuly	-1.2096128311157228	97.85186314582825
tminjuly	-1.180995231628418	97.85186314582825
tminjuly	-1.1523776321411132	97.85186314582825
tminjuly	-1.1237600326538084	97.85186314582825
tminjuly	-1.0951424331665036	97.85186314582825
tminjuly	-1.0665248336791988	97.85186314582825
tminjuly	-1.037907234191895	97.85186314582825
tminjuly	-1.00928963470459	97.85186314582825
tminjuly	-0.9806720352172853	97.85186314582825
tminjuly	-0.9520544357299805	97.85186314582825
tminjuly	-0.9234368362426757	97.85186314582825
tminjuly	-0.8948192367553709	98.51366150379181
tminjuly	-0.8662016372680661	98.51366150379181
tminjuly	-0.8375840377807613	98.51366150379181
tminjuly	-0.8089664382934574	98.51366150379181
tminjuly	-0.7803488388061526	98.51366150379181
tminjuly	-0.7517312393188478	98.51366150379181
tminjuly	-0.723113639831543	98.51366150379181
tminjuly	-0.6944960403442382	97.83192324638367
tminjuly	-0.6658784408569334	97.83192324638367
tminjuly	-0.6372608413696286	97.83192324638367
tminjuly	-0.6086432418823247	97.83192324638367
tminjuly	-0.5800256423950199	97.83192324638367
tminjuly	-0.5514080429077151	97.83192324638367
tminjuly	-0.5227904434204103	97.83192324638367
tminjuly	-0.49417284393310545	97.83192324638367
tminjuly	-0.46555524444580065	97.83192324638367
tminjuly	-0.43693764495849585	97.83192324638367
tminjuly	-0.40832004547119105	97.83192324638367
tminjuly	-0.37970244598388714	97.83192324638367
tminjuly	-0.35108484649658234	97.83192324638367
tminjuly	-0.32246724700927754	97.83192324638367
tminjuly	-0.29384964752197273	97.83192324638367
tminjuly	-0.26523204803466793	97.83192324638367
tminjuly	-0.23661444854736313	97.83192324638367
tminjuly	-0.20799684906005833	97.83192324638367
tminjuly	-0.17937924957275353	97.83192324638367
tminjuly	-0.15076165008544962	97.83192324638367
tminjuly	-0.12214405059814482	97.83192324638367
tminjuly	-0.09352645111084001	97.83192324638367
tminjuly	-0.06490885162353521	97.83192324638367
tminjuly	-0.03629125213623041	97.83192324638367
tminjuly	-0.007673652648925611	97.83192324638367
tminjuly	0.02094394683837919	97.83192324638367
tminjuly	0.04956154632568399	97.83192324638367
tminjuly	0.0781791458129879	97.83192324638367
tminjuly	0.1067967453002927	97.83192324638367
tminjuly	0.1354143447875975	97.83192324638367
tminjuly	0.1640319442749023	97.83192324638367
tminjuly	0.1926495437622071	97.83192324638367
tminjuly	0.2212671432495119	97.83192324638367
tminjuly	0.2498847427368167	97.83192324638367
tminjuly	0.2785023422241215	97.83192324638367
tminjuly	0.3071199417114254	97.83192324638367
tminjuly	0.3357375411987302	97.83192324638367
tminjuly	0.36435514068603503	97.83192324638367
tminjuly	0.39297274017333983	97.83192324638367
tminjuly	0.42159033966064463	97.83192324638367
tminjuly	0.45020793914794943	97.83192324638367
tminjuly	0.47882553863525423	97.83192324638367
tminjuly	0.507443138122559	97.83192324638367
tminjuly	0.536060737609863	97.83192324638367
tminjuly	0.5646783370971677	97.83192324638367
tminjuly	0.5932959365844725	97.83192324638367
tminjuly	0.6219135360717774	97.83192324638367
tminjuly	0.6505311355590822	97.83192324638367
tminjuly	0.679148735046387	97.83192324638367
tminjuly	0.7077663345336918	97.83192324638367
tminjuly	0.7363839340209957	97.83192324638367
tminjuly	0.7650015335083005	97.83192324638367
tminjuly	0.7936191329956053	97.83192324638367
tminjuly	0.8222367324829101	97.83192324638367
tminjuly	0.8508543319702149	97.83192324638367
tminjuly	0.8794719314575197	97.83192324638367
tminjuly	0.9080895309448245	97.83192324638367
tminjuly	0.9367071304321293	97.83192324638367
tminjuly	0.9653247299194332	97.83192324638367
tminjuly	0.993942329406738	97.83192324638367
tminjuly	1.0225599288940428	97.83192324638367
tminjuly	1.0511775283813476	97.83192324638367
tminjuly	1.0797951278686524	97.83192324638367
tminjuly	1.1084127273559572	97.83192324638367
tminjuly	1.137030326843262	97.83192324638367
tminjuly	1.1656479263305668	97.83192324638367
tminjuly	1.1942655258178707	97.83192324638367
tminjuly	1.2228831253051755	97.83192324638367
tminjuly	1.2515007247924803	97.83192324638367
tminjuly	1.2801183242797851	97.83192324638367
tminjuly	1.30873592376709	97.83192324638367
tminjuly	1.3373535232543947	97.83192324638367
tminjuly	1.3659711227416995	97.83192324638367
tminjuly	1.3945887222290043	97.83192324638367
tminjuly	1.4232063217163082	97.83192324638367
tminjuly	1.451823921203613	97.83192324638367
tminjuly	1.4804415206909178	97.83192324638367
tminjuly	1.5090591201782226	97.83192324638367
tminjuly	1.5376767196655274	97.83192324638367
tminjuly	1.5662943191528322	97.83192324638367
tminjuly	1.594911918640137	97.83192324638367
tminjuly	1.6235295181274418	97.83192324638367
tminjuly	1.6521471176147458	97.83192324638367
tminjuly	1.6807647171020506	97.83192324638367
tminjuly	1.7093823165893554	97.83192324638367
tminjuly	1.7379999160766602	97.83192324638367
tminjuly	1.766617515563965	97.83192324638367
tminjuly	1.7952351150512698	97.83192324638367
tminjuly	1.8238527145385746	97.83192324638367
tminjuly	1.8524703140258785	97.83192324638367
tminjuly	1.8810879135131833	97.83192324638367
tminjuly	1.909705513000488	97.83192324638367
tminjuly	1.9383231124877929	97.83192324638367
tminjuly	1.9669407119750977	97.83192324638367
tminjuly	1.9955583114624025	97.83192324638367
tminjuly	2.0241759109497073	97.83192324638367
tminjuly	2.052793510437012	97.83192324638367
tminjuly	2.081411109924316	97.83192324638367
tminjuly	2.110028709411621	97.83192324638367
tminjuly	2.1386463088989256	97.83192324638367
tminjuly	2.1672639083862304	97.83192324638367
tminjuly	2.195881507873535	97.83192324638367
tminjuly	2.22449910736084	97.83192324638367
tminjuly	2.253116706848145	97.83192324638367
tminjuly	2.2817343063354496	97.83192324638367
tminjuly	2.3103519058227535	97.83192324638367
tminjuly	2.3389695053100583	97.83192324638367
tminjuly	2.367587104797363	97.83192324638367
tminjuly	2.396204704284668	97.83192324638367
tminjuly	2.4248223037719727	97.83192324638367
tminjuly	2.4534399032592775	97.83192324638367
tminjuly	2.4820575027465823	97.83192324638367
tminjuly	2.510675102233887	97.83192324638367
tminjuly	2.539292701721191	97.83192324638367
tminjuly	2.567910301208496	97.83192324638367
tminjuly	2.5965279006958006	97.83192324638367
tminjuly	2.6251455001831054	97.83192324638367
tminjuly	2.6537630996704102	97.83192324638367
tminjuly	2.682380699157715	97.83192324638367
tminjuly	2.71099829864502	97.83192324638367
tminjuly	2.7396158981323246	97.83192324638367
tminjuly	2.7682334976196294	97.83192324638367
tminjuly	2.7968510971069342	97.83192324638367
tminjuly	2.825468696594239	97.83192324638367
tminjuly	2.854086296081544	97.83192324638367
tminjuly	2.882703895568847	97.83192324638367
tminjuly	2.9113214950561517	97.83192324638367
tminjuly	2.9399390945434565	97.83192324638367
tminjuly	2.9685566940307613	97.83192324638367
tminjuly	2.997174293518066	97.83192324638367
tminjuly	3.025791893005371	97.83192324638367
tminjuly	3.0544094924926757	97.83192324638367
tminjuly	3.0830270919799805	97.83192324638367
tminjuly	3.1116446914672853	97.83192324638367
tminjuly	3.14026229095459	97.83192324638367
tminjuly	3.168879890441895	97.83192324638367
tminjuly	3.1974974899291997	97.83192324638367
tminjuly	3.2261150894165045	97.83192324638367
tminjuly	3.2547326889038093	97.83192324638367
tminjuly	3.283350288391114	97.83192324638367
tminjuly	3.311967887878417	97.83192324638367
tminjuly	3.340585487365722	97.83192324638367
tminjuly	3.3692030868530267	97.83192324638367
tminjuly	3.3978206863403315	97.83192324638367
tminjuly	3.4264382858276363	97.83192324638367
tminjuly	3.455055885314941	97.83192324638367
tminjuly	3.483673484802246	97.83192324638367
tminjuly	3.5122910842895507	97.83192324638367
tminjuly	3.5409086837768555	97.83192324638367
tminjuly	3.5695262832641603	97.83192324638367
tminjuly	3.598143882751465	97.83192324638367
tminjuly	3.62676148223877	97.83192324638367
tminjuly	3.6553790817260747	97.83192324638367
tminjuly	3.6839966812133795	97.83192324638367
tminjuly	3.7126142807006843	97.83192324638367
tminjuly	3.741231880187989	97.83192324638367
tminjuly	3.769849479675292	97.83192324638367
tminjuly	3.798467079162597	97.83192324638367
tminjuly	3.8270846786499018	97.83192324638367
tminjuly	3.8557022781372066	97.83192324638367
tminjuly	3.8843198776245114	97.83192324638367
tminjuly	3.912937477111816	97.83192324638367
tminjuly	3.941555076599121	97.83192324638367
tminjuly	3.9701726760864258	97.83192324638367
tminjuly	3.9987902755737306	97.83192324638367
tminjuly	4.027407875061035	97.83192324638367
tminjuly	4.05602547454834	97.83192324638367
tminjuly	4.084643074035645	97.83192324638367
tminjuly	4.11326067352295	97.83192324638367
tminjuly	4.141878273010255	97.83192324638367
tminjuly	4.170495872497559	97.83192324638367
tminjuly	4.199113471984862	97.83192324638367
tminjuly	4.227731071472167	97.83192324638367
tminjuly	4.256348670959472	97.83192324638367
tminjuly	4.284966270446777	97.83192324638367
tminjuly	4.313583869934082	97.83192324638367
tminjuly	4.342201469421386	97.83192324638367
tminjuly	4.370819068908691	97.83192324638367
tminjuly	4.399436668395996	97.83192324638367
tminjuly	4.428054267883301	97.83192324638367
tminjuly	4.456671867370606	97.83192324638367
tminjuly	4.48528946685791	97.83192324638367
tminjuly	4.513907066345215	97.83192324638367
tminjuly	4.54252466583252	97.83192324638367
tminjuly	4.571142265319825	97.83192324638367
tminjuly	4.59975986480713	97.83192324638367
tminjuly	4.628377464294434	97.83192324638367
tminjuly	4.656995063781737	97.83192324638367
tminjuly	4.685612663269042	97.83192324638367
tminjuly	4.714230262756347	97.83192324638367
tminjuly	4.742847862243652	97.83192324638367
tminjuly	4.771465461730957	97.83192324638367
tminjuly	4.8000830612182614	97.83192324638367
tminjuly	4.828700660705566	97.83192324638367
tminjuly	4.857318260192871	97.83192324638367
tminjuly	4.885935859680176	97.83192324638367
tminjuly	4.914553459167481	97.83192324638367
tminjuly	4.9431710586547855	97.83192324638367
tminjuly	4.97178865814209	97.83192324638367
tminjuly	5.000406257629395	97.83192324638367
tminjuly	5.0290238571167	97.83192324638367
tminjuly	5.057641456604005	97.83192324638367
tminjuly	5.0862590560913095	97.83192324638367
tminjuly	5.1148766555786125	97.83192324638367
tminjuly	5.143494255065917	97.83192324638367
tminjuly	5.172111854553222	97.83192324638367
tminjuly	5.200729454040527	97.83192324638367
tminjuly	5.229347053527832	97.83192324638367
tminjuly	5.2579646530151365	97.83192324638367
tminjuly	5.286582252502441	97.83192324638367
tminjuly	5.315199851989746	97.83192324638367
tminjuly	5.343817451477051	97.83192324638367
tminjuly	5.372435050964356	97.83192324638367
tminjuly	5.4010526504516605	97.83192324638367
tminjuly	5.429670249938965	97.83192324638367
tminjuly	5.45828784942627	97.83192324638367
tminjuly	5.486905448913575	97.83192324638367
tminjuly	5.51552304840088	97.83192324638367
tminjuly	5.544140647888183	97.83192324638367
tminjuly	5.5727582473754875	97.83192324638367
tminjuly	5.601375846862792	97.83192324638367
tminjuly	5.629993446350097	97.83192324638367
tminjuly	5.658611045837402	97.83192324638367
tminjuly	5.687228645324707	97.83192324638367
tminjuly	5.7158462448120115	97.83192324638367
tminjuly	5.744463844299316	97.83192324638367
tminjuly	5.773081443786621	97.83192324638367
tminjuly	5.801699043273926	97.83192324638367
tminjuly	5.830316642761231	97.83192324638367
tminjuly	5.8589342422485355	97.83192324638367
tminjuly	5.88755184173584	97.83192324638367
tminjuly	5.916169441223145	97.83192324638367
tminjuly	5.94478704071045	97.83192324638367
tminjuly	5.973404640197755	97.83192324638367
tminjuly	6.002022239685058	97.83192324638367
tminjuly	6.030639839172363	97.83192324638367
tminjuly	6.059257438659667	97.83192324638367
tminjuly	6.087875038146972	97.83192324638367
tminjuly	6.116492637634277	97.83192324638367
tminjuly	6.145110237121582	97.83192324638367
tminjuly	6.173727836608887	97.83192324638367
tminjuly	6.202345436096191	97.83192324638367
tminjuly	6.230963035583496	97.83192324638367
tminjuly	6.259580635070801	97.83192324638367
tminjuly	6.288198234558106	97.83192324638367
tminjuly	6.316815834045411	97.83192324638367
tminjuly	6.345433433532715	97.83192324638367
tminjuly	6.37405103302002	97.83192324638367
tminjuly	6.402668632507325	97.83192324638367
tminjuly	6.43128623199463	97.83192324638367
tminjuly	6.459903831481933	97.83192324638367
tminjuly	6.488521430969238	97.83192324638367
tminjuly	6.517139030456542	97.83192324638367
tminjuly	6.545756629943847	97.83192324638367
tminjuly	6.574374229431152	97.83192324638367
tminjuly	6.602991828918457	97.83192324638367
tminjuly	6.631609428405762	97.83192324638367
tminjuly	6.660227027893066	97.83192324638367
tminjuly	6.688844627380371	97.83192324638367
tminjuly	6.717462226867676	97.83192324638367
tminjuly	6.746079826354981	97.83192324638367
tminjuly	6.774697425842286	97.83192324638367
tminjuly	6.80331502532959	97.83192324638367
tminjuly	6.831932624816895	97.83192324638367
tminjuly	6.8605502243042	97.83192324638367
tminjuly	6.889167823791503	97.83192324638367
tminjuly	6.917785423278808	97.83192324638367
tminjuly	6.946403022766113	97.83192324638367
tminjuly	6.9750206222534175	97.83192324638367
tminjuly	7.003638221740722	97.83192324638367
tminjuly	7.032255821228027	97.83192324638367
tminjuly	7.060873420715332	97.83192324638367
tminjuly	7.089491020202637	97.83192324638367
tminjuly	7.1181086196899415	97.83192324638367
tminjuly	7.146726219177246	97.83192324638367
tminjuly	7.175343818664551	97.83192324638367
tminjuly	7.203961418151856	97.83192324638367
tminjuly	7.232579017639161	97.83192324638367
tminjuly	7.2611966171264655	97.83192324638367
tminjuly	7.28981421661377	97.83192324638367
tminjuly	7.318431816101075	97.83192324638367
tminjuly	7.347049415588378	97.83192324638367
tminjuly	7.375667015075683	97.83192324638367
tminjuly	7.404284614562988	97.83192324638367
tminjuly	7.4329022140502925	97.83192324638367
tminjuly	7.461519813537597	97.83192324638367
tminjuly	7.490137413024902	97.83192324638367
tminjuly	7.518755012512207	97.83192324638367
tminjuly	7.547372611999512	97.83192324638367
tminjuly	7.5759902114868165	97.83192324638367
tminjuly	7.604607810974121	97.83192324638367
tminjuly	7.633225410461426	97.83192324638367
tminjuly	7.661843009948731	97.83192324638367
tminjuly	7.690460609436036	97.83192324638367
tminjuly	7.7190782089233405	0.0
tminjuly	7.747695808410645	0.0
tminjuly	7.776313407897948	0.0
tminjuly	7.804931007385253	0.0
tminjuly	7.833548606872558	0.0
tminjuly	7.862166206359863	0.0
tminjuly	7.8907838058471675	0.0
tminjuly	7.919401405334472	0.0
tminjuly	7.948019004821777	0.0
tminjuly	7.976636604309082	0.0
tminjuly	8.005254203796387	0.0
tminjuly	8.033871803283692	0.0
tminjuly	8.062489402770996	0.0
tminjuly	8.091107002258301	0.0
tminjuly	8.119724601745606	0.0
tminjuly	8.14834220123291	0.0
tminjuly	8.176959800720216	0.0
tminjuly	8.20557740020752	0.0
tminjuly	8.234194999694823	0.0
tminjuly	8.262812599182128	0.0
tminjuly	8.291430198669433	0.0
tminjuly	8.320047798156738	0.0
tminjuly	8.348665397644043	0.0
tminjuly	8.377282997131347	0.0
tminjuly	8.405900596618652	0.0
tminjuly	8.434518196105957	0.0
tminjuly	8.463135795593262	0.0
tminjuly	8.491753395080567	0.0
tminjuly	8.520370994567871	0.0
tminjuly	8.548988594055176	0.0
tminjuly	8.577606193542481	0.0
tminjuly	8.606223793029786	0.0
tminjuly	8.63484139251709	0.0
tminjuly	8.663458992004395	0.0
tminjuly	8.692076591491698	0.0
tminjuly	8.720694190979003	0.0
tminjuly	8.749311790466308	0.0
tminjuly	8.777929389953613	0.0
tminjuly	8.806546989440918	0.0
tminjuly	8.835164588928222	0.0
tminjuly	8.863782188415527	0.0
tminjuly	8.892399787902832	0.0
