# Supplementary material for: Assessment of Habitat Suitability and Identification of Conservation Priority Areas for Endangered Marco Polo Sheep Throughout Khunjerab National Park (Pakistan) and Tashkurgan Natural Reserve (China)
Source: Animals (Basel). 2025 Jun 28;15(13):1907. doi: 10.3390/ani15131907 (PMC12248910; doi:10.3390/ani15131907)
Supplement: Supplementary file 1 [file animals-15-01907-s001.zip › plots/Marcopolo_Sheep_1_tminjuly_only.dat]

variable	x	y
tminjuly	-5.416399955749512	0.0
tminjuly	-5.387782356262207	0.0
tminjuly	-5.359164756774902	0.0
tminjuly	-5.330547157287597	0.0
tminjuly	-5.301929557800293	0.0
tminjuly	-5.273311958312989	0.0
tminjuly	-5.244694358825684	0.0
tminjuly	-5.216076759338379	0.0
tminjuly	-5.187459159851074	0.0
tminjuly	-5.158841560363769	0.0
tminjuly	-5.130223960876465	0.0
tminjuly	-5.10160636138916	0.0
tminjuly	-5.072988761901856	0.0
tminjuly	-5.044371162414551	0.0
tminjuly	-5.015753562927246	0.0
tminjuly	-4.9871359634399415	0.0
tminjuly	-4.958518363952637	0.0
tminjuly	-4.929900764465332	0.0
tminjuly	-4.901283164978027	0.0
tminjuly	-4.872665565490722	0.0
tminjuly	-4.8440479660034175	0.0
tminjuly	-4.815430366516114	0.0
tminjuly	-4.786812767028809	0.0
tminjuly	-4.758195167541504	0.0
tminjuly	-4.729577568054199	0.0
tminjuly	-4.700959968566894	0.0
tminjuly	-4.6723423690795896	0.0
tminjuly	-4.643724769592286	0.0
tminjuly	-4.615107170104981	0.0
tminjuly	-4.586489570617676	0.0
tminjuly	-4.557871971130371	0.0
tminjuly	-4.529254371643066	0.0
tminjuly	-4.500636772155762	0.0
tminjuly	-4.472019172668457	0.0
tminjuly	-4.443401573181152	0.0
tminjuly	-4.414783973693847	0.0
tminjuly	-4.386166374206542	0.0
tminjuly	-4.3575487747192385	0.0
tminjuly	-4.328931175231934	0.0
tminjuly	-4.300313575744629	0.0
tminjuly	-4.271695976257324	0.0
tminjuly	-4.243078376770019	0.0
tminjuly	-4.214460777282715	95.83361434936523
tminjuly	-4.185843177795411	95.84389543533325
tminjuly	-4.157225578308106	95.85417652130127
tminjuly	-4.128607978820801	95.86445760726929
tminjuly	-4.099990379333496	95.8747386932373
tminjuly	-4.071372779846191	95.88501977920532
tminjuly	-4.042755180358887	95.89530086517334
tminjuly	-4.014137580871582	95.90558195114136
tminjuly	-3.9855199813842774	95.91586303710938
tminjuly	-3.9569023818969726	95.92614412307739
tminjuly	-3.9282847824096683	95.93642520904541
tminjuly	-3.8996671829223635	95.94670629501343
tminjuly	-3.8710495834350587	95.95698738098145
tminjuly	-3.842431983947754	95.96726846694946
tminjuly	-3.813814384460449	95.97754955291748
tminjuly	-3.7851967849731443	95.9878306388855
tminjuly	-3.75657918548584	95.99811172485352
tminjuly	-3.727961585998535	96.00839281082153
tminjuly	-3.6993439865112308	96.01867389678955
tminjuly	-3.670726387023926	96.02895498275757
tminjuly	-3.642108787536621	96.03923606872559
tminjuly	-3.6134911880493163	96.0495171546936
tminjuly	-3.5848735885620115	96.05979824066162
tminjuly	-3.5562559890747067	96.07007932662964
tminjuly	-3.5276383895874024	96.08036041259766
tminjuly	-3.4990207901000976	96.09064149856567
tminjuly	-3.4704031906127932	96.10092258453369
tminjuly	-3.4417855911254884	96.11120367050171
tminjuly	-3.4131679916381836	96.12148475646973
tminjuly	-3.384550392150879	96.13176584243774
tminjuly	-3.355932792663574	96.14204692840576
tminjuly	-3.3273151931762697	96.15232801437378
tminjuly	-3.298697593688965	96.1626091003418
tminjuly	-3.27007999420166	96.17289018630981
tminjuly	-3.2414623947143553	96.18317127227783
tminjuly	-3.212844795227051	96.19345235824585
tminjuly	-3.184227195739746	96.20373344421387
tminjuly	-3.1556095962524413	96.21401453018188
tminjuly	-3.1269919967651365	96.2242956161499
tminjuly	-3.098374397277832	96.23457670211792
tminjuly	-3.0697567977905273	96.24485778808594
tminjuly	-3.0411391983032225	96.25513887405396
tminjuly	-3.012521598815918	96.26541996002197
tminjuly	-2.9839039993286134	96.27570104598999
tminjuly	-2.9552863998413086	96.28598213195801
tminjuly	-2.926668800354004	96.29626321792603
tminjuly	-2.8980512008666994	96.30654430389404
tminjuly	-2.8694336013793946	96.31682538986206
tminjuly	-2.84081600189209	96.32710647583008
tminjuly	-2.812198402404785	96.3373875617981
tminjuly	-2.7835808029174807	96.34766864776611
tminjuly	-2.754963203430176	96.35794973373413
tminjuly	-2.726345603942871	96.36823081970215
tminjuly	-2.6977280044555663	96.37851190567017
tminjuly	-2.669110404968262	96.38879299163818
tminjuly	-2.640492805480957	96.39907383918762
tminjuly	-2.6118752059936523	96.40935492515564
tminjuly	-2.5832576065063475	96.41963601112366
tminjuly	-2.554640007019043	96.42991709709167
tminjuly	-2.5260224075317383	96.44019818305969
tminjuly	-2.4974048080444335	96.45047926902771
tminjuly	-2.4687872085571287	96.46076035499573
tminjuly	-2.4401696090698244	96.47104167938232
tminjuly	-2.4115520095825196	96.48132276535034
tminjuly	-2.382934410095215	96.49160385131836
tminjuly	-2.35431681060791	96.50188493728638
tminjuly	-2.3256992111206056	96.51216578483582
tminjuly	-2.297081611633301	96.52244687080383
tminjuly	-2.268464012145996	96.53272795677185
tminjuly	-2.239846412658691	96.54300904273987
tminjuly	-2.211228813171387	96.55329012870789
tminjuly	-2.182611213684082	96.5635712146759
tminjuly	-2.1539936141967773	96.57385230064392
tminjuly	-2.1253760147094725	96.58413338661194
tminjuly	-2.096758415222168	96.82304954528809
tminjuly	-2.0681408157348633	96.8333306312561
tminjuly	-2.0395232162475585	96.84361171722412
tminjuly	-2.0109056167602537	96.85389280319214
tminjuly	-1.9822880172729493	96.86417388916016
tminjuly	-1.9536704177856445	96.87445497512817
tminjuly	-1.9250528182983397	96.88473606109619
tminjuly	-1.896435218811035	96.89501714706421
tminjuly	-1.8678176193237306	96.90529823303223
tminjuly	-1.8392000198364258	96.91557931900024
tminjuly	-1.810582420349121	96.92586040496826
tminjuly	-1.7819648208618166	96.93614149093628
tminjuly	-1.7533472213745118	96.94642233848572
tminjuly	-1.724729621887207	96.95670342445374
tminjuly	-1.6961120223999022	96.96698474884033
tminjuly	-1.6674944229125979	96.97726583480835
tminjuly	-1.638876823425293	96.98754692077637
tminjuly	-1.6102592239379883	96.99782800674438
tminjuly	-1.5816416244506835	97.00810885429382
tminjuly	-1.553024024963379	97.01838994026184
tminjuly	-1.5244064254760743	97.02867102622986
tminjuly	-1.4957888259887695	97.03895211219788
tminjuly	-1.4671712265014647	97.0492331981659
tminjuly	-1.4385536270141603	97.05951428413391
tminjuly	-1.4099360275268555	97.06979537010193
tminjuly	-1.3813184280395507	97.08007645606995
tminjuly	-1.352700828552246	97.09035754203796
tminjuly	-1.3240832290649411	97.10063862800598
tminjuly	-1.2954656295776363	97.110919713974
tminjuly	-1.2668480300903324	97.12120079994202
tminjuly	-1.2382304306030276	97.13148188591003
tminjuly	-1.2096128311157228	97.14176297187805
tminjuly	-1.180995231628418	97.15204405784607
tminjuly	-1.1523776321411132	97.16232514381409
tminjuly	-1.1237600326538084	97.1726062297821
tminjuly	-1.0951424331665036	97.18288731575012
tminjuly	-1.0665248336791988	97.19316840171814
tminjuly	-1.037907234191895	97.20344948768616
tminjuly	-1.00928963470459	97.21373057365417
tminjuly	-0.9806720352172853	97.22401165962219
tminjuly	-0.9520544357299805	97.23429274559021
tminjuly	-0.9234368362426757	97.24457383155823
tminjuly	-0.8948192367553709	99.3584823012352
tminjuly	-0.8662016372680661	99.36876338720322
tminjuly	-0.8375840377807613	98.26236569881439
tminjuly	-0.8089664382934574	98.27264678478241
tminjuly	-0.7803488388061526	98.28292787075043
tminjuly	-0.7517312393188478	98.29320895671844
tminjuly	-0.723113639831543	98.30349004268646
tminjuly	-0.6944960403442382	97.9584846496582
tminjuly	-0.6658784408569334	97.96876573562622
tminjuly	-0.6372608413696286	97.97904682159424
tminjuly	-0.6086432418823247	97.98932790756226
tminjuly	-0.5800256423950199	97.99960899353027
tminjuly	-0.5514080429077151	98.00989007949829
tminjuly	-0.5227904434204103	98.02017116546631
tminjuly	-0.49417284393310545	98.03045225143433
tminjuly	-0.46555524444580065	98.04073333740234
tminjuly	-0.43693764495849585	98.05101442337036
tminjuly	-0.40832004547119105	98.06129550933838
tminjuly	-0.37970244598388714	98.0715765953064
tminjuly	-0.35108484649658234	98.08185768127441
tminjuly	-0.32246724700927754	98.09213876724243
tminjuly	-0.29384964752197273	98.10241985321045
tminjuly	-0.26523204803466793	98.11270093917847
tminjuly	-0.23661444854736313	98.12298202514648
tminjuly	-0.20799684906005833	98.91307067871094
tminjuly	-0.17937924957275353	98.92335176467896
tminjuly	-0.15076165008544962	98.93363285064697
tminjuly	-0.12214405059814482	98.94391393661499
tminjuly	-0.09352645111084001	98.95419502258301
tminjuly	-0.06490885162353521	98.96447610855103
tminjuly	-0.03629125213623041	98.97475719451904
tminjuly	-0.007673652648925611	98.98503828048706
tminjuly	0.02094394683837919	99.40515720844269
tminjuly	0.04956154632568399	99.4154382944107
tminjuly	0.0781791458129879	99.42571938037872
tminjuly	0.1067967453002927	98.24860668182373
tminjuly	0.1354143447875975	98.25888776779175
tminjuly	0.1640319442749023	98.26916885375977
tminjuly	0.1926495437622071	98.27944993972778
tminjuly	0.2212671432495119	98.2897310256958
tminjuly	0.2498847427368167	98.30001211166382
tminjuly	0.2785023422241215	98.31029319763184
tminjuly	0.3071199417114254	98.32057428359985
tminjuly	0.3357375411987302	98.33085536956787
tminjuly	0.36435514068603503	98.34113645553589
tminjuly	0.39297274017333983	98.3514175415039
tminjuly	0.42159033966064463	98.36169862747192
tminjuly	0.45020793914794943	98.37197971343994
tminjuly	0.47882553863525423	98.38226068019867
tminjuly	0.507443138122559	98.39254176616669
tminjuly	0.536060737609863	98.4028228521347
tminjuly	0.5646783370971677	98.41310393810272
tminjuly	0.5932959365844725	98.42338502407074
tminjuly	0.6219135360717774	98.43366611003876
tminjuly	0.6505311355590822	98.44394719600677
tminjuly	0.679148735046387	98.45422828197479
tminjuly	0.7077663345336918	98.46450936794281
tminjuly	0.7363839340209957	98.47479045391083
tminjuly	0.7650015335083005	98.48507153987885
tminjuly	0.7936191329956053	98.49535262584686
tminjuly	0.8222367324829101	98.50563371181488
tminjuly	0.8508543319702149	98.5159147977829
tminjuly	0.8794719314575197	98.52619588375092
tminjuly	0.9080895309448245	98.53647696971893
tminjuly	0.9367071304321293	98.54675805568695
tminjuly	0.9653247299194332	98.55703914165497
tminjuly	0.993942329406738	98.56732022762299
tminjuly	1.0225599288940428	98.577601313591
tminjuly	1.0511775283813476	98.58788239955902
tminjuly	1.0797951278686524	98.59816348552704
tminjuly	1.1084127273559572	98.22523128986359
tminjuly	1.137030326843262	98.2355123758316
tminjuly	1.1656479263305668	98.24579346179962
tminjuly	1.1942655258178707	98.25607454776764
tminjuly	1.2228831253051755	98.26635563373566
tminjuly	1.2515007247924803	98.27663671970367
tminjuly	1.2801183242797851	98.28691780567169
tminjuly	1.30873592376709	98.29719889163971
tminjuly	1.3373535232543947	98.30747985839844
tminjuly	1.3659711227416995	98.31776094436646
tminjuly	1.3945887222290043	98.32804203033447
tminjuly	1.4232063217163082	98.33832323551178
tminjuly	1.451823921203613	98.3486043214798
tminjuly	1.4804415206909178	98.35888540744781
tminjuly	1.5090591201782226	98.36916637420654
tminjuly	1.5376767196655274	98.37944746017456
tminjuly	1.5662943191528322	98.38972854614258
tminjuly	1.594911918640137	98.4000096321106
tminjuly	1.6235295181274418	98.41029071807861
tminjuly	1.6521471176147458	98.42057180404663
tminjuly	1.6807647171020506	98.43085289001465
tminjuly	1.7093823165893554	98.44113397598267
tminjuly	1.7379999160766602	98.45141506195068
tminjuly	1.766617515563965	98.4616961479187
tminjuly	1.7952351150512698	98.47197723388672
tminjuly	1.8238527145385746	98.48225831985474
tminjuly	1.8524703140258785	98.49253940582275
tminjuly	1.8810879135131833	98.50282049179077
tminjuly	1.909705513000488	98.51310157775879
tminjuly	1.9383231124877929	98.5233826637268
tminjuly	1.9669407119750977	98.53366374969482
tminjuly	1.9955583114624025	98.54394483566284
tminjuly	2.0241759109497073	98.55422592163086
tminjuly	2.052793510437012	98.56450700759888
tminjuly	2.081411109924316	98.5747880935669
tminjuly	2.110028709411621	98.58506917953491
tminjuly	2.1386463088989256	98.59535026550293
tminjuly	2.1672639083862304	98.60563135147095
tminjuly	2.195881507873535	98.61591243743896
tminjuly	2.22449910736084	98.62619352340698
tminjuly	2.253116706848145	98.63647449016571
tminjuly	2.2817343063354496	98.64675557613373
tminjuly	2.3103519058227535	98.65703666210175
tminjuly	2.3389695053100583	98.66731786727905
tminjuly	2.367587104797363	98.67759895324707
tminjuly	2.396204704284668	98.68788003921509
tminjuly	2.4248223037719727	98.6981611251831
tminjuly	2.4534399032592775	98.70844221115112
tminjuly	2.4820575027465823	98.71872329711914
tminjuly	2.510675102233887	98.72900438308716
tminjuly	2.539292701721191	98.73928546905518
tminjuly	2.567910301208496	98.84416961669922
tminjuly	2.5965279006958006	98.85445070266724
tminjuly	2.6251455001831054	98.86473178863525
tminjuly	2.6537630996704102	98.87501287460327
tminjuly	2.682380699157715	98.88529396057129
tminjuly	2.71099829864502	98.8955750465393
tminjuly	2.7396158981323246	98.90585613250732
tminjuly	2.7682334976196294	98.91613721847534
tminjuly	2.7968510971069342	98.92641830444336
tminjuly	2.825468696594239	98.93669939041138
tminjuly	2.854086296081544	98.9469804763794
tminjuly	2.882703895568847	98.95726156234741
tminjuly	2.9113214950561517	98.96754264831543
tminjuly	2.9399390945434565	98.97782373428345
tminjuly	2.9685566940307613	98.98810482025146
tminjuly	2.997174293518066	98.99838590621948
tminjuly	3.025791893005371	99.0086669921875
tminjuly	3.0544094924926757	99.01894807815552
tminjuly	3.0830270919799805	99.02922916412354
tminjuly	3.1116446914672853	99.03951025009155
tminjuly	3.14026229095459	99.04979133605957
tminjuly	3.168879890441895	99.06007242202759
tminjuly	3.1974974899291997	99.0703535079956
tminjuly	3.2261150894165045	99.08063453435898
tminjuly	3.2547326889038093	99.090915620327
tminjuly	3.283350288391114	99.10119670629501
tminjuly	3.311967887878417	99.11147779226303
tminjuly	3.340585487365722	99.12175887823105
tminjuly	3.3692030868530267	99.13203996419907
tminjuly	3.3978206863403315	99.14232105016708
tminjuly	3.4264382858276363	99.1526021361351
tminjuly	3.455055885314941	99.16288322210312
tminjuly	3.483673484802246	99.17316430807114
tminjuly	3.5122910842895507	99.18344539403915
tminjuly	3.5409086837768555	99.19372642040253
tminjuly	3.5695262832641603	99.20400750637054
tminjuly	3.598143882751465	99.21428859233856
tminjuly	3.62676148223877	99.22456967830658
tminjuly	3.6553790817260747	99.2348507642746
tminjuly	3.6839966812133795	99.24513185024261
tminjuly	3.7126142807006843	99.25541293621063
tminjuly	3.741231880187989	99.2656940817833
tminjuly	3.769849479675292	99.27597516775131
tminjuly	3.798467079162597	99.96783466637135
tminjuly	3.8270846786499018	99.97811575606465
tminjuly	3.8557022781372066	99.98839676007628
tminjuly	3.8843198776245114	99.99867785070091
tminjuly	3.912937477111816	100.00895894132555
tminjuly	3.941555076599121	100.01924003101885
tminjuly	3.9701726760864258	100.02952112071216
tminjuly	3.9987902755737306	100.03980221226811
tminjuly	4.027407875061035	100.05008321627975
tminjuly	4.05602547454834	100.06036439165473
tminjuly	4.084643074035645	100.07064539939165
tminjuly	4.11326067352295	100.08092657476664
tminjuly	4.141878273010255	100.09120757877827
tminjuly	4.170495872497559	100.10148875415325
tminjuly	4.199113471984862	100.11176975816488
tminjuly	4.227731071472167	98.7502611875534
tminjuly	4.256348670959472	98.74503695964813
tminjuly	4.284966270446777	98.73981273174286
tminjuly	4.313583869934082	98.73458850383759
tminjuly	4.342201469421386	98.72936415672302
tminjuly	4.370819068908691	98.72413992881775
tminjuly	4.399436668395996	98.71891570091248
tminjuly	4.428054267883301	98.71369135379791
tminjuly	4.456671867370606	98.70846712589264
tminjuly	4.48528946685791	98.70324277877808
tminjuly	4.513907066345215	98.6980185508728
tminjuly	4.54252466583252	98.69279420375824
tminjuly	4.571142265319825	98.68756997585297
tminjuly	4.59975986480713	98.6823456287384
tminjuly	4.628377464294434	98.67712140083313
tminjuly	4.656995063781737	98.67189705371857
tminjuly	4.685612663269042	98.6666728258133
tminjuly	4.714230262756347	98.66144859790802
tminjuly	4.742847862243652	98.65622437000275
tminjuly	4.771465461730957	98.65100002288818
tminjuly	4.8000830612182614	98.64577579498291
tminjuly	4.828700660705566	98.64055156707764
tminjuly	4.857318260192871	98.63532721996307
tminjuly	4.885935859680176	98.6301029920578
tminjuly	4.914553459167481	98.62487864494324
tminjuly	4.9431710586547855	98.61965441703796
tminjuly	4.97178865814209	98.6144300699234
tminjuly	5.000406257629395	98.60920584201813
tminjuly	5.0290238571167	98.60398161411285
tminjuly	5.057641456604005	98.59875726699829
tminjuly	5.0862590560913095	98.59353303909302
tminjuly	5.1148766555786125	98.58830869197845
tminjuly	5.143494255065917	98.58308446407318
tminjuly	5.172111854553222	98.57786011695862
tminjuly	5.200729454040527	98.57263588905334
tminjuly	5.229347053527832	98.56741166114807
tminjuly	5.2579646530151365	98.5621874332428
tminjuly	5.286582252502441	98.55696308612823
tminjuly	5.315199851989746	98.55173885822296
tminjuly	5.343817451477051	98.54651463031769
tminjuly	5.372435050964356	98.54129028320312
tminjuly	5.4010526504516605	98.53606605529785
tminjuly	5.429670249938965	98.53084170818329
tminjuly	5.45828784942627	98.52561748027802
tminjuly	5.486905448913575	98.52039313316345
tminjuly	5.51552304840088	98.51516890525818
tminjuly	5.544140647888183	98.50994455814362
tminjuly	5.5727582473754875	98.50472033023834
tminjuly	5.601375846862792	98.49949598312378
tminjuly	5.629993446350097	98.4942717552185
tminjuly	5.658611045837402	98.48904752731323
tminjuly	5.687228645324707	98.48382329940796
tminjuly	5.7158462448120115	98.4785989522934
tminjuly	5.744463844299316	98.47337472438812
tminjuly	5.773081443786621	98.46815049648285
tminjuly	5.801699043273926	98.46292614936829
tminjuly	5.830316642761231	98.45770192146301
tminjuly	5.8589342422485355	98.45247757434845
tminjuly	5.88755184173584	98.44725334644318
tminjuly	5.916169441223145	98.44202899932861
tminjuly	5.94478704071045	98.43680477142334
tminjuly	5.973404640197755	98.43158054351807
tminjuly	6.002022239685058	98.4263561964035
tminjuly	6.030639839172363	98.42113196849823
tminjuly	6.059257438659667	98.41590762138367
tminjuly	6.087875038146972	98.4106833934784
tminjuly	6.116492637634277	98.40545904636383
tminjuly	6.145110237121582	98.40023481845856
tminjuly	6.173727836608887	98.39501059055328
tminjuly	6.202345436096191	98.38978636264801
tminjuly	6.230963035583496	98.38456201553345
tminjuly	6.259580635070801	98.37933778762817
tminjuly	6.288198234558106	98.37411344051361
tminjuly	6.316815834045411	98.36888921260834
tminjuly	6.345433433532715	98.36366498470306
tminjuly	6.37405103302002	98.3584406375885
tminjuly	6.402668632507325	98.35321640968323
tminjuly	6.43128623199463	98.34799206256866
tminjuly	6.459903831481933	98.34276783466339
tminjuly	6.488521430969238	98.33754348754883
tminjuly	6.517139030456542	98.33231925964355
tminjuly	6.545756629943847	98.32709491252899
tminjuly	6.574374229431152	98.32187068462372
tminjuly	6.602991828918457	98.31664645671844
tminjuly	6.631609428405762	98.31142222881317
tminjuly	6.660227027893066	98.30619788169861
tminjuly	6.688844627380371	98.30097365379333
tminjuly	6.717462226867676	98.29574942588806
tminjuly	6.746079826354981	98.2905250787735
tminjuly	6.774697425842286	98.28530085086823
tminjuly	6.80331502532959	98.28007650375366
tminjuly	6.831932624816895	98.27485227584839
tminjuly	6.8605502243042	98.26962792873383
tminjuly	6.889167823791503	98.26440370082855
tminjuly	6.917785423278808	98.25917935371399
tminjuly	6.946403022766113	98.25395512580872
tminjuly	6.9750206222534175	98.24873089790344
tminjuly	7.003638221740722	98.24350655078888
tminjuly	7.032255821228027	98.2382823228836
tminjuly	7.060873420715332	98.23305809497833
tminjuly	7.089491020202637	98.22783374786377
tminjuly	7.1181086196899415	98.2226095199585
tminjuly	7.146726219177246	98.21738529205322
tminjuly	7.175343818664551	98.21216094493866
tminjuly	7.203961418151856	98.20693671703339
tminjuly	7.232579017639161	98.20171236991882
tminjuly	7.2611966171264655	98.19648814201355
tminjuly	7.28981421661377	98.19126391410828
tminjuly	7.318431816101075	98.18603956699371
tminjuly	7.347049415588378	98.18081533908844
tminjuly	7.375667015075683	98.17559099197388
tminjuly	7.404284614562988	98.1703667640686
tminjuly	7.4329022140502925	98.16514241695404
tminjuly	7.461519813537597	98.15991818904877
tminjuly	7.490137413024902	98.1546938419342
tminjuly	7.518755012512207	98.14946961402893
tminjuly	7.547372611999512	98.14424538612366
tminjuly	7.5759902114868165	98.13902115821838
tminjuly	7.604607810974121	98.13379681110382
tminjuly	7.633225410461426	98.12857258319855
tminjuly	7.661843009948731	98.12334835529327
tminjuly	7.690460609436036	98.11812400817871
tminjuly	7.7190782089233405	0.0
tminjuly	7.747695808410645	0.0
tminjuly	7.776313407897948	0.0
tminjuly	7.804931007385253	0.0
tminjuly	7.833548606872558	0.0
tminjuly	7.862166206359863	0.0
tminjuly	7.8907838058471675	0.0
tminjuly	7.919401405334472	0.0
tminjuly	7.948019004821777	0.0
tminjuly	7.976636604309082	0.0
tminjuly	8.005254203796387	0.0
tminjuly	8.033871803283692	0.0
tminjuly	8.062489402770996	0.0
tminjuly	8.091107002258301	0.0
tminjuly	8.119724601745606	0.0
tminjuly	8.14834220123291	0.0
tminjuly	8.176959800720216	0.0
tminjuly	8.20557740020752	0.0
tminjuly	8.234194999694823	0.0
tminjuly	8.262812599182128	0.0
tminjuly	8.291430198669433	0.0
tminjuly	8.320047798156738	0.0
tminjuly	8.348665397644043	0.0
tminjuly	8.377282997131347	0.0
tminjuly	8.405900596618652	0.0
tminjuly	8.434518196105957	0.0
tminjuly	8.463135795593262	0.0
tminjuly	8.491753395080567	0.0
tminjuly	8.520370994567871	0.0
tminjuly	8.548988594055176	0.0
tminjuly	8.577606193542481	0.0
tminjuly	8.606223793029786	0.0
tminjuly	8.63484139251709	0.0
tminjuly	8.663458992004395	0.0
tminjuly	8.692076591491698	0.0
tminjuly	8.720694190979003	0.0
tminjuly	8.749311790466308	0.0
tminjuly	8.777929389953613	0.0
tminjuly	8.806546989440918	0.0
tminjuly	8.835164588928222	0.0
tminjuly	8.863782188415527	0.0
tminjuly	8.892399787902832	0.0
