# Supplementary material for: Assessment of Habitat Suitability and Identification of Conservation Priority Areas for Endangered Marco Polo Sheep Throughout Khunjerab National Park (Pakistan) and Tashkurgan Natural Reserve (China)
Source: Animals (Basel). 2025 Jun 28;15(13):1907. doi: 10.3390/ani15131907 (PMC12248910; doi:10.3390/ani15131907)
Supplement: Supplementary file 1 [file animals-15-01907-s001.zip › plots/Marcopolo_Sheep_1_tminsep.dat]

variable	x	y
tminsep	-9.871200513839721	0.0
tminsep	-9.843187712860107	0.0
tminsep	-9.815174911880492	0.0
tminsep	-9.787162110900878	0.0
tminsep	-9.759149309921265	0.0
tminsep	-9.731136508941649	0.0
tminsep	-9.703123707962035	0.0
tminsep	-9.675110906982422	0.0
tminsep	-9.647098106002806	0.0
tminsep	-9.619085305023193	0.0
tminsep	-9.591072504043579	0.0
tminsep	-9.563059703063963	0.0
tminsep	-9.53504690208435	0.0
tminsep	-9.507034101104736	0.0
tminsep	-9.47902130012512	0.0
tminsep	-9.451008499145507	0.0
tminsep	-9.422995698165893	0.0
tminsep	-9.394982897186278	0.0
tminsep	-9.366970096206664	0.0
tminsep	-9.33895729522705	0.0
tminsep	-9.310944494247435	0.0
tminsep	-9.282931693267821	0.0
tminsep	-9.254918892288208	0.0
tminsep	-9.226906091308592	0.0
tminsep	-9.198893290328979	0.0
tminsep	-9.170880489349365	0.0
tminsep	-9.14286768836975	0.0
tminsep	-9.114854887390136	0.0
tminsep	-9.086842086410522	0.0
tminsep	-9.058829285430907	0.0
tminsep	-9.030816484451293	0.0
tminsep	-9.00280368347168	0.0
tminsep	-8.974790882492066	0.0
tminsep	-8.94677808151245	0.0
tminsep	-8.918765280532837	0.0
tminsep	-8.890752479553221	0.0
tminsep	-8.862739678573607	0.0
tminsep	-8.834726877593994	0.0
tminsep	-8.80671407661438	0.0
tminsep	-8.778701275634765	0.0
tminsep	-8.750688474655151	0.0
tminsep	-8.722675673675536	0.0
tminsep	-8.694662872695922	99.99611655808985
tminsep	-8.666650071716308	99.98673367034644
tminsep	-8.638637270736695	99.9773797467351
tminsep	-8.610624469757079	99.96805415302515
tminsep	-8.582611668777465	99.95875751972198
tminsep	-8.55459886779785	99.94948921725154
tminsep	-8.526586066818236	99.94024987518787
tminsep	-8.498573265838623	99.93103886395693
tminsep	-8.470560464859009	99.92185650020838
tminsep	-8.442547663879393	99.91270309686661
tminsep	-8.41453486289978	99.90357802808285
tminsep	-8.386522061920166	99.89448191225529
tminsep	-8.35850926094055	99.88541413843632
tminsep	-8.330496459960937	99.87637531012297
tminsep	-8.302483658981323	99.8673648238182
tminsep	-8.274470858001708	99.85838329792023
tminsep	-8.246458057022094	99.84943009912968
tminsep	-8.21844525604248	99.8405055552721
tminsep	-8.190432455062865	99.83160996437073
tminsep	-8.162419654083251	99.82274270057678
tminsep	-8.134406853103638	99.8139044046402
tminsep	-8.106394052124022	99.80509443581104
tminsep	-8.078381251144409	99.79631341993809
tminsep	-8.050368450164795	99.78756076097488
tminsep	-8.02235564918518	99.77883704006672
tminsep	-7.994342848205566	99.77014166116714
tminsep	-7.966330047225951	99.761475071311
tminsep	-7.938317246246338	99.75283713638783
tminsep	-7.910304445266723	99.74422785639763
tminsep	-7.882291644287109	99.73564720153809
tminsep	-7.854278843307494	99.72709521651268
tminsep	-7.82626604232788	99.71857172250748
tminsep	-7.798253241348267	99.7100770175457
tminsep	-7.770240440368651	99.70161095261574
tminsep	-7.7422276393890375	99.69317352771759
tminsep	-7.714214838409424	99.68476477265358
tminsep	-7.686202037429809	99.67638465762138
tminsep	-7.658189236450195	99.668033182621
tminsep	-7.630176435470581	99.65971034765244
tminsep	-7.602163634490966	99.65141615271568
tminsep	-7.574150833511352	99.64315062761307
tminsep	-7.546138032531738	99.63491359353065
tminsep	-7.518125231552124	99.62670534849167
tminsep	-7.490112430572509	99.6185257434845
tminsep	-7.462099629592895	99.61037477850914
tminsep	-7.434086828613281	99.60225248336792
tminsep	-7.406074027633666	99.59415879845619
tminsep	-7.378061226654053	99.5860937833786
tminsep	-7.350048425674438	99.57805740833282
tminsep	-7.3220356246948235	99.57004970312119
tminsep	-7.29402282371521	99.56207060813904
tminsep	-7.266010022735595	99.55412003397942
tminsep	-7.237997221755981	99.54619824886322
tminsep	-7.209984420776367	99.53830510377884
tminsep	-7.1819716197967525	99.5304406285286
tminsep	-7.153958818817138	99.52260476350784
tminsep	-7.125946017837524	99.51479756832123
tminsep	-7.09793321685791	99.50701901316643
tminsep	-7.069920415878295	99.49926906824112
tminsep	-7.0419076148986814	99.49154782295227
tminsep	-7.013894813919067	99.48385518789291
tminsep	-6.985882012939452	99.4761911034584
tminsep	-6.957869211959839	99.46855574846268
tminsep	-6.929856410980225	99.46094906330109
tminsep	-6.9018436100006095	99.45337104797363
tminsep	-6.873830809020996	99.44582164287567
tminsep	-6.845818008041381	99.43830090761185
tminsep	-6.817805207061767	99.43080878257751
tminsep	-6.789792406082153	99.42334532737732
tminsep	-6.7617796051025385	99.41591054201126
tminsep	-6.733766804122925	99.4085043668747
tminsep	-6.70575400314331	99.40112674236298
tminsep	-6.677741202163696	99.39377784729004
tminsep	-6.649728401184081	99.38645762205124
tminsep	-6.6217156002044675	99.37916606664658
tminsep	-6.593702799224854	99.3719031214714
tminsep	-6.565689998245238	99.36466884613037
tminsep	-6.537677197265625	99.35746318101883
tminsep	-6.509664396286011	99.35028618574142
tminsep	-6.481651595306396	99.34313786029816
tminsep	-6.453638794326782	99.33601814508438
tminsep	-6.425625993347168	99.32892698049545
tminsep	-6.397613192367553	99.3218645453453
tminsep	-6.369600391387939	99.3148307800293
tminsep	-6.3415875904083245	99.30782568454742
tminsep	-6.313574789428711	99.30084919929504
tminsep	-6.285561988449096	99.2939013838768
tminsep	-6.257549187469482	99.28698217868805
tminsep	-6.229536386489868	99.28009164333344
tminsep	-6.2015235855102535	99.27322977781296
tminsep	-6.17351078453064	99.26639640331268
tminsep	-6.145497983551024	99.25959181785583
tminsep	-6.117485182571411	99.25281584262848
tminsep	-6.089472381591797	99.24606853723526
tminsep	-6.061459580612182	99.23934990167618
tminsep	-6.033446779632568	99.23265987634659
tminsep	-6.005433978652954	99.22599852085114
tminsep	-5.977421177673339	99.21936577558517
tminsep	-5.949408376693725	99.21276170015335
tminsep	-5.9213955757141115	99.20618629455566
tminsep	-5.893382774734497	99.19963937997818
tminsep	-5.865369973754882	99.19312125444412
tminsep	-5.837357172775268	99.18663173913956
tminsep	-5.809344371795654	99.18017089366913
tminsep	-5.7813315708160395	99.17373871803284
tminsep	-5.753318769836426	99.16733515262604
tminsep	-5.725305968856811	99.16096019744873
tminsep	-5.697293167877197	99.1546139717102
tminsep	-5.669280366897582	99.14829635620117
tminsep	-5.6412675659179685	99.14200735092163
tminsep	-5.613254764938354	99.13574695587158
tminsep	-5.58524196395874	99.12951523065567
tminsep	-5.557229162979126	99.12331223487854
tminsep	-5.529216361999511	99.1171378493309
tminsep	-5.5012035610198975	98.78209590911865
tminsep	-5.473190760040283	98.77597880363464
tminsep	-5.445177959060668	98.76989030838013
tminsep	-5.417165158081054	98.76383054256439
tminsep	-5.38915235710144	98.75779938697815
tminsep	-5.3611395561218265	98.7517968416214
tminsep	-5.333126755142212	98.74582290649414
tminsep	-5.305113954162597	98.73987770080566
tminsep	-5.277101153182983	98.73396110534668
tminsep	-5.249088352203369	98.72807312011719
tminsep	-5.2210755512237546	98.72221386432648
tminsep	-5.193062750244141	98.71638321876526
tminsep	-5.165049949264526	98.71058118343353
tminsep	-5.137037148284912	98.70480787754059
tminsep	-5.109024347305298	98.69906318187714
tminsep	-5.0810115463256835	98.69334709644318
tminsep	-5.052998745346069	98.68765962123871
tminsep	-5.024985944366454	98.68200087547302
tminsep	-4.996973143386841	98.67637073993683
tminsep	-4.968960342407227	98.67076921463013
tminsep	-4.9409475414276125	98.6651964187622
tminsep	-4.912934740447998	98.65965223312378
tminsep	-4.884921939468383	98.65413677692413
tminsep	-4.856909138488769	98.64864981174469
tminsep	-4.828896337509155	98.64319157600403
tminsep	-4.8008835365295415	98.63776195049286
tminsep	-4.772870735549927	98.59834039211273
tminsep	-4.744857934570312	98.59296810626984
tminsep	-4.716845133590698	98.02865421772003
tminsep	-4.688832332611084	98.02333927154541
tminsep	-4.66081953163147	98.01805293560028
tminsep	-4.632806730651855	98.01279520988464
tminsep	-4.60479392967224	98.0075660943985
tminsep	-4.576781128692627	98.00236570835114
tminsep	-4.548768327713013	97.99719381332397
tminsep	-4.5207555267333985	97.9920506477356
tminsep	-4.492742725753784	97.98693609237671
tminsep	-4.464729924774169	97.9818503856659
tminsep	-4.436717123794555	97.97679305076599
tminsep	-4.408704322814941	97.97176456451416
tminsep	-4.3806915218353275	97.96676468849182
tminsep	-4.352678720855713	97.96179342269897
tminsep	-4.324665919876098	97.95685076713562
tminsep	-4.296653118896484	97.95193672180176
tminsep	-4.26864031791687	97.94705152511597
tminsep	-4.240627516937256	97.94219470024109
tminsep	-4.212614715957641	97.93736672401428
tminsep	-4.184601914978027	97.93256735801697
tminsep	-4.156589113998413	97.92779660224915
tminsep	-4.128576313018799	97.92305445671082
tminsep	-4.100563512039185	97.91834092140198
tminsep	-4.07255071105957	97.91365623474121
tminsep	-4.0445379100799554	97.90900015830994
tminsep	-4.016525109100341	97.90437245368958
tminsep	-3.988512308120728	97.89977359771729
tminsep	-3.9604995071411135	97.89520335197449
tminsep	-3.932486706161499	97.89066171646118
tminsep	-3.9044739051818844	97.88614892959595
tminsep	-3.87646110420227	97.88166451454163
tminsep	-3.848448303222656	97.87720894813538
tminsep	-3.8204355022430416	97.87278199195862
tminsep	-3.792422701263428	97.86838364601135
tminsep	-3.7644099002838134	97.86401391029358
tminsep	-3.736397099304199	97.8596727848053
tminsep	-3.708384298324585	97.85536050796509
tminsep	-3.6803714973449706	97.85107660293579
tminsep	-3.652358696365356	97.84682154655457
tminsep	-3.6243458953857415	97.85069441795349
tminsep	-3.5963330944061287	97.84649658203125
tminsep	-3.568320293426514	97.8423273563385
tminsep	-3.5403074924468996	97.83818697929382
tminsep	-3.512294691467285	97.83407497406006
tminsep	-3.4842818904876705	97.82999181747437
tminsep	-3.456269089508057	97.82593703269958
tminsep	-3.428256288528442	97.82191109657288
tminsep	-3.4002434875488285	97.81791377067566
tminsep	-3.372230686569214	97.81394529342651
tminsep	-3.3442178855895994	97.81000518798828
tminsep	-3.3162050846099858	97.80609369277954
tminsep	-3.288192283630371	97.80221104621887
tminsep	-3.2601794826507566	97.7983570098877
tminsep	-3.232166681671142	97.79453158378601
tminsep	-3.2041538806915284	97.79073476791382
tminsep	-3.1761410797119147	97.78696656227112
tminsep	-3.1481282787323	97.78322720527649
tminsep	-3.1201154777526856	97.77951622009277
tminsep	-3.092102676773071	97.77583408355713
tminsep	-3.0640898757934565	97.77218055725098
tminsep	-3.036077074813843	97.76855564117432
tminsep	-3.008064273834229	97.76495933532715
tminsep	-2.9800514728546146	97.76139163970947
tminsep	-2.952038671875	97.75785279273987
tminsep	-2.9240258708953855	97.75434231758118
tminsep	-2.896013069915772	97.75086069107056
tminsep	-2.8680002689361572	97.74740767478943
tminsep	-2.8399874679565427	97.7439832687378
tminsep	-2.811974666976928	97.74058747291565
tminsep	-2.7839618659973144	97.73722052574158
tminsep	-2.7559490650177008	97.73388195037842
tminsep	-2.727936264038086	97.73057222366333
tminsep	-2.6999234630584716	97.72729110717773
tminsep	-2.671910662078857	97.72403860092163
tminsep	-2.6438978610992425	97.72081470489502
tminsep	-2.615885060119629	97.7176194190979
tminsep	-2.587872259140015	97.71445274353027
tminsep	-2.5598594581604006	97.71131491661072
tminsep	-2.531846657180786	97.70820569992065
tminsep	-2.5038338562011715	97.70512509346008
tminsep	-2.475821055221558	97.702073097229
tminsep	-2.4478082542419433	97.69904971122742
tminsep	-2.4197954532623287	97.69605493545532
tminsep	-2.391782652282715	97.6930890083313
tminsep	-2.3637698513031005	97.69015145301819
tminsep	-2.335757050323487	97.68724274635315
tminsep	-2.3077442493438722	97.6843626499176
tminsep	-2.2797314483642577	97.68151116371155
tminsep	-2.251718647384643	97.67868828773499
tminsep	-2.2237058464050286	97.67589402198792
tminsep	-2.1956930454254158	97.67312860488892
tminsep	-2.167680244445801	97.67039179801941
tminsep	-2.1396674434661866	97.66768336296082
tminsep	-2.111654642486572	97.6650037765503
tminsep	-2.0836418415069575	97.66235280036926
tminsep	-2.055629040527344	97.6597306728363
tminsep	-2.0276162395477293	97.65713691711426
tminsep	-1.9996034385681156	97.65457201004028
tminsep	-1.971590637588501	97.65203547477722
tminsep	-1.9435778366088865	97.64952778816223
tminsep	-1.9155650356292728	97.64704871177673
tminsep	-1.8875522346496583	97.64459824562073
tminsep	-1.8595394336700437	97.6421766281128
tminsep	-1.83152663269043	97.63978338241577
tminsep	-1.8035138317108146	97.63741898536682
tminsep	-1.775501030731201	97.63508319854736
tminsep	-1.7474882297515872	97.63277578353882
tminsep	-1.7194754287719718	97.63049721717834
tminsep	-1.6914626277923581	97.62824749946594
tminsep	-1.6634498268127444	97.62602615356445
tminsep	-1.6354370258331308	97.62383365631104
tminsep	-1.6074242248535153	97.62166953086853
tminsep	-1.5794114238739017	97.6195342540741
tminsep	-1.551398622894288	97.61742758750916
tminsep	-1.5233858219146725	97.6153495311737
tminsep	-1.4953730209350589	97.61330008506775
tminsep	-1.4673602199554434	97.61127948760986
tminsep	-1.4393474189758297	97.60928726196289
tminsep	-1.411334617996216	97.60732388496399
tminsep	-1.3833218170166006	97.60538911819458
tminsep	-1.355309016036987	97.60348296165466
tminsep	-1.3272962150573715	97.60160541534424
tminsep	-1.2992834140777596	97.5997564792633
tminsep	-1.271270613098146	97.59793639183044
tminsep	-1.2432578121185305	97.5961446762085
tminsep	-1.2152450111389168	97.59438180923462
tminsep	-1.1872322101593014	97.59264755249023
tminsep	-1.1592194091796877	97.59094190597534
tminsep	-1.131206608200074	97.58926486968994
tminsep	-1.1031938072204586	97.58761668205261
tminsep	-1.075181006240845	97.5859968662262
tminsep	-1.0471682052612294	97.58440589904785
tminsep	-1.0191554042816158	97.58284330368042
tminsep	-0.9911426033020021	97.58130955696106
tminsep	-0.9631298023223867	97.57980465888977
tminsep	-0.935117001342773	97.5783281326294
tminsep	-0.9071042003631593	97.57688021659851
tminsep	-0.8790913993835456	97.5754611492157
tminsep	-0.851078598403932	97.5740704536438
tminsep	-0.8230657974243165	97.57270860671997
tminsep	-0.7950529964447028	97.57137537002563
tminsep	-0.7670401954650892	97.57007074356079
tminsep	-0.7390273944854737	97.56879496574402
tminsep	-0.71101459350586	97.56754755973816
tminsep	-0.6830017925262446	97.56632900238037
tminsep	-0.6549889915466309	97.5651388168335
tminsep	-0.6269761905670173	97.56397747993469
tminsep	-0.5989633895874018	97.56284475326538
tminsep	-0.5709505886077881	97.56174087524414
tminsep	-0.5429377876281727	97.56066536903381
tminsep	-0.5149249866485608	97.55961847305298
tminsep	-0.4869121856689471	97.55860042572021
tminsep	-0.45889938468933167	97.55761098861694
tminsep	-0.430886583709718	97.55665016174316
tminsep	-0.40287378273010255	97.55571794509888
tminsep	-0.3748609817504889	97.55481433868408
tminsep	-0.3468481807708752	97.55393934249878
tminsep	-0.31883537979125975	97.55309319496155
tminsep	-0.2908225788116461	97.55227565765381
tminsep	-0.26280977783203063	97.55148673057556
tminsep	-0.23479697685241696	97.5507264137268
tminsep	-0.2067841758728033	97.54999470710754
tminsep	-0.17877137489318784	97.54929161071777
tminsep	-0.15075857391357417	97.5486171245575
tminsep	-0.1227457729339605	97.54797148704529
tminsep	-0.09473297195434682	97.54735445976257
tminsep	-0.06672017097473315	97.54676604270935
tminsep	-0.0387073699951177	97.54620623588562
tminsep	-0.01069456901550403	97.54567503929138
tminsep	0.01731823196411142	97.54517245292664
tminsep	0.04533103294372509	97.54469871520996
tminsep	0.07334383392333876	97.5442533493042
tminsep	0.10135663490295421	97.54383683204651
tminsep	0.12936943588256788	97.54344892501831
tminsep	0.15738223686218333	97.5430896282196
tminsep	0.185395037841797	97.54275894165039
tminsep	0.21340783882141068	97.54245710372925
tminsep	0.24142063980102613	97.54218363761902
tminsep	0.269433440780638	97.54193902015686
tminsep	0.29744624176025347	97.5417230129242
tminsep	0.32545904273986714	97.54153561592102
tminsep	0.3534718437194808	97.54137682914734
tminsep	0.38148464469909626	97.54124665260315
tminsep	0.40949744567870994	97.54114532470703
tminsep	0.4375102466583254	97.54107236862183
tminsep	0.46552304763793906	97.54102826118469
tminsep	0.49353584861755273	97.54101276397705
tminsep	0.5215486495971682	97.5410258769989
tminsep	0.5495614505767819	97.54106760025024
tminsep	0.5775742515563973	97.54113793373108
tminsep	0.605587052536011	97.54123711585999
tminsep	0.6335998535156246	97.5413646697998
tminsep	0.6616126544952401	97.5415210723877
tminsep	0.689625455474852	97.54170608520508
tminsep	0.7176382564544674	97.54191970825195
tminsep	0.7456510574340811	97.54216194152832
tminsep	0.7736638584136948	97.54243302345276
tminsep	0.8016766593933102	97.54273247718811
tminsep	0.8296894603729239	97.54306077957153
tminsep	0.8577022613525394	97.54341769218445
tminsep	0.885715062332153	97.54380321502686
tminsep	0.9137278633117667	97.54421734809875
tminsep	0.9417406642913821	97.54466009140015
tminsep	0.9697534652709958	97.54513168334961
tminsep	0.9977662662506113	97.54563164710999
tminsep	1.025779067230225	97.54616045951843
tminsep	1.0537918682098386	97.54671788215637
tminsep	1.0818046691894523	97.5473039150238
tminsep	1.109817470169066	97.54791855812073
tminsep	1.1378302711486814	97.54856181144714
tminsep	1.165843072128295	97.54923391342163
tminsep	1.1938558731079087	97.54993438720703
tminsep	1.2218686740875242	97.5506637096405
tminsep	1.2498814750671379	97.55142164230347
tminsep	1.2778942760467533	97.55220818519592
tminsep	1.305907077026367	97.55302333831787
tminsep	1.3339198780059807	97.55386734008789
tminsep	1.3619326789855961	97.55473971366882
tminsep	1.3899454799652098	97.55564093589783
tminsep	1.4179582809448252	97.55657076835632
tminsep	1.445971081924439	97.55752921104431
tminsep	1.4739838829040508	97.55851626396179
tminsep	1.5019966838836663	97.55953192710876
tminsep	1.53000948486328	97.56057643890381
tminsep	1.5580222858428954	97.56164932250977
tminsep	1.586035086822509	97.5627510547638
tminsep	1.6140478878021227	97.56388139724731
tminsep	1.6420606887817382	97.56504034996033
tminsep	1.6700734897613518	97.56622791290283
tminsep	1.6980862907409673	97.56744408607483
tminsep	1.726099091720581	97.5686891078949
tminsep	1.7541118927001946	97.56996250152588
tminsep	1.78212469367981	97.57126474380493
tminsep	1.8101374946594238	97.57259559631348
tminsep	1.8381502956390392	97.57395505905151
tminsep	1.866163096618651	97.57534313201904
tminsep	1.8941758975982648	97.57676005363464
tminsep	1.9221886985778802	97.57820534706116
tminsep	1.950201499557494	97.57967948913574
tminsep	1.9782143005371093	97.58118224143982
tminsep	2.006227101516723	97.58271360397339
tminsep	2.0342399024963367	97.58427357673645
tminsep	2.062252703475952	97.585862159729
tminsep	2.090265504455566	97.58747959136963
tminsep	2.1182783054351813	97.58912539482117
tminsep	2.146291106414795	97.59080004692078
tminsep	2.1743039073944086	97.59250330924988
tminsep	2.202316708374024	97.59423518180847
tminsep	2.2303295093536377	97.59599566459656
tminsep	2.258342310333253	97.59778475761414
tminsep	2.286355111312865	97.59960269927979
tminsep	2.3143679122924787	97.60144901275635
tminsep	2.342380713272094	97.60332417488098
tminsep	2.370393514251708	97.60522794723511
tminsep	2.3984063152313233	97.60716032981873
tminsep	2.426419116210937	97.60912132263184
tminsep	2.4544319171905506	97.61111116409302
tminsep	2.482444718170166	97.61312937736511
tminsep	2.5104575191497798	97.61517643928528
tminsep	2.538470320129395	97.61725211143494
tminsep	2.566483121109009	97.61935615539551
tminsep	2.5944959220886226	97.62148928642273
tminsep	2.622508723068238	97.62365078926086
tminsep	2.6505215240478517	97.62584090232849
tminsep	2.6785343250274636	97.62805986404419
tminsep	2.706547126007079	97.63030743598938
tminsep	2.7345599269866927	97.63258337974548
tminsep	2.762572727966308	97.63488817214966
tminsep	2.790585528945922	97.6372218132019
tminsep	2.8185983299255355	97.63958382606506
tminsep	2.846611130905151	97.64197444915771
tminsep	2.8746239318847646	97.64439392089844
tminsep	2.90263673286438	97.64684200286865
tminsep	2.9306495338439937	97.64931869506836
tminsep	2.9586623348236074	97.65182399749756
tminsep	2.986675135803223	0.0
tminsep	3.0146879367828365	0.0
tminsep	3.042700737762452	0.0
tminsep	3.070713538742064	0.0
tminsep	3.0987263397216775	0.0
tminsep	3.126739140701293	0.0
tminsep	3.1547519416809067	0.0
tminsep	3.182764742660522	0.0
tminsep	3.210777543640136	0.0
tminsep	3.2387903446197495	0.0
tminsep	3.266803145599365	0.0
tminsep	3.2948159465789786	0.0
tminsep	3.322828747558594	0.0
tminsep	3.3508415485382077	0.0
tminsep	3.3788543495178214	0.0
tminsep	3.406867150497437	0.0
tminsep	3.4348799514770505	0.0
tminsep	3.462892752456664	0.0
tminsep	3.490905553436278	0.0
tminsep	3.5189183544158915	0.0
tminsep	3.546931155395507	0.0
tminsep	3.5749439563751206	0.0
tminsep	3.602956757354736	0.0
tminsep	3.6309695583343498	0.0
tminsep	3.6589823593139634	0.0
tminsep	3.686995160293579	0.0
tminsep	3.7150079612731925	0.0
tminsep	3.743020762252808	0.0
tminsep	3.7710335632324217	0.0
tminsep	3.7990463642120353	0.0
tminsep	3.827059165191651	0.0
tminsep	3.8550719661712627	0.0
tminsep	3.883084767150878	0.0
tminsep	3.911097568130492	0.0
tminsep	3.9391103691101055	0.0
tminsep	3.967123170089721	0.0
tminsep	3.9951359710693346	0.0
tminsep	4.02314877204895	0.0
tminsep	4.051161573028564	0.0
tminsep	4.079174374008177	0.0
tminsep	4.107187174987793	0.0
tminsep	4.1351999759674065	0.0
