# Supplementary material for: Assessment of Habitat Suitability and Identification of Conservation Priority Areas for Endangered Marco Polo Sheep Throughout Khunjerab National Park (Pakistan) and Tashkurgan Natural Reserve (China)
Source: Animals (Basel). 2025 Jun 28;15(13):1907. doi: 10.3390/ani15131907 (PMC12248910; doi:10.3390/ani15131907)
Supplement: Supplementary file 1 [file animals-15-01907-s001.zip › plots/Marcopolo_Sheep_1_tminsep_only.dat]

variable	x	y
tminsep	-9.871200513839721	0.0
tminsep	-9.843187712860107	0.0
tminsep	-9.815174911880492	0.0
tminsep	-9.787162110900878	0.0
tminsep	-9.759149309921265	0.0
tminsep	-9.731136508941649	0.0
tminsep	-9.703123707962035	0.0
tminsep	-9.675110906982422	0.0
tminsep	-9.647098106002806	0.0
tminsep	-9.619085305023193	0.0
tminsep	-9.591072504043579	0.0
tminsep	-9.563059703063963	0.0
tminsep	-9.53504690208435	0.0
tminsep	-9.507034101104736	0.0
tminsep	-9.47902130012512	0.0
tminsep	-9.451008499145507	0.0
tminsep	-9.422995698165893	0.0
tminsep	-9.394982897186278	0.0
tminsep	-9.366970096206664	0.0
tminsep	-9.33895729522705	0.0
tminsep	-9.310944494247435	0.0
tminsep	-9.282931693267821	0.0
tminsep	-9.254918892288208	0.0
tminsep	-9.226906091308592	0.0
tminsep	-9.198893290328979	0.0
tminsep	-9.170880489349365	0.0
tminsep	-9.14286768836975	0.0
tminsep	-9.114854887390136	0.0
tminsep	-9.086842086410522	0.0
tminsep	-9.058829285430907	0.0
tminsep	-9.030816484451293	0.0
tminsep	-9.00280368347168	0.0
tminsep	-8.974790882492066	0.0
tminsep	-8.94677808151245	0.0
tminsep	-8.918765280532837	0.0
tminsep	-8.890752479553221	0.0
tminsep	-8.862739678573607	0.0
tminsep	-8.834726877593994	0.0
tminsep	-8.80671407661438	0.0
tminsep	-8.778701275634765	0.0
tminsep	-8.750688474655151	0.0
tminsep	-8.722675673675536	0.0
tminsep	-8.694662872695922	95.15056896209717
tminsep	-8.666650071716308	95.17705011367798
tminsep	-8.638637270736695	95.20344543457031
tminsep	-8.610624469757079	95.22975587844849
tminsep	-8.582611668777465	95.25598049163818
tminsep	-8.55459886779785	95.28212022781372
tminsep	-8.526586066818236	95.30817413330078
tminsep	-8.498573265838623	95.33414316177368
tminsep	-8.470560464859009	95.36002683639526
tminsep	-8.442547663879393	95.38582468032837
tminsep	-8.41453486289978	95.41153764724731
tminsep	-8.386522061920166	95.43716430664062
tminsep	-8.35850926094055	95.46270656585693
tminsep	-8.330496459960937	95.48816251754761
tminsep	-8.302483658981323	95.51353406906128
tminsep	-8.274470858001708	95.53881931304932
tminsep	-8.246458057022094	95.5640196800232
tminsep	-8.21844525604248	95.58913516998291
tminsep	-8.190432455062865	95.61416435241699
tminsep	-8.162419654083251	95.63910865783691
tminsep	-8.134406853103638	95.66396713256836
tminsep	-8.106394052124022	95.68874073028564
tminsep	-8.078381251144409	95.71342849731445
tminsep	-8.050368450164795	95.7380313873291
tminsep	-8.02235564918518	95.76254844665527
tminsep	-7.994342848205566	95.78698062896729
tminsep	-7.966330047225951	95.81132698059082
tminsep	-7.938317246246338	95.83558797836304
tminsep	-7.910304445266723	95.8597640991211
tminsep	-7.882291644287109	95.88385438919067
tminsep	-7.854278843307494	95.90785932540894
tminsep	-7.82626604232788	95.93177938461304
tminsep	-7.798253241348267	95.9556131362915
tminsep	-7.770240440368651	95.97936201095581
tminsep	-7.7422276393890375	96.0030255317688
tminsep	-7.714214838409424	96.02660369873047
tminsep	-7.686202037429809	96.05009627342224
tminsep	-7.658189236450195	96.0735034942627
tminsep	-7.630176435470581	96.09682536125183
tminsep	-7.602163634490966	96.12006187438965
tminsep	-7.574150833511352	96.14321303367615
tminsep	-7.546138032531738	96.16627931594849
tminsep	-7.518125231552124	96.18925952911377
tminsep	-7.490112430572509	96.21215462684631
tminsep	-7.462099629592895	96.23496413230896
tminsep	-7.434086828613281	96.25768828392029
tminsep	-7.406074027633666	96.28032732009888
tminsep	-7.378061226654053	96.30288076400757
tminsep	-7.350048425674438	96.32534885406494
tminsep	-7.3220356246948235	96.347731590271
tminsep	-7.29402282371521	96.37002873420715
tminsep	-7.266010022735595	96.39224123954773
tminsep	-7.237997221755981	96.41436767578125
tminsep	-7.209984420776367	96.43640875816345
tminsep	-7.1819716197967525	96.45836472511292
tminsep	-7.153958818817138	96.48023509979248
tminsep	-7.125946017837524	96.50202012062073
tminsep	-7.09793321685791	96.52371978759766
tminsep	-7.069920415878295	96.54533410072327
tminsep	-7.0419076148986814	96.56686282157898
tminsep	-7.013894813919067	96.58830642700195
tminsep	-6.985882012939452	96.60966491699219
tminsep	-6.957869211959839	96.63093757629395
tminsep	-6.929856410980225	96.65212512016296
tminsep	-6.9018436100006095	96.67322707176208
tminsep	-6.873830809020996	96.69424366950989
tminsep	-6.845818008041381	96.71517491340637
tminsep	-6.817805207061767	96.73602080345154
tminsep	-6.789792406082153	96.7567811012268
tminsep	-6.7617796051025385	96.77745628356934
tminsep	-6.733766804122925	96.79804587364197
tminsep	-6.70575400314331	96.88413667678833
tminsep	-6.677741202163696	96.90455555915833
tminsep	-6.649728401184081	96.924889087677
tminsep	-6.6217156002044675	96.94513726234436
tminsep	-6.593702799224854	96.9653000831604
tminsep	-6.565689998245238	96.98537755012512
tminsep	-6.537677197265625	97.00536942481995
tminsep	-6.509664396286011	97.02527618408203
tminsep	-6.481651595306396	97.04509735107422
tminsep	-6.453638794326782	97.06483340263367
tminsep	-6.425625993347168	97.0844841003418
tminsep	-6.397613192367553	97.10404920578003
tminsep	-6.369600391387939	97.12352895736694
tminsep	-6.3415875904083245	97.14292335510254
tminsep	-6.313574789428711	97.16223239898682
tminsep	-6.285561988449096	97.1814558506012
tminsep	-6.257549187469482	97.20059418678284
tminsep	-6.229536386489868	97.21964693069458
tminsep	-6.2015235855102535	97.23861455917358
tminsep	-6.17351078453064	97.25749683380127
tminsep	-6.145497983551024	97.27629351615906
tminsep	-6.117485182571411	97.29500484466553
tminsep	-6.089472381591797	97.31363081932068
tminsep	-6.061459580612182	97.33217144012451
tminsep	-6.033446779632568	97.35062646865845
tminsep	-6.005433978652954	97.36899638175964
tminsep	-5.977421177673339	97.38728070259094
tminsep	-5.949408376693725	98.06155836582184
tminsep	-5.9213955757141115	98.0796719789505
tminsep	-5.893382774734497	98.09770059585571
tminsep	-5.865369973754882	98.11564350128174
tminsep	-5.837357172775268	98.13350093364716
tminsep	-5.809344371795654	98.15127313137054
tminsep	-5.7813315708160395	98.16895985603333
tminsep	-5.753318769836426	98.18656122684479
tminsep	-5.725305968856811	98.20407712459564
tminsep	-5.697293167877197	98.22150778770447
tminsep	-5.669280366897582	98.23885297775269
tminsep	-5.6412675659179685	98.25611281394958
tminsep	-5.613254764938354	98.27328753471375
tminsep	-5.58524196395874	98.29037666320801
tminsep	-5.557229162979126	98.30738031864166
tminsep	-5.529216361999511	99.35453259944916
tminsep	-5.5012035610198975	97.71485829353333
tminsep	-5.473190760040283	97.73158288002014
tminsep	-5.445177959060668	97.74822211265564
tminsep	-5.417165158081054	97.76477599143982
tminsep	-5.38915235710144	97.78124451637268
tminsep	-5.3611395561218265	97.79762744903564
tminsep	-5.333126755142212	97.81392550468445
tminsep	-5.305113954162597	97.83013772964478
tminsep	-5.277101153182983	97.84626483917236
tminsep	-5.249088352203369	97.86230635643005
tminsep	-5.2210755512237546	97.87826251983643
tminsep	-5.193062750244141	97.89413332939148
tminsep	-5.165049949264526	97.90991878509521
tminsep	-5.137037148284912	97.92561888694763
tminsep	-5.109024347305298	97.94123339653015
tminsep	-5.0810115463256835	97.95676279067993
tminsep	-5.052998745346069	97.9722068309784
tminsep	-5.024985944366454	97.98756527900696
tminsep	-4.996973143386841	98.8402396440506
tminsep	-4.968960342407227	98.85542738437653
tminsep	-4.9409475414276125	98.87052977085114
tminsep	-4.912934740447998	99.456198990345
tminsep	-4.884921939468383	99.47113060951233
tminsep	-4.856909138488769	98.55031514167786
tminsep	-4.828896337509155	98.5650759935379
tminsep	-4.8008835365295415	98.57975137233734
tminsep	-4.772870735549927	98.59434175491333
tminsep	-4.744857934570312	98.60884642601013
tminsep	-4.716845133590698	97.81521916389465
tminsep	-4.688832332611084	97.82955312728882
tminsep	-4.66081953163147	97.84380173683167
tminsep	-4.632806730651855	97.85796475410461
tminsep	-4.60479392967224	97.77457189559937
tminsep	-4.576781128692627	97.78856420516968
tminsep	-4.548768327713013	97.80247116088867
tminsep	-4.5207555267333985	97.8162932395935
tminsep	-4.492742725753784	97.83002948760986
tminsep	-4.464729924774169	97.8436803817749
tminsep	-4.436717123794555	97.85724592208862
tminsep	-4.408704322814941	97.87072587013245
tminsep	-4.3806915218353275	97.88412070274353
tminsep	-4.352678720855713	97.89742994308472
tminsep	-4.324665919876098	97.91065406799316
tminsep	-4.296653118896484	97.92379260063171
tminsep	-4.26864031791687	97.93684577941895
tminsep	-4.240627516937256	97.94981384277344
tminsep	-4.212614715957641	97.96269631385803
tminsep	-4.184601914978027	97.97549343109131
tminsep	-4.156589113998413	97.98820519447327
tminsep	-4.128576313018799	98.00083148479462
tminsep	-4.100563512039185	98.01337242126465
tminsep	-4.07255071105957	98.02582800388336
tminsep	-4.0445379100799554	98.03819811344147
tminsep	-4.016525109100341	98.05048298835754
tminsep	-3.988512308120728	98.0626825094223
tminsep	-3.9604995071411135	98.07479655742645
tminsep	-3.932486706161499	98.08682513237
tminsep	-3.9044739051818844	98.09876847267151
tminsep	-3.87646110420227	98.1106264591217
tminsep	-3.848448303222656	98.122398853302
tminsep	-3.8204355022430416	98.13408601284027
tminsep	-3.792422701263428	98.14568781852722
tminsep	-3.7644099002838134	98.15720415115356
tminsep	-3.736397099304199	98.16863524913788
tminsep	-3.708384298324585	98.17998087406158
tminsep	-3.6803714973449706	98.19124102592468
tminsep	-3.652358696365356	98.20241582393646
tminsep	-3.6243458953857415	98.21350538730621
tminsep	-3.5963330944061287	98.65680778026581
tminsep	-3.568320293426514	98.66772651672363
tminsep	-3.5403074924468996	98.55730295181274
tminsep	-3.512294691467285	98.56805086135864
tminsep	-3.4842818904876705	98.57871353626251
tminsep	-3.456269089508057	98.58929073810577
tminsep	-3.428256288528442	98.59978246688843
tminsep	-3.4002434875488285	98.61018896102905
tminsep	-3.372230686569214	98.62050998210907
tminsep	-3.3442178855895994	98.63074564933777
tminsep	-3.3162050846099858	98.64089596271515
tminsep	-3.288192283630371	98.65096080303192
tminsep	-3.2601794826507566	98.66094028949738
tminsep	-3.232166681671142	98.67083442211151
tminsep	-3.2041538806915284	98.68064332008362
tminsep	-3.1761410797119147	98.69036662578583
tminsep	-3.1481282787323	98.70000457763672
tminsep	-3.1201154777526856	98.70955717563629
tminsep	-3.092102676773071	98.71902441978455
tminsep	-3.0640898757934565	98.72840631008148
tminsep	-3.036077074813843	98.73770272731781
tminsep	-3.008064273834229	98.74691390991211
tminsep	-2.9800514728546146	98.75603950023651
tminsep	-2.952038671875	98.76507985591888
tminsep	-2.9240258708953855	98.77403485774994
tminsep	-2.896013069915772	98.78290438652039
tminsep	-2.8680002689361572	98.79168856143951
tminsep	-2.8399874679565427	98.80038738250732
tminsep	-2.811974666976928	98.80900073051453
tminsep	-2.7839618659973144	98.8175288438797
tminsep	-2.7559490650177008	98.82597148418427
tminsep	-2.727936264038086	98.83432877063751
tminsep	-2.6999234630584716	98.85608339309692
tminsep	-2.671910662078857	98.86426997184753
tminsep	-2.6438978610992425	98.87237107753754
tminsep	-2.615885060119629	98.88038682937622
tminsep	-2.587872259140015	98.88831722736359
tminsep	-2.5598594581604006	98.89616215229034
tminsep	-2.531846657180786	98.90392172336578
tminsep	-2.5038338562011715	98.9115960597992
tminsep	-2.475821055221558	98.919184923172
tminsep	-2.4478082542419433	98.92668831348419
tminsep	-2.4197954532623287	98.93410634994507
tminsep	-2.391782652282715	98.94143903255463
tminsep	-2.3637698513031005	98.94868648052216
tminsep	-2.335757050323487	98.95584833621979
tminsep	-2.3077442493438722	98.96292495727539
tminsep	-2.2797314483642577	98.96991610527039
tminsep	-2.251718647384643	98.97682189941406
tminsep	-2.2237058464050286	98.98364233970642
tminsep	-2.1956930454254158	98.99037730693817
tminsep	-2.167680244445801	98.9970269203186
tminsep	-2.1396674434661866	99.00359117984772
tminsep	-2.111654642486572	99.01007008552551
tminsep	-2.0836418415069575	99.01646363735199
tminsep	-2.055629040527344	99.02277171611786
tminsep	-2.0276162395477293	99.02899450063705
tminsep	-1.9996034385681156	99.03513187170029
tminsep	-1.971590637588501	99.04118382930756
tminsep	-1.9435778366088865	99.0471504330635
tminsep	-1.9155650356292728	99.0530316233635
tminsep	-1.8875522346496583	99.05882745981216
tminsep	-1.8595394336700437	99.06453794240952
tminsep	-1.83152663269043	99.0701630115509
tminsep	-1.8035138317108146	99.07570266723633
tminsep	-1.775501030731201	99.08115696907043
tminsep	-1.7474882297515872	99.08652591705322
tminsep	-1.7194754287719718	99.09180945158005
tminsep	-1.6914626277923581	99.09700763225555
tminsep	-1.6634498268127444	99.1021203994751
tminsep	-1.6354370258331308	99.10714781284332
tminsep	-1.6074242248535153	99.11208981275558
tminsep	-1.5794114238739017	99.11694645881653
tminsep	-1.551398622894288	99.12171775102615
tminsep	-1.5233858219146725	99.12640362977982
tminsep	-1.4953730209350589	99.13100409507751
tminsep	-1.4673602199554434	99.1355192065239
tminsep	-1.4393474189758297	99.13994896411896
tminsep	-1.411334617996216	99.14429330825806
tminsep	-1.3833218170166006	99.14855229854584
tminsep	-1.355309016036987	99.15272587537766
tminsep	-1.3272962150573715	99.15681409835815
tminsep	-1.2992834140777596	99.16081690788269
tminsep	-1.271270613098146	99.16473436355591
tminsep	-1.2432578121185305	99.16856640577316
tminsep	-1.2152450111389168	99.1723130941391
tminsep	-1.1872322101593014	99.17597442865372
tminsep	-1.1592194091796877	99.17955034971237
tminsep	-1.131206608200074	99.18304085731506
tminsep	-1.1031938072204586	99.18644601106644
tminsep	-1.075181006240845	99.97660088166595
tminsep	-1.0471682052612294	99.97983527183533
tminsep	-1.0191554042816158	99.98298429325223
tminsep	-0.9911426033020021	99.98604792170227
tminsep	-0.9631298023223867	99.98902617488056
tminsep	-0.935117001342773	99.99191904626787
tminsep	-0.9071042003631593	99.99472653586417
tminsep	-0.8790913993835456	99.99744864483364
tminsep	-0.851078598403932	100.00008537209214
tminsep	-0.8230657974243165	100.00263671274297
tminsep	-0.7950529964447028	100.00510267727077
tminsep	-0.7670401954650892	100.00748326070607
tminsep	-0.7390273944854737	100.00977846328169
tminsep	-0.71101459350586	100.011988283135
tminsep	-0.6830017925262446	100.01411271840334
tminsep	-0.6549889915466309	98.60310232639313
tminsep	-0.6269761905670173	98.6039469242096
tminsep	-0.5989633895874018	98.60470616817474
tminsep	-0.5709505886077881	98.60537993907928
tminsep	-0.5429377876281727	98.60596835613251
tminsep	-0.5149249866485608	98.60647141933441
tminsep	-0.4869121856689471	98.60688900947571
tminsep	-0.45889938468933167	98.60722136497498
tminsep	-0.430886583709718	98.60746824741364
tminsep	-0.40287378273010255	98.60762977600098
tminsep	-0.3748609817504889	98.607705950737
tminsep	-0.3468481807708752	98.60769665241241
tminsep	-0.31883537979125975	98.60760200023651
tminsep	-0.2908225788116461	98.60742199420929
tminsep	-0.26280977783203063	98.60715663433075
tminsep	-0.23479697685241696	98.60680592060089
tminsep	-0.2067841758728033	98.60636973381042
tminsep	-0.17877137489318784	98.60584819316864
tminsep	-0.15075857391357417	98.60524129867554
tminsep	-0.1227457729339605	98.60454905033112
tminsep	-0.09473297195434682	98.60377132892609
tminsep	-0.06672017097473315	98.60290825366974
tminsep	-0.0387073699951177	98.60195982456207
tminsep	-0.01069456901550403	98.60092604160309
tminsep	0.01731823196411142	98.5998067855835
tminsep	0.04533103294372509	98.59860229492188
tminsep	0.07334383392333876	98.59731233119965
tminsep	0.10135663490295421	98.59593689441681
tminsep	0.12936943588256788	98.59447622299194
tminsep	0.15738223686218333	98.59293007850647
tminsep	0.185395037841797	98.59129858016968
tminsep	0.21340783882141068	98.58958172798157
tminsep	0.24142063980102613	98.58777952194214
tminsep	0.269433440780638	98.5858918428421
tminsep	0.29744624176025347	98.58391880989075
tminsep	0.32545904273986714	98.58186042308807
tminsep	0.3534718437194808	98.57971668243408
tminsep	0.38148464469909626	98.57748746871948
tminsep	0.40949744567870994	98.57517302036285
tminsep	0.4375102466583254	98.57277309894562
tminsep	0.46552304763793906	98.57028782367706
tminsep	0.49353584861755273	98.5677170753479
tminsep	0.5215486495971682	98.56506097316742
tminsep	0.5495614505767819	98.56231963634491
tminsep	0.5775742515563973	98.5594927072525
tminsep	0.605587052536011	98.55658054351807
tminsep	0.6335998535156246	98.55358290672302
tminsep	0.6616126544952401	98.55050003528595
tminsep	0.689625455474852	98.54733169078827
tminsep	0.7176382564544674	98.54407787322998
tminsep	0.7456510574340811	98.54073882102966
tminsep	0.7736638584136948	98.53731429576874
tminsep	0.8016766593933102	98.5338044166565
tminsep	0.8296894603729239	98.53020918369293
tminsep	0.8577022613525394	98.52652847766876
tminsep	0.885715062332153	98.52276253700256
tminsep	0.9137278633117667	98.51891112327576
tminsep	0.9417406642913821	98.51497435569763
tminsep	0.9697534652709958	98.5109521150589
tminsep	0.9977662662506113	98.50684463977814
tminsep	1.025779067230225	98.50265169143677
tminsep	1.0537918682098386	98.49837338924408
tminsep	1.0818046691894523	98.49400973320007
tminsep	1.109817470169066	98.48956060409546
tminsep	1.1378302711486814	98.48502612113953
tminsep	1.165843072128295	98.48040628433228
tminsep	1.1938558731079087	98.4757010936737
tminsep	1.2218686740875242	98.47091054916382
tminsep	1.2498814750671379	98.46603453159332
tminsep	1.2778942760467533	98.46107316017151
tminsep	1.305907077026367	98.45602643489838
tminsep	1.3339198780059807	98.45089435577393
tminsep	1.3619326789855961	98.44567680358887
tminsep	1.3899454799652098	98.44037389755249
tminsep	1.4179582809448252	98.4349856376648
tminsep	1.445971081924439	98.42951202392578
tminsep	1.4739838829040508	98.42395305633545
tminsep	1.5019966838836663	98.41830861568451
tminsep	1.53000948486328	98.41257882118225
tminsep	1.5580222858428954	98.40676367282867
tminsep	1.586035086822509	98.40086305141449
tminsep	1.6140478878021227	98.39487719535828
tminsep	1.6420606887817382	98.38880586624146
tminsep	1.6700734897613518	98.38264918327332
tminsep	1.6980862907409673	98.37640702724457
tminsep	1.726099091720581	98.37007963657379
tminsep	1.7541118927001946	98.36366677284241
tminsep	1.78212469367981	98.3571685552597
tminsep	1.8101374946594238	98.35058498382568
tminsep	1.8381502956390392	98.34391593933105
tminsep	1.866163096618651	98.33716154098511
tminsep	1.8941758975982648	98.33032178878784
tminsep	1.9221886985778802	98.32339668273926
tminsep	1.950201499557494	98.31638622283936
tminsep	1.9782143005371093	98.30929028987885
tminsep	2.006227101516723	98.30210900306702
tminsep	2.0342399024963367	98.29484236240387
tminsep	2.062252703475952	98.2874903678894
tminsep	2.090265504455566	98.28005290031433
tminsep	2.1182783054351813	98.27253019809723
tminsep	2.146291106414795	98.26492202281952
tminsep	2.1743039073944086	98.2572283744812
tminsep	2.202316708374024	98.24944949150085
tminsep	2.2303295093536377	98.2415851354599
tminsep	2.258342310333253	98.23363542556763
tminsep	2.286355111312865	98.22560036182404
tminsep	2.3143679122924787	98.21747982501984
tminsep	2.342380713272094	98.20927405357361
tminsep	2.370393514251708	98.20098280906677
tminsep	2.3984063152313233	98.19260621070862
tminsep	2.426419116210937	98.18414425849915
tminsep	2.4544319171905506	98.17559683322906
tminsep	2.482444718170166	98.16696405410767
tminsep	2.5104575191497798	98.15824592113495
tminsep	2.538470320129395	98.14944243431091
tminsep	2.566483121109009	98.14055359363556
tminsep	2.5944959220886226	98.13157916069031
tminsep	2.622508723068238	98.12251961231232
tminsep	2.6505215240478517	98.11337447166443
tminsep	2.6785343250274636	98.10414409637451
tminsep	2.706547126007079	98.09482836723328
tminsep	2.7345599269866927	98.08542704582214
tminsep	2.762572727966308	98.07594048976898
tminsep	2.790585528945922	98.0663685798645
tminsep	2.8185983299255355	98.0567113161087
tminsep	2.846611130905151	98.0469685792923
tminsep	2.8746239318847646	98.03714048862457
tminsep	2.90263673286438	98.02722692489624
tminsep	2.9306495338439937	98.01722812652588
tminsep	2.9586623348236074	98.0071439743042
tminsep	2.986675135803223	0.0
tminsep	3.0146879367828365	0.0
tminsep	3.042700737762452	0.0
tminsep	3.070713538742064	0.0
tminsep	3.0987263397216775	0.0
tminsep	3.126739140701293	0.0
tminsep	3.1547519416809067	0.0
tminsep	3.182764742660522	0.0
tminsep	3.210777543640136	0.0
tminsep	3.2387903446197495	0.0
tminsep	3.266803145599365	0.0
tminsep	3.2948159465789786	0.0
tminsep	3.322828747558594	0.0
tminsep	3.3508415485382077	0.0
tminsep	3.3788543495178214	0.0
tminsep	3.406867150497437	0.0
tminsep	3.4348799514770505	0.0
tminsep	3.462892752456664	0.0
tminsep	3.490905553436278	0.0
tminsep	3.5189183544158915	0.0
tminsep	3.546931155395507	0.0
tminsep	3.5749439563751206	0.0
tminsep	3.602956757354736	0.0
tminsep	3.6309695583343498	0.0
tminsep	3.6589823593139634	0.0
tminsep	3.686995160293579	0.0
tminsep	3.7150079612731925	0.0
tminsep	3.743020762252808	0.0
tminsep	3.7710335632324217	0.0
tminsep	3.7990463642120353	0.0
tminsep	3.827059165191651	0.0
tminsep	3.8550719661712627	0.0
tminsep	3.883084767150878	0.0
tminsep	3.911097568130492	0.0
tminsep	3.9391103691101055	0.0
tminsep	3.967123170089721	0.0
tminsep	3.9951359710693346	0.0
tminsep	4.02314877204895	0.0
tminsep	4.051161573028564	0.0
tminsep	4.079174374008177	0.0
tminsep	4.107187174987793	0.0
tminsep	4.1351999759674065	0.0
