# Supplementary material for: Assessment of Habitat Suitability and Identification of Conservation Priority Areas for Endangered Marco Polo Sheep Throughout Khunjerab National Park (Pakistan) and Tashkurgan Natural Reserve (China)
Source: Animals (Basel). 2025 Jun 28;15(13):1907. doi: 10.3390/ani15131907 (PMC12248910; doi:10.3390/ani15131907)
Supplement: Supplementary file 1 [file animals-15-01907-s001.zip › plots/Marcopolo_Sheep_1_viewshed.dat]

variable	x	y
viewshed	-9.8	0.0
viewshed	-9.5408	0.0
viewshed	-9.281600000000001	0.0
viewshed	-9.022400000000001	0.0
viewshed	-8.763200000000001	0.0
viewshed	-8.504000000000001	0.0
viewshed	-8.244800000000001	0.0
viewshed	-7.985600000000001	0.0
viewshed	-7.726400000000001	0.0
viewshed	-7.467200000000001	0.0
viewshed	-7.208	0.0
viewshed	-6.9488	0.0
viewshed	-6.6896	0.0
viewshed	-6.430400000000001	0.0
viewshed	-6.171200000000001	0.0
viewshed	-5.912000000000001	0.0
viewshed	-5.652800000000001	0.0
viewshed	-5.393600000000001	0.0
viewshed	-5.134400000000001	0.0
viewshed	-4.8752	0.0
viewshed	-4.6160000000000005	0.0
viewshed	-4.356800000000001	0.0
viewshed	-4.097600000000001	0.0
viewshed	-3.838400000000001	0.0
viewshed	-3.579200000000001	0.0
viewshed	-3.3200000000000003	0.0
viewshed	-3.0608000000000013	0.0
viewshed	-2.8016000000000014	0.0
viewshed	-2.5424000000000015	0.0
viewshed	-2.2832000000000017	0.0
viewshed	-2.024000000000001	0.0
viewshed	-1.764800000000001	0.0
viewshed	-1.5056000000000012	0.0
viewshed	-1.2463999999999995	0.0
viewshed	-0.9872000000000014	0.0
viewshed	-0.7280000000000015	0.0
viewshed	-0.46880000000000166	0.0
viewshed	-0.20960000000000178	0.0
viewshed	0.049599999999999866	0.0
viewshed	0.30879999999999797	0.0
viewshed	0.5679999999999996	0.0
viewshed	0.8271999999999977	0.0
viewshed	1.0863999999999994	97.84778594970703
viewshed	1.3455999999999992	97.84674954414368
viewshed	1.6047999999999991	97.8457133769989
viewshed	1.863999999999999	97.84467697143555
viewshed	2.123199999999999	97.84364080429077
viewshed	2.3823999999999987	97.84260439872742
viewshed	2.6415999999999986	97.84156823158264
viewshed	2.9007999999999985	97.84053182601929
viewshed	3.16	97.83949565887451
viewshed	3.4191999999999982	97.83845925331116
viewshed	3.678399999999998	97.83742308616638
viewshed	3.937599999999998	97.83638668060303
viewshed	4.196799999999998	97.83535051345825
viewshed	4.4559999999999995	97.8343141078949
viewshed	4.715199999999998	97.83327794075012
viewshed	4.974399999999999	97.83224153518677
viewshed	5.233599999999997	97.83120536804199
viewshed	5.492799999999999	97.83016896247864
viewshed	5.751999999999999	97.82913279533386
viewshed	6.011199999999999	97.82809638977051
viewshed	6.270399999999999	97.82706022262573
viewshed	6.5295999999999985	97.82602381706238
viewshed	6.788799999999998	97.8249876499176
viewshed	7.047999999999998	97.82395124435425
viewshed	7.307200000000002	97.82291507720947
viewshed	7.566399999999998	97.82187867164612
viewshed	7.825599999999998	97.82084250450134
viewshed	8.084799999999998	97.81980609893799
viewshed	8.343999999999998	97.81876993179321
viewshed	8.603200000000001	97.81773352622986
viewshed	8.862399999999997	97.81669735908508
viewshed	9.121599999999997	97.81566095352173
viewshed	9.380799999999997	97.81462478637695
viewshed	9.64	97.8135883808136
viewshed	9.8992	97.81255221366882
viewshed	10.158399999999997	97.81151580810547
viewshed	10.417599999999997	97.8104796409607
viewshed	10.6768	97.80944323539734
viewshed	10.936	97.80840706825256
viewshed	11.1952	97.80737066268921
viewshed	11.454399999999996	97.80633449554443
viewshed	11.7136	97.80529808998108
viewshed	11.9728	97.8042619228363
viewshed	12.232	97.80322551727295
viewshed	12.4912	97.80218935012817
viewshed	12.750399999999996	97.80115294456482
viewshed	13.009599999999999	97.80011677742004
viewshed	13.268799999999999	97.79908037185669
viewshed	13.527999999999999	97.79804420471191
viewshed	13.787199999999999	97.79700779914856
viewshed	14.046399999999998	97.79597163200378
viewshed	14.305599999999998	97.79493522644043
viewshed	14.564799999999998	97.4334487915039
viewshed	14.823999999999998	97.43241262435913
viewshed	15.083199999999998	97.43137621879578
viewshed	15.342399999999998	97.430340051651
viewshed	15.601599999999998	97.36911368370056
viewshed	15.860799999999998	97.36807751655579
viewshed	16.12	97.36704111099243
viewshed	16.379199999999997	97.36600494384766
viewshed	16.638399999999997	97.3649685382843
viewshed	16.897599999999997	97.36393237113953
viewshed	17.156799999999997	97.36289596557617
viewshed	17.416	97.3618597984314
viewshed	17.675199999999997	97.36082339286804
viewshed	17.934399999999997	97.35978722572327
viewshed	18.193599999999996	97.35875082015991
viewshed	18.4528	97.35771465301514
viewshed	18.712	97.35667824745178
viewshed	18.971199999999996	97.355642080307
viewshed	19.230399999999996	97.35460567474365
viewshed	19.4896	97.35356950759888
viewshed	19.7488	97.35253310203552
viewshed	20.008	97.35149693489075
viewshed	20.267199999999995	97.35046052932739
viewshed	20.5264	97.34942436218262
viewshed	20.7856	97.34838795661926
viewshed	21.0448	97.34735178947449
viewshed	21.304	97.34631538391113
viewshed	21.563199999999995	97.34527921676636
viewshed	21.8224	97.344242811203
viewshed	22.081599999999998	97.34320664405823
viewshed	22.340799999999998	97.34217023849487
viewshed	22.599999999999998	97.3411340713501
viewshed	22.859199999999998	97.34009766578674
viewshed	23.118399999999998	97.33906149864197
viewshed	23.377599999999997	97.33802509307861
viewshed	23.636799999999997	97.33698892593384
viewshed	23.895999999999997	97.33595252037048
viewshed	24.155199999999997	97.33491635322571
viewshed	24.414400000000004	97.33387994766235
viewshed	24.673599999999997	97.33284378051758
viewshed	24.932799999999997	97.33180737495422
viewshed	25.191999999999997	97.33077120780945
viewshed	25.451199999999996	97.3297348022461
viewshed	25.710400000000003	97.32869863510132
viewshed	25.969599999999996	97.32766222953796
viewshed	26.228799999999996	97.32662606239319
viewshed	26.487999999999996	97.32558965682983
viewshed	26.747199999999996	97.32455348968506
viewshed	27.006400000000003	97.3235170841217
viewshed	27.265599999999996	97.32248091697693
viewshed	27.524799999999995	97.32144451141357
viewshed	27.784000000000002	97.3204083442688
viewshed	28.043199999999995	97.31937193870544
viewshed	28.302400000000002	97.31833577156067
viewshed	28.561599999999995	97.31729936599731
viewshed	28.820799999999995	97.31626319885254
viewshed	29.080000000000002	97.31522679328918
viewshed	29.339199999999995	97.31419062614441
viewshed	29.5984	97.31315422058105
viewshed	29.857599999999994	97.31211805343628
viewshed	30.116799999999994	97.31108164787292
viewshed	30.376	97.31004548072815
viewshed	30.635199999999994	97.3090090751648
viewshed	30.8944	97.30797290802002
viewshed	31.1536	97.30693650245667
viewshed	31.412799999999994	97.30590033531189
viewshed	31.672	97.30486392974854
viewshed	31.931199999999993	97.30382776260376
viewshed	32.1904	97.3027913570404
viewshed	32.449600000000004	97.30175518989563
viewshed	32.7088	97.30071878433228
viewshed	32.968	97.2996826171875
viewshed	33.227199999999996	97.29864621162415
viewshed	33.4864	97.29761004447937
viewshed	33.745599999999996	97.29657363891602
viewshed	34.00479999999999	97.29553747177124
viewshed	34.263999999999996	97.29450106620789
viewshed	34.5232	97.29346489906311
viewshed	34.782399999999996	97.29242849349976
viewshed	35.0416	97.29139232635498
viewshed	35.300799999999995	97.29035592079163
viewshed	35.56	97.28931975364685
viewshed	35.819199999999995	97.2882833480835
viewshed	36.0784	97.28724718093872
viewshed	36.337599999999995	97.28621077537537
viewshed	36.5968	97.28517460823059
viewshed	36.855999999999995	97.28413820266724
viewshed	37.1152	97.28310203552246
viewshed	37.374399999999994	97.2820656299591
viewshed	37.6336	97.28102946281433
viewshed	37.892799999999994	97.27999305725098
viewshed	38.152	97.2789568901062
viewshed	38.411199999999994	97.27792048454285
viewshed	38.6704	97.27688431739807
viewshed	38.92959999999999	97.27584791183472
viewshed	39.1888	97.27481174468994
viewshed	39.44799999999999	97.27377533912659
viewshed	39.7072	97.27273917198181
viewshed	39.96639999999999	97.27170276641846
viewshed	40.2256	97.27066659927368
viewshed	40.48479999999999	97.26963019371033
viewshed	40.744	97.26859402656555
viewshed	41.00319999999999	97.2675576210022
viewshed	41.2624	97.26652145385742
viewshed	41.52159999999999	97.26548504829407
viewshed	41.7808	97.26444888114929
viewshed	42.040000000000006	97.26341247558594
viewshed	42.2992	97.26237630844116
viewshed	42.55839999999999	97.26133990287781
viewshed	42.8176	97.26030373573303
viewshed	43.07679999999999	97.25926733016968
viewshed	43.336	97.2582311630249
viewshed	43.59519999999999	97.25719475746155
viewshed	43.8544	97.25615859031677
viewshed	44.11359999999999	97.25512218475342
viewshed	44.3728	97.25408601760864
viewshed	44.632000000000005	97.25304961204529
viewshed	44.8912	97.25201344490051
viewshed	45.15039999999999	97.25097703933716
viewshed	45.4096	97.24994087219238
viewshed	45.66879999999999	97.24890446662903
viewshed	45.928	97.24786829948425
viewshed	46.18719999999999	97.2468318939209
viewshed	46.4464	97.24579572677612
viewshed	46.705600000000004	97.24475932121277
viewshed	46.9648	97.243723154068
viewshed	47.224000000000004	97.24268674850464
viewshed	47.4832	97.24165058135986
viewshed	47.74239999999999	97.24061417579651
viewshed	48.001599999999996	97.23957800865173
viewshed	48.26079999999999	97.23854160308838
viewshed	48.519999999999996	97.2375054359436
viewshed	48.7792	97.23646903038025
viewshed	49.038399999999996	97.23543286323547
viewshed	49.2976	97.23439645767212
viewshed	49.556799999999996	97.23336029052734
viewshed	49.816	97.23232388496399
viewshed	50.075199999999995	97.23128771781921
viewshed	50.33439999999999	97.23025131225586
viewshed	50.593599999999995	97.22921514511108
viewshed	50.8528	97.22817873954773
viewshed	51.111999999999995	97.22714257240295
viewshed	51.3712	97.2261061668396
viewshed	51.630399999999995	97.22506999969482
viewshed	51.8896	97.22403359413147
viewshed	52.148799999999994	97.2229974269867
viewshed	52.408	97.22196102142334
viewshed	52.667199999999994	97.22092485427856
viewshed	52.92639999999999	97.21988844871521
viewshed	53.185599999999994	97.21885228157043
viewshed	53.4448	97.21781587600708
viewshed	53.70399999999999	97.2167797088623
viewshed	53.9632	97.21574330329895
viewshed	54.22239999999999	97.21470713615417
viewshed	54.4816	97.21367073059082
viewshed	54.74079999999999	97.21263456344604
viewshed	55.0	97.21159815788269
viewshed	55.25920000000001	97.21056199073792
viewshed	55.5184	97.20952558517456
viewshed	55.77759999999999	97.20848941802979
viewshed	56.0368	97.20745301246643
viewshed	56.29600000000001	97.20641684532166
viewshed	56.5552	97.2053804397583
viewshed	56.81439999999999	97.20434427261353
viewshed	57.0736	97.20330786705017
viewshed	57.332800000000006	97.2022716999054
viewshed	57.592	97.20123529434204
viewshed	57.851200000000006	97.20019912719727
viewshed	58.1104	97.19916272163391
viewshed	58.36959999999999	97.19812655448914
viewshed	58.62880000000001	97.19709014892578
viewshed	58.888000000000005	97.196053981781
viewshed	59.1472	97.19501757621765
viewshed	59.40639999999999	97.19398140907288
viewshed	59.6656	97.19294500350952
viewshed	59.924800000000005	97.19190883636475
viewshed	60.184	97.19087243080139
viewshed	60.443200000000004	97.18983626365662
viewshed	60.7024	97.18879985809326
viewshed	60.96159999999999	97.18776369094849
viewshed	61.22080000000001	97.18672728538513
viewshed	61.480000000000004	97.18569111824036
viewshed	61.7392	97.184654712677
viewshed	61.998400000000004	97.18361854553223
viewshed	62.2576	97.18258213996887
viewshed	62.5168	97.1815459728241
viewshed	62.775999999999996	97.18050956726074
viewshed	63.0352	97.17947340011597
viewshed	63.294399999999996	97.17843699455261
viewshed	63.55359999999999	97.17740082740784
viewshed	63.81280000000001	97.17636442184448
viewshed	64.072	97.1753282546997
viewshed	64.3312	97.17429184913635
viewshed	64.5904	97.17325568199158
viewshed	64.8496	97.17221927642822
viewshed	65.1088	97.17118310928345
viewshed	65.36800000000001	97.17014670372009
viewshed	65.6272	97.16911053657532
viewshed	65.8864	97.16807413101196
viewshed	66.14559999999999	97.16703796386719
viewshed	66.40480000000001	97.16600155830383
viewshed	66.664	97.16496539115906
viewshed	66.9232	97.1639289855957
viewshed	67.1824	97.16289281845093
viewshed	67.4416	97.16185641288757
viewshed	67.7008	97.1608202457428
viewshed	67.96000000000001	97.15978384017944
viewshed	68.2192	97.15874767303467
viewshed	68.4784	97.15771126747131
viewshed	68.7376	97.15667510032654
viewshed	68.99680000000001	97.15563869476318
viewshed	69.256	97.15460252761841
viewshed	69.5152	97.15356612205505
viewshed	69.7744	97.15252995491028
viewshed	70.03359999999999	97.15149354934692
viewshed	70.2928	97.15045738220215
viewshed	70.552	97.1494209766388
viewshed	70.8112	97.14838480949402
viewshed	71.07039999999999	97.14734840393066
viewshed	71.3296	97.14631223678589
viewshed	71.5888	97.14527583122253
viewshed	71.848	97.14423966407776
viewshed	72.1072	97.1432032585144
viewshed	72.3664	97.14216709136963
viewshed	72.62559999999999	97.14113068580627
viewshed	72.88480000000001	97.1400945186615
viewshed	73.144	97.13905811309814
viewshed	73.4032	97.13802194595337
viewshed	73.66239999999999	97.13698554039001
viewshed	73.9216	97.13594937324524
viewshed	74.1808	97.13491296768188
viewshed	74.44	97.13387680053711
viewshed	74.6992	97.13284039497375
viewshed	74.9584	97.13180422782898
viewshed	75.21759999999999	97.13076782226562
viewshed	75.47680000000001	97.12973165512085
viewshed	75.736	97.1286952495575
viewshed	75.9952	97.12765908241272
viewshed	76.2544	97.12662267684937
viewshed	76.5136	97.12558650970459
viewshed	76.7728	97.12455010414124
viewshed	77.032	97.12351393699646
viewshed	77.2912	97.1224775314331
viewshed	77.5504	97.12144136428833
viewshed	77.80959999999999	97.12040495872498
viewshed	78.06880000000001	97.1193687915802
viewshed	78.328	97.11833238601685
viewshed	78.5872	97.11729621887207
viewshed	78.8464	97.11625981330872
viewshed	79.1056	97.11522364616394
viewshed	79.3648	97.11418724060059
viewshed	79.62400000000001	97.11315107345581
viewshed	79.8832	97.11211466789246
viewshed	80.1424	97.11107850074768
viewshed	80.40159999999999	97.11004209518433
viewshed	80.66080000000001	97.10900592803955
viewshed	80.92	97.1079695224762
viewshed	81.1792	97.10693335533142
viewshed	81.4384	97.10589694976807
viewshed	81.6976	97.10486078262329
viewshed	81.9568	97.10382437705994
viewshed	82.21600000000001	97.10278820991516
viewshed	82.4752	97.1017518043518
viewshed	82.7344	97.10071563720703
viewshed	82.9936	97.09967923164368
viewshed	83.25280000000001	97.0986430644989
viewshed	83.512	97.09760665893555
viewshed	83.7712	97.09657049179077
viewshed	84.0304	97.09553408622742
viewshed	84.2896	97.09449791908264
viewshed	84.5488	97.09346151351929
viewshed	84.808	97.09242534637451
viewshed	85.0672	97.09138894081116
viewshed	85.32639999999999	97.09035277366638
viewshed	85.5856	97.08931636810303
viewshed	85.8448	97.08828020095825
viewshed	86.104	97.08724403381348
viewshed	86.3632	97.08620762825012
viewshed	86.6224	97.08517122268677
viewshed	86.88159999999999	97.08413505554199
viewshed	87.1408	97.08309864997864
viewshed	87.4	97.08206248283386
viewshed	87.6592	97.08102607727051
viewshed	87.91839999999999	97.07998991012573
viewshed	88.1776	97.07895374298096
viewshed	88.4368	97.0779173374176
viewshed	88.696	97.07688093185425
viewshed	88.9552	97.07584476470947
viewshed	89.2144	97.07480835914612
viewshed	89.47359999999999	97.07377219200134
viewshed	89.7328	97.07273578643799
viewshed	89.992	97.07169961929321
viewshed	90.2512	97.07066345214844
viewshed	90.51039999999999	97.06962704658508
viewshed	90.7696	97.06859064102173
viewshed	91.02879999999999	97.06755447387695
viewshed	91.288	97.0665180683136
viewshed	91.5472	97.06548190116882
viewshed	91.8064	97.06444573402405
viewshed	92.06559999999999	97.0634093284607
viewshed	92.3248	97.06237316131592
viewshed	92.584	97.06133675575256
viewshed	92.8432	97.06030035018921
viewshed	93.1024	97.05926418304443
viewshed	93.3616	97.05822777748108
viewshed	93.62079999999999	97.0571916103363
viewshed	93.88000000000001	97.05615544319153
viewshed	94.1392	97.05511903762817
viewshed	94.3984	97.0540828704834
viewshed	94.65759999999999	97.05304646492004
viewshed	94.9168	97.05201005935669
viewshed	95.176	97.05097389221191
viewshed	95.4352	97.04993748664856
viewshed	95.6944	97.04890131950378
viewshed	95.9536	97.04786515235901
viewshed	96.21279999999999	97.04682874679565
viewshed	96.47200000000001	97.04579257965088
viewshed	96.7312	97.04475617408752
viewshed	96.9904	97.04371976852417
viewshed	97.2496	97.0426836013794
viewshed	97.5088	97.04164743423462
viewshed	97.768	97.04061102867126
viewshed	98.0272	97.03957486152649
viewshed	98.2864	97.03853845596313
viewshed	98.5456	97.03750228881836
viewshed	98.80479999999999	97.036465883255
viewshed	99.06400000000001	97.03542947769165
viewshed	99.3232	97.03439331054688
viewshed	99.58239999999999	97.0333571434021
viewshed	99.8416	97.03232073783875
viewshed	100.10079999999999	97.03128457069397
viewshed	100.36	97.03024816513062
viewshed	100.6192	97.02921199798584
viewshed	100.8784	97.02817559242249
viewshed	101.13759999999999	97.02713918685913
viewshed	101.39679999999998	97.02610301971436
viewshed	101.656	97.02506685256958
viewshed	101.9152	97.02403044700623
viewshed	102.17439999999999	97.02299427986145
viewshed	102.4336	97.0219578742981
viewshed	102.69279999999999	97.02092170715332
viewshed	102.952	97.01988530158997
viewshed	103.2112	97.01884913444519
viewshed	103.4704	97.01781272888184
viewshed	103.72959999999999	97.01677656173706
viewshed	103.9888	97.0157401561737
viewshed	104.248	97.01470398902893
viewshed	104.5072	97.01366758346558
viewshed	104.76639999999999	97.0126314163208
viewshed	105.0256	97.01159501075745
viewshed	105.28479999999999	97.01055884361267
viewshed	105.544	97.00952243804932
viewshed	105.8032	97.00848627090454
viewshed	106.0624	97.00744986534119
viewshed	106.32159999999999	97.00641369819641
viewshed	106.5808	97.00537729263306
viewshed	106.84	97.00434112548828
viewshed	107.0992	97.00330471992493
viewshed	107.3584	97.00226855278015
viewshed	107.6176	97.0012321472168
viewshed	107.87679999999999	97.00019598007202
viewshed	108.13600000000001	96.99915957450867
viewshed	108.3952	96.99812340736389
viewshed	108.6544	96.99708700180054
viewshed	108.91359999999999	96.99605083465576
viewshed	109.1728	0.0
viewshed	109.432	0.0
viewshed	109.6912	0.0
viewshed	109.9504	0.0
viewshed	110.2096	0.0
viewshed	110.46879999999999	0.0
viewshed	110.72800000000001	0.0
viewshed	110.9872	0.0
viewshed	111.2464	0.0
viewshed	111.5056	0.0
viewshed	111.7648	0.0
viewshed	112.024	0.0
viewshed	112.2832	0.0
viewshed	112.5424	0.0
viewshed	112.8016	0.0
viewshed	113.06079999999999	0.0
viewshed	113.32000000000001	0.0
viewshed	113.5792	0.0
viewshed	113.8384	0.0
viewshed	114.0976	0.0
viewshed	114.35679999999999	0.0
viewshed	114.616	0.0
viewshed	114.8752	0.0
viewshed	115.1344	0.0
viewshed	115.39359999999999	0.0
viewshed	115.65279999999998	0.0
viewshed	115.912	0.0
viewshed	116.1712	0.0
viewshed	116.43039999999999	0.0
viewshed	116.6896	0.0
viewshed	116.94879999999999	0.0
viewshed	117.208	0.0
viewshed	117.4672	0.0
viewshed	117.7264	0.0
viewshed	117.98559999999999	0.0
viewshed	118.24479999999998	0.0
viewshed	118.504	0.0
viewshed	118.7632	0.0
viewshed	119.02239999999999	0.0
viewshed	119.28159999999998	0.0
viewshed	119.5408	0.0
viewshed	119.8	0.0
