# Supplementary material for: Assessment of Habitat Suitability and Identification of Conservation Priority Areas for Endangered Marco Polo Sheep Throughout Khunjerab National Park (Pakistan) and Tashkurgan Natural Reserve (China)
Source: Animals (Basel). 2025 Jun 28;15(13):1907. doi: 10.3390/ani15131907 (PMC12248910; doi:10.3390/ani15131907)
Supplement: Supplementary file 1 [file animals-15-01907-s001.zip › plots/Marcopolo_Sheep_1_viewshed_only.dat]

variable	x	y
viewshed	-9.8	0.0
viewshed	-9.5408	0.0
viewshed	-9.281600000000001	0.0
viewshed	-9.022400000000001	0.0
viewshed	-8.763200000000001	0.0
viewshed	-8.504000000000001	0.0
viewshed	-8.244800000000001	0.0
viewshed	-7.985600000000001	0.0
viewshed	-7.726400000000001	0.0
viewshed	-7.467200000000001	0.0
viewshed	-7.208	0.0
viewshed	-6.9488	0.0
viewshed	-6.6896	0.0
viewshed	-6.430400000000001	0.0
viewshed	-6.171200000000001	0.0
viewshed	-5.912000000000001	0.0
viewshed	-5.652800000000001	0.0
viewshed	-5.393600000000001	0.0
viewshed	-5.134400000000001	0.0
viewshed	-4.8752	0.0
viewshed	-4.6160000000000005	0.0
viewshed	-4.356800000000001	0.0
viewshed	-4.097600000000001	0.0
viewshed	-3.838400000000001	0.0
viewshed	-3.579200000000001	0.0
viewshed	-3.3200000000000003	0.0
viewshed	-3.0608000000000013	0.0
viewshed	-2.8016000000000014	0.0
viewshed	-2.5424000000000015	0.0
viewshed	-2.2832000000000017	0.0
viewshed	-2.024000000000001	0.0
viewshed	-1.764800000000001	0.0
viewshed	-1.5056000000000012	0.0
viewshed	-1.2463999999999995	0.0
viewshed	-0.9872000000000014	0.0
viewshed	-0.7280000000000015	0.0
viewshed	-0.46880000000000166	0.0
viewshed	-0.20960000000000178	0.0
viewshed	0.049599999999999866	0.0
viewshed	0.30879999999999797	0.0
viewshed	0.5679999999999996	0.0
viewshed	0.8271999999999977	0.0
viewshed	1.0863999999999994	99.9987300428329
viewshed	1.3455999999999992	99.99492017319426
viewshed	1.6047999999999991	99.9911103034392
viewshed	1.863999999999999	99.98730043321848
viewshed	2.123199999999999	99.98349056392908
viewshed	2.3823999999999987	99.97968069277704
viewshed	2.6415999999999986	99.97587082348764
viewshed	2.9007999999999985	99.9720609523356
viewshed	3.16	99.96825107932091
viewshed	3.4191999999999982	99.9644412137568
viewshed	3.678399999999998	99.96063134074211
viewshed	3.937599999999998	99.956821475178
viewshed	4.196799999999998	99.95301159843802
viewshed	4.4559999999999995	99.94920173287392
viewshed	4.715199999999998	99.94539186358452
viewshed	4.974399999999999	99.94158199056983
viewshed	5.233599999999997	99.93777212128043
viewshed	5.492799999999999	99.93396224826574
viewshed	5.751999999999999	99.93015238642693
viewshed	6.011199999999999	99.92634250968695
viewshed	6.270399999999999	99.92253264039755
viewshed	6.5295999999999985	99.91872277110815
viewshed	6.788799999999998	99.91491290181875
viewshed	7.047999999999998	99.91110303252935
viewshed	7.307200000000002	99.90729316323996
viewshed	7.566399999999998	99.90348328649998
viewshed	7.825599999999998	99.89967341721058
viewshed	8.084799999999998	99.89586355537176
viewshed	8.343999999999998	99.89205367863178
viewshed	8.603200000000001	99.88824380934238
viewshed	8.862399999999997	99.88443394005299
viewshed	9.121599999999997	99.88062407076359
viewshed	9.380799999999997	99.87681419402361
viewshed	9.64	99.87300431728363
viewshed	9.8992	99.86919444799423
viewshed	10.158399999999997	99.865384593606
viewshed	10.417599999999997	99.8615747243166
viewshed	10.6768	99.8577648550272
viewshed	10.936	99.8539549857378
viewshed	11.1952	99.8501451164484
viewshed	11.454399999999996	99.84633523225784
viewshed	11.7136	99.84252536296844
viewshed	11.9728	99.83871549367905
viewshed	12.232	99.83490562438965
viewshed	12.4912	99.83109575510025
viewshed	12.750399999999996	99.82728590071201
viewshed	13.009599999999999	99.82347601652145
viewshed	13.268799999999999	99.81966614723206
viewshed	13.527999999999999	99.81585627794266
viewshed	13.787199999999999	99.81204640865326
viewshed	14.046399999999998	99.80823653936386
viewshed	14.305599999999998	99.80442667007446
viewshed	14.564799999999998	99.80061680078506
viewshed	14.823999999999998	99.7968069165945
viewshed	15.083199999999998	99.79299704730511
viewshed	15.342399999999998	99.78918719291687
viewshed	15.601599999999998	99.78537732362747
viewshed	15.860799999999998	99.78156745433807
viewshed	16.12	99.77775757014751
viewshed	16.379199999999997	99.77394770085812
viewshed	16.638399999999997	99.77013784646988
viewshed	16.897599999999997	99.76632796227932
viewshed	17.156799999999997	99.76251810789108
viewshed	17.416	99.75870822370052
viewshed	17.675199999999997	99.75489836931229
viewshed	17.934399999999997	99.75108848512173
viewshed	18.193599999999996	99.74727863073349
viewshed	18.4528	99.74346873164177
viewshed	18.712	99.7396588921547
viewshed	18.971199999999996	99.73584899306297
viewshed	19.230399999999996	99.73203912377357
viewshed	19.4896	99.7282292842865
viewshed	19.7488	99.72441938519478
viewshed	20.008	99.7206095457077
viewshed	20.267199999999995	99.71679964661598
viewshed	20.5264	99.71298977732658
viewshed	20.7856	99.70917990803719
viewshed	21.0448	99.70537003874779
viewshed	21.304	99.70156016945839
viewshed	21.563199999999995	99.69775030016899
viewshed	21.8224	99.69394046068192
viewshed	22.081599999999998	99.6901305615902
viewshed	22.340799999999998	99.6863206923008
viewshed	22.599999999999998	99.6825108230114
viewshed	22.859199999999998	99.678700953722
viewshed	23.118399999999998	99.6748910844326
viewshed	23.377599999999997	99.6710812151432
viewshed	23.636799999999997	99.6672713458538
viewshed	23.895999999999997	99.66346147656441
viewshed	24.155199999999997	99.65965160727501
viewshed	24.414400000000004	99.65584173798561
viewshed	24.673599999999997	99.65203186869621
viewshed	24.932799999999997	99.64822199940681
viewshed	25.191999999999997	99.64441213011742
viewshed	25.451199999999996	99.64060226082802
viewshed	25.710400000000003	99.63679239153862
viewshed	25.969599999999996	99.6329824924469
viewshed	26.228799999999996	99.62917265295982
viewshed	26.487999999999996	99.6253627538681
viewshed	26.747199999999996	99.62155291438103
viewshed	27.006400000000003	99.61774304509163
viewshed	27.265599999999996	99.61393314599991
viewshed	27.524799999999995	99.61012330651283
viewshed	27.784000000000002	99.60631340742111
viewshed	28.043199999999995	99.60250356793404
viewshed	28.302400000000002	99.59869366884232
viewshed	28.561599999999995	99.59488382935524
viewshed	28.820799999999995	99.59107393026352
viewshed	29.080000000000002	99.58726406097412
viewshed	29.339199999999995	99.58345422148705
viewshed	29.5984	99.57964432239532
viewshed	29.857599999999994	99.57583448290825
viewshed	30.116799999999994	99.57202458381653
viewshed	30.376	99.56821471452713
viewshed	30.635199999999994	99.56440484523773
viewshed	30.8944	99.56059497594833
viewshed	31.1536	99.55678510665894
viewshed	31.412799999999994	99.55297523736954
viewshed	31.672	99.54916536808014
viewshed	31.931199999999993	99.54535549879074
viewshed	32.1904	99.54154562950134
viewshed	32.449600000000004	99.53773576021194
viewshed	32.7088	99.53392586112022
viewshed	32.968	99.53011605143547
viewshed	33.227199999999996	99.52630615234375
viewshed	33.4864	99.52249628305435
viewshed	33.745599999999996	99.51868638396263
viewshed	34.00479999999999	99.51487654447556
viewshed	34.263999999999996	99.51106667518616
viewshed	34.5232	99.50725677609444
viewshed	34.782399999999996	99.50344696640968
viewshed	35.0416	99.49963706731796
viewshed	35.300799999999995	99.49582719802856
viewshed	35.56	99.49201726913452
viewshed	35.819199999999995	99.48820745944977
viewshed	36.0784	99.48439759016037
viewshed	36.337599999999995	99.48058772087097
viewshed	36.5968	99.47677779197693
viewshed	36.855999999999995	99.47296798229218
viewshed	37.1152	99.46915811300278
viewshed	37.374399999999994	99.46534818410873
viewshed	37.6336	99.46153837442398
viewshed	37.892799999999994	99.45772850513458
viewshed	38.152	99.45391863584518
viewshed	38.411199999999994	99.45010870695114
viewshed	38.6704	99.44629889726639
viewshed	38.92959999999999	99.44248902797699
viewshed	39.1888	99.43867909908295
viewshed	39.44799999999999	99.43486922979355
viewshed	39.7072	99.4310594201088
viewshed	39.96639999999999	99.4272495508194
viewshed	40.2256	99.42343962192535
viewshed	40.48479999999999	99.4196298122406
viewshed	40.744	99.4158199429512
viewshed	41.00319999999999	99.41201001405716
viewshed	41.2624	99.40820014476776
viewshed	41.52159999999999	99.40439033508301
viewshed	41.7808	99.40058046579361
viewshed	42.040000000000006	99.39677053689957
viewshed	42.2992	99.39296072721481
viewshed	42.55839999999999	99.38915085792542
viewshed	42.8176	99.38534092903137
viewshed	43.07679999999999	99.38153105974197
viewshed	43.336	99.37772125005722
viewshed	43.59519999999999	99.37391138076782
viewshed	43.8544	99.37010145187378
viewshed	44.11359999999999	99.36629158258438
viewshed	44.3728	99.36248177289963
viewshed	44.632000000000005	99.35867184400558
viewshed	44.8912	99.35486197471619
viewshed	45.15039999999999	99.35105216503143
viewshed	45.4096	99.34724223613739
viewshed	45.66879999999999	99.34343236684799
viewshed	45.928	99.3396224975586
viewshed	46.18719999999999	99.33581268787384
viewshed	46.4464	99.3320027589798
viewshed	46.705600000000004	99.3281928896904
viewshed	46.9648	99.324383020401
viewshed	47.224000000000004	99.3205731511116
viewshed	47.4832	99.3167632818222
viewshed	47.74239999999999	99.3129534125328
viewshed	48.001599999999996	99.30914360284805
viewshed	48.26079999999999	99.30533367395401
viewshed	48.519999999999996	99.30152380466461
viewshed	48.7792	99.29771393537521
viewshed	49.038399999999996	99.29390406608582
viewshed	49.2976	99.29009419679642
viewshed	49.556799999999996	99.28628432750702
viewshed	49.816	99.28247445821762
viewshed	50.075199999999995	99.27866458892822
viewshed	50.33439999999999	99.27485471963882
viewshed	50.593599999999995	99.27104485034943
viewshed	50.8528	99.26723498106003
viewshed	51.111999999999995	99.26342511177063
viewshed	51.3712	99.25961524248123
viewshed	51.630399999999995	99.25580537319183
viewshed	51.8896	99.25199550390244
viewshed	52.148799999999994	99.24818563461304
viewshed	52.408	99.24437576532364
viewshed	52.667199999999994	99.24056589603424
viewshed	52.92639999999999	99.23675602674484
viewshed	53.185599999999994	99.23294615745544
viewshed	53.4448	99.22913628816605
viewshed	53.70399999999999	99.22532641887665
viewshed	53.9632	99.22151654958725
viewshed	54.22239999999999	99.21770668029785
viewshed	54.4816	99.21389675140381
viewshed	54.74079999999999	99.21008694171906
viewshed	55.0	99.20627707242966
viewshed	55.25920000000001	99.20246720314026
viewshed	55.5184	99.19865733385086
viewshed	55.77759999999999	99.19484746456146
viewshed	56.0368	99.19103759527206
viewshed	56.29600000000001	99.18722766637802
viewshed	56.5552	99.18341785669327
viewshed	56.81439999999999	99.17960798740387
viewshed	57.0736	99.17579811811447
viewshed	57.332800000000006	99.17198818922043
viewshed	57.592	99.16817837953568
viewshed	57.851200000000006	99.16436851024628
viewshed	58.1104	99.16055858135223
viewshed	58.36959999999999	99.15674877166748
viewshed	58.62880000000001	99.15293890237808
viewshed	58.888000000000005	99.14912897348404
viewshed	59.1472	99.14531910419464
viewshed	59.40639999999999	99.14150929450989
viewshed	59.6656	99.13769942522049
viewshed	59.924800000000005	99.13388949632645
viewshed	60.184	99.1300796866417
viewshed	60.443200000000004	99.1262698173523
viewshed	60.7024	99.12245988845825
viewshed	60.96159999999999	99.11865001916885
viewshed	61.22080000000001	99.1148402094841
viewshed	61.480000000000004	99.1110303401947
viewshed	61.7392	99.10722041130066
viewshed	61.998400000000004	99.10341054201126
viewshed	62.2576	99.09960073232651
viewshed	62.5168	99.09579080343246
viewshed	62.775999999999996	99.09198093414307
viewshed	63.0352	99.08817112445831
viewshed	63.294399999999996	99.08436125516891
viewshed	63.55359999999999	99.08055132627487
viewshed	63.81280000000001	99.07674145698547
viewshed	64.072	99.07293164730072
viewshed	64.3312	99.06912171840668
viewshed	64.5904	99.06531184911728
viewshed	64.8496	99.06150197982788
viewshed	65.1088	99.05769211053848
viewshed	65.36800000000001	99.05388230085373
viewshed	65.6272	99.05007243156433
viewshed	65.8864	99.04626256227493
viewshed	66.14559999999999	99.04245263338089
viewshed	66.40480000000001	99.03864276409149
viewshed	66.664	99.0348328948021
viewshed	66.9232	99.0310230255127
viewshed	67.1824	99.02721309661865
viewshed	67.4416	99.02340334653854
viewshed	67.7008	99.01959347724915
viewshed	67.96000000000001	99.0157835483551
viewshed	68.2192	99.0119736790657
viewshed	68.4784	99.0081638097763
viewshed	68.7376	99.00435394048691
viewshed	68.99680000000001	99.00054401159286
viewshed	69.256	98.99673426151276
viewshed	69.5152	98.99292433261871
viewshed	69.7744	98.98911452293396
viewshed	70.03359999999999	98.98530459403992
viewshed	70.2928	98.98149466514587
viewshed	70.552	98.97768485546112
viewshed	70.8112	98.97387492656708
viewshed	71.07039999999999	98.97006511688232
viewshed	71.3296	98.96625530719757
viewshed	71.5888	98.96244537830353
viewshed	71.848	98.95863556861877
viewshed	72.1072	98.95482563972473
viewshed	72.3664	98.95101571083069
viewshed	72.62559999999999	98.94720590114594
viewshed	72.88480000000001	98.94339597225189
viewshed	73.144	98.93958616256714
viewshed	73.4032	98.93577635288239
viewshed	73.66239999999999	98.93196642398834
viewshed	73.9216	98.9281564950943
viewshed	74.1808	98.92434668540955
viewshed	74.44	98.9205367565155
viewshed	74.6992	98.91672682762146
viewshed	74.9584	98.912917137146
viewshed	75.21759999999999	98.90910720825195
viewshed	75.47680000000001	98.90529727935791
viewshed	75.736	98.90148746967316
viewshed	75.9952	98.89767754077911
viewshed	76.2544	98.89386773109436
viewshed	76.5136	98.89005780220032
viewshed	76.7728	98.88624799251556
viewshed	77.032	98.88243818283081
viewshed	77.2912	98.87862825393677
viewshed	77.5504	98.87481832504272
viewshed	77.80959999999999	98.87100851535797
viewshed	78.06880000000001	98.86719858646393
viewshed	78.328	98.86338865756989
viewshed	78.5872	98.85957896709442
viewshed	78.8464	98.85576903820038
viewshed	79.1056	98.85195910930634
viewshed	79.3648	98.84814929962158
viewshed	79.62400000000001	98.84433937072754
viewshed	79.8832	98.84052956104279
viewshed	80.1424	98.83671963214874
viewshed	80.40159999999999	98.8329097032547
viewshed	80.66080000000001	98.82910001277924
viewshed	80.92	98.82529008388519
viewshed	81.1792	98.82148015499115
viewshed	81.4384	98.8176703453064
viewshed	81.6976	98.81386041641235
viewshed	81.9568	98.81005048751831
viewshed	82.21600000000001	98.80624067783356
viewshed	82.4752	98.8024308681488
viewshed	82.7344	98.79862093925476
viewshed	82.9936	98.79481112957001
viewshed	83.25280000000001	98.79100120067596
viewshed	83.512	98.78719139099121
viewshed	83.7712	98.78338146209717
viewshed	84.0304	98.77957153320312
viewshed	84.2896	98.77576184272766
viewshed	84.5488	98.77195191383362
viewshed	84.808	98.76814198493958
viewshed	85.0672	98.76433217525482
viewshed	85.32639999999999	98.76052224636078
viewshed	85.5856	98.75671231746674
viewshed	85.8448	98.75290250778198
viewshed	86.104	98.74909269809723
viewshed	86.3632	98.74528276920319
viewshed	86.6224	98.74147295951843
viewshed	86.88159999999999	98.73766303062439
viewshed	87.1408	98.73385310173035
viewshed	87.4	98.7300432920456
viewshed	87.6592	98.72623336315155
viewshed	87.91839999999999	98.7224235534668
viewshed	88.1776	98.71861374378204
viewshed	88.4368	98.714803814888
viewshed	88.696	98.71099400520325
viewshed	88.9552	98.7071840763092
viewshed	89.2144	98.70337414741516
viewshed	89.47359999999999	98.69956433773041
viewshed	89.7328	98.69575440883636
viewshed	89.992	98.69194459915161
viewshed	90.2512	98.68813478946686
viewshed	90.51039999999999	98.68432486057281
viewshed	90.7696	98.68051493167877
viewshed	91.02879999999999	98.67670512199402
viewshed	91.288	98.67289519309998
viewshed	91.5472	98.66908538341522
viewshed	91.8064	98.66527557373047
viewshed	92.06559999999999	98.66146564483643
viewshed	92.3248	98.65765583515167
viewshed	92.584	98.65384590625763
viewshed	92.8432	98.65003597736359
viewshed	93.1024	98.64622616767883
viewshed	93.3616	98.64241623878479
viewshed	93.62079999999999	98.63860642910004
viewshed	93.88000000000001	98.63479661941528
viewshed	94.1392	98.63098669052124
viewshed	94.3984	98.6271767616272
viewshed	94.65759999999999	98.62336695194244
viewshed	94.9168	98.6195570230484
viewshed	95.176	98.61574721336365
viewshed	95.4352	98.6119372844696
viewshed	95.6944	98.60812747478485
viewshed	95.9536	98.6043176651001
viewshed	96.21279999999999	98.60050773620605
viewshed	96.47200000000001	98.59669780731201
viewshed	96.7312	98.59288799762726
viewshed	96.9904	98.58907806873322
viewshed	97.2496	98.58526813983917
viewshed	97.5088	98.58145844936371
viewshed	97.768	98.57764852046967
viewshed	98.0272	98.57383859157562
viewshed	98.2864	98.57002878189087
viewshed	98.5456	98.56621885299683
viewshed	98.80479999999999	98.56240904331207
viewshed	99.06400000000001	98.55859911441803
viewshed	99.3232	98.55478930473328
viewshed	99.58239999999999	98.55097949504852
viewshed	99.8416	98.54716956615448
viewshed	100.10079999999999	98.54335963726044
viewshed	100.36	98.53954982757568
viewshed	100.6192	98.53573989868164
viewshed	100.8784	98.5319299697876
viewshed	101.13759999999999	98.52812016010284
viewshed	101.39679999999998	98.52431035041809
viewshed	101.656	98.52050042152405
viewshed	101.9152	98.5166906118393
viewshed	102.17439999999999	98.51288068294525
viewshed	102.4336	98.50907075405121
viewshed	102.69279999999999	98.50526094436646
viewshed	102.952	98.50145101547241
viewshed	103.2112	98.49764132499695
viewshed	103.4704	98.4938313961029
viewshed	103.72959999999999	98.49002146720886
viewshed	103.9888	98.48621165752411
viewshed	104.248	98.48240172863007
viewshed	104.5072	98.47859179973602
viewshed	104.76639999999999	98.47478199005127
viewshed	105.0256	98.47097218036652
viewshed	105.28479999999999	98.46716225147247
viewshed	105.544	98.46335244178772
viewshed	105.8032	98.45954251289368
viewshed	106.0624	98.45573258399963
viewshed	106.32159999999999	98.45192277431488
viewshed	106.5808	98.44811284542084
viewshed	106.84	98.44430303573608
viewshed	107.0992	98.44049322605133
viewshed	107.3584	98.43668329715729
viewshed	107.6176	98.43287348747253
viewshed	107.87679999999999	98.42906355857849
viewshed	108.13600000000001	98.42525362968445
viewshed	108.3952	98.4214438199997
viewshed	108.6544	98.41763389110565
viewshed	108.91359999999999	98.4138240814209
viewshed	109.1728	0.0
viewshed	109.432	0.0
viewshed	109.6912	0.0
viewshed	109.9504	0.0
viewshed	110.2096	0.0
viewshed	110.46879999999999	0.0
viewshed	110.72800000000001	0.0
viewshed	110.9872	0.0
viewshed	111.2464	0.0
viewshed	111.5056	0.0
viewshed	111.7648	0.0
viewshed	112.024	0.0
viewshed	112.2832	0.0
viewshed	112.5424	0.0
viewshed	112.8016	0.0
viewshed	113.06079999999999	0.0
viewshed	113.32000000000001	0.0
viewshed	113.5792	0.0
viewshed	113.8384	0.0
viewshed	114.0976	0.0
viewshed	114.35679999999999	0.0
viewshed	114.616	0.0
viewshed	114.8752	0.0
viewshed	115.1344	0.0
viewshed	115.39359999999999	0.0
viewshed	115.65279999999998	0.0
viewshed	115.912	0.0
viewshed	116.1712	0.0
viewshed	116.43039999999999	0.0
viewshed	116.6896	0.0
viewshed	116.94879999999999	0.0
viewshed	117.208	0.0
viewshed	117.4672	0.0
viewshed	117.7264	0.0
viewshed	117.98559999999999	0.0
viewshed	118.24479999999998	0.0
viewshed	118.504	0.0
viewshed	118.7632	0.0
viewshed	119.02239999999999	0.0
viewshed	119.28159999999998	0.0
viewshed	119.5408	0.0
viewshed	119.8	0.0
