# Supplementary material for: Assessment of Habitat Suitability and Identification of Conservation Priority Areas for Endangered Marco Polo Sheep Throughout Khunjerab National Park (Pakistan) and Tashkurgan Natural Reserve (China)
Source: Animals (Basel). 2025 Jun 28;15(13):1907. doi: 10.3390/ani15131907 (PMC12248910; doi:10.3390/ani15131907)
Supplement: Supplementary file 1 [file animals-15-01907-s001.zip › plots/Marcopolo_Sheep_2_dam.dat]

variable	x	y
dam	3054.8	0.0
dam	3061.6208	0.0
dam	3068.4416	0.0
dam	3075.2624	0.0
dam	3082.0832	0.0
dam	3088.904	0.0
dam	3095.7248	0.0
dam	3102.5456000000004	0.0
dam	3109.3664000000003	0.0
dam	3116.1872000000003	0.0
dam	3123.0080000000003	0.0
dam	3129.8288000000002	0.0
dam	3136.6496	0.0
dam	3143.4704	0.0
dam	3150.2912	0.0
dam	3157.112	0.0
dam	3163.9328	0.0
dam	3170.7536	0.0
dam	3177.5744	0.0
dam	3184.3952	0.0
dam	3191.2160000000003	0.0
dam	3198.0368000000003	0.0
dam	3204.8576000000003	0.0
dam	3211.6784000000002	0.0
dam	3218.4992	0.0
dam	3225.32	0.0
dam	3232.1408	0.0
dam	3238.9616	0.0
dam	3245.7824	0.0
dam	3252.6032	0.0
dam	3259.424	0.0
dam	3266.2448000000004	0.0
dam	3273.0656000000004	0.0
dam	3279.8864000000003	0.0
dam	3286.7072000000003	0.0
dam	3293.5280000000002	0.0
dam	3300.3488	0.0
dam	3307.1696	0.0
dam	3313.9904	0.0
dam	3320.8112	0.0
dam	3327.632	0.0
dam	3334.4528	0.0
dam	3341.2736	99.53351643681526
dam	3348.0944	99.38766700029373
dam	3354.9152000000004	99.2417984008789
dam	3361.736	99.09591060876846
dam	3368.5568000000003	98.9500036239624
dam	3375.3776000000003	98.92105257511139
dam	3382.1984	98.90020966529846
dam	3389.0192	98.87934756278992
dam	3395.84	98.85846626758575
dam	3402.6608	98.83756577968597
dam	3409.4816	98.81664597988129
dam	3416.3024	98.79570710659027
dam	3423.1232	98.77474904060364
dam	3429.944	98.75377178192139
dam	3436.7648	98.73277521133423
dam	3443.5856000000003	98.71175956726074
dam	3450.4064000000003	98.69072461128235
dam	3457.2272000000003	98.66967058181763
dam	3464.0480000000002	98.648597240448
dam	3470.8688	98.62750470638275
dam	3477.6896	98.60639309883118
dam	3484.5104	98.5852621793747
dam	3491.3312	98.5641120672226
dam	3498.152	98.54294276237488
dam	3504.9728	98.52175438404083
dam	3511.7936	98.50054669380188
dam	3518.6144000000004	98.47931981086731
dam	3525.4352	98.45807373523712
dam	3532.2560000000003	98.43680846691132
dam	3539.0768000000003	98.41552400588989
dam	3545.8976000000002	98.39653468132019
dam	3552.7184	98.37985789775848
dam	3559.5392	98.36316192150116
dam	3566.36	98.34644675254822
dam	3573.1808	98.32971239089966
dam	3580.0016	98.31295883655548
dam	3586.8224	98.2961859703064
dam	3593.6432	98.27939403057098
dam	3600.464	98.26258289813995
dam	3607.2848000000004	98.24575245380402
dam	3614.1056000000003	98.22890293598175
dam	3620.9264000000003	98.21203422546387
dam	3627.7472000000002	98.19514620304108
dam	3634.568	98.17823898792267
dam	3641.3888	98.16131269931793
dam	3648.2096	98.14436709880829
dam	3655.0304	98.12740242481232
dam	3661.8512	98.11041843891144
dam	3668.672	98.09341526031494
dam	3675.4928	98.07639288902283
dam	3682.3136000000004	98.0593513250351
dam	3689.1344	98.04229068756104
dam	3695.9552000000003	98.02521133422852
dam	3702.776	98.00811219215393
dam	3709.5968000000003	97.99099373817444
dam	3716.4176	98.56020128726959
dam	3723.2384	98.54304456710815
dam	3730.0592	98.72752225399017
dam	3736.88	98.7103271484375
dam	3743.7008	98.69311285018921
dam	3750.5216	98.67587924003601
dam	3757.3424	98.65862655639648
dam	3764.1632	98.64135468006134
dam	3770.984	98.62406349182129
dam	3777.8048	98.60675323009491
dam	3784.6256000000003	98.58942365646362
dam	3791.4464	98.57207500934601
dam	3798.2672000000002	98.55470705032349
dam	3805.088	98.53731989860535
dam	3811.9088	98.51991367340088
dam	3818.7296	98.5024881362915
dam	3825.5504	98.48504340648651
dam	3832.3712	98.46757960319519
dam	3839.192	98.45009648799896
dam	3846.0128	98.43259418010712
dam	3852.8336	98.41507267951965
dam	3859.6544000000004	98.39753198623657
dam	3866.4752	98.37997210025787
dam	3873.2960000000003	98.36239302158356
dam	3880.1168000000002	98.34479475021362
dam	3886.9376	98.32717728614807
dam	3893.7584	98.30954051017761
dam	3900.5792	98.29188466072083
dam	3907.4	98.27420961856842
dam	3914.2208	98.25651526451111
dam	3921.0416	98.23880183696747
dam	3927.8624	98.22106921672821
dam	3934.6832000000004	98.20331728458405
dam	3941.504	98.18554627895355
dam	3948.3248000000003	98.16775596141815
dam	3955.1456	98.14994657039642
dam	3961.9664000000002	98.13211786746979
dam	3968.7872	98.11426997184753
dam	3975.608	98.09640300273895
dam	3982.4288	98.07851672172546
dam	3989.2496	98.06061124801636
dam	3996.0704	98.04268658161163
dam	4002.8912	98.02474272251129
dam	4009.712	98.00677967071533
dam	4016.5328	97.98879742622375
dam	4023.3536	97.97079610824585
dam	4030.1744	97.95277547836304
dam	4036.9952000000003	97.93473553657532
dam	4043.816	97.91667652130127
dam	4050.6368	97.89859819412231
dam	4057.4576	97.88050079345703
dam	4064.2784	97.86238431930542
dam	4071.0992	97.84424829483032
dam	4077.92	97.82609343528748
dam	4084.7408	97.80791926383972
dam	4091.5616	97.78972578048706
dam	4098.3824	97.77151322364807
dam	4105.2032	97.75328135490417
dam	4112.024	97.73503041267395
dam	4118.8448	97.71676015853882
dam	4125.6656	97.69847059249878
dam	4132.4864	97.68016219139099
dam	4139.3072	97.66183423995972
dam	4146.128000000001	97.64348721504211
dam	4152.9488	97.62512111663818
dam	4159.7696	97.60673570632935
dam	4166.5904	97.5883309841156
dam	4173.4112000000005	97.56990718841553
dam	4180.232	97.55146431922913
dam	4187.0527999999995	97.53300213813782
dam	4193.8736	97.5145206451416
dam	4200.6944	97.49602007865906
dam	4207.5152	97.47750043869019
dam	4214.336	97.4589614868164
dam	4221.1568	97.44040322303772
dam	4227.9776	97.4218258857727
dam	4234.7984	97.40322923660278
dam	4241.6192	97.38461351394653
dam	4248.4400000000005	97.36597847938538
dam	4255.2608	97.34732437133789
dam	4262.0815999999995	97.3286509513855
dam	4268.9024	97.30995845794678
dam	4275.7232	97.29124665260315
dam	4282.544	97.2725157737732
dam	4289.3648	97.25376558303833
dam	4296.1856	97.23499608039856
dam	4303.0064	97.21620750427246
dam	4309.8272	97.19739985466003
dam	4316.648	97.1785728931427
dam	4323.468800000001	97.15972685813904
dam	4330.2896	97.14086151123047
dam	4337.1104	97.12197685241699
dam	4343.9312	97.10307312011719
dam	4350.752	97.08415031433105
dam	4357.5728	97.06520795822144
dam	4364.3936	97.04624676704407
dam	4371.2144	97.02726626396179
dam	4378.0352	97.00826644897461
dam	4384.856	96.9892475605011
dam	4391.6768	96.97020936012268
dam	4398.497600000001	96.95115208625793
dam	4405.3184	96.93207550048828
dam	4412.1392	96.9129798412323
dam	4418.96	96.89386487007141
dam	4425.7808	96.8747308254242
dam	4432.6016	96.85557746887207
dam	4439.4224	96.83640503883362
dam	4446.2432	96.81721329689026
dam	4453.064	96.79800248146057
dam	4459.8848	96.77877235412598
dam	4466.7056	96.75952291488647
dam	4473.526400000001	96.74025440216064
dam	4480.3472	96.72096681594849
dam	4487.168	96.70165991783142
dam	4493.9888	96.68233370780945
dam	4500.8096000000005	96.66298842430115
dam	4507.6304	96.64362406730652
dam	4514.4512	96.62424039840698
dam	4521.272	96.60483741760254
dam	4528.0928	96.58541536331177
dam	4534.9136	96.56597399711609
dam	4541.7344	96.54651355743408
dam	4548.555200000001	96.52703380584717
dam	4555.376	96.50753498077393
dam	4562.1968	96.48801684379578
dam	4569.0176	96.4684796333313
dam	4575.838400000001	96.44892311096191
dam	4582.6592	96.4293475151062
dam	4589.48	96.40975260734558
dam	4596.3008	96.39013862609863
dam	4603.1216	96.37050533294678
dam	4609.9424	96.3508529663086
dam	4616.763199999999	96.3311812877655
dam	4623.584	96.3114902973175
dam	4630.4048	96.29178023338318
dam	4637.2256	96.27205109596252
dam	4644.0464	96.25230264663696
dam	4650.8672	96.2325348854065
dam	4657.688	96.2127480506897
dam	4664.5088	96.19294214248657
dam	4671.3296	96.17311692237854
dam	4678.1504	96.1532723903656
dam	4684.9712	96.13340878486633
dam	4691.7919999999995	96.11352586746216
dam	4698.6128	96.09362387657166
dam	4705.4336	96.07370281219482
dam	4712.2544	96.0537621974945
dam	4719.0752	96.03380274772644
dam	4725.896	96.01382374763489
dam	4732.7168	95.99382591247559
dam	4739.5376	95.97380876541138
dam	4746.3584	95.95377206802368
dam	4753.1792	95.93371677398682
dam	4760.0	95.91364192962646
dam	4766.8207999999995	95.89354753494263
dam	4773.6416	95.87343454360962
dam	4780.4624	95.85330200195312
dam	4787.2832	95.8331503868103
dam	4794.104	95.81297969818115
dam	4800.9248	95.79278993606567
dam	4807.7456	95.77258062362671
dam	4814.5664	95.75235223770142
dam	4821.3872	95.7321047782898
dam	4828.208	95.71183776855469
dam	4835.0288	95.69155168533325
dam	4841.8496	95.67124652862549
dam	4848.6704	95.6509222984314
dam	4855.4912	95.63057851791382
dam	4862.312	95.11611413955688
dam	4869.1328	95.09573221206665
dam	4875.9536	95.07533121109009
dam	4882.7744	95.05491065979004
dam	4889.5952	95.03447103500366
dam	4896.416	95.01401233673096
dam	4903.2368	94.99353456497192
dam	4910.0576	94.9730372428894
dam	4916.8784	94.95252084732056
dam	4923.6992	94.93198537826538
dam	4930.52	94.91143035888672
dam	4937.3408	94.89085674285889
dam	4944.1616	94.87026357650757
dam	4950.9824	94.84965085983276
dam	4957.8032	94.82901954650879
dam	4964.624	94.80836868286133
dam	4971.4448	94.78769874572754
dam	4978.2656	94.76700973510742
dam	4985.0864	94.74630117416382
dam	4991.9072	94.72557353973389
dam	4998.728	94.70482683181763
dam	5005.5488000000005	94.68406105041504
dam	5012.3696	94.66327571868896
dam	5019.1904	94.64247179031372
dam	5026.0112	94.62164831161499
dam	5032.832	94.60080528259277
dam	5039.6528	94.57994365692139
dam	5046.4736	94.55906248092651
dam	5053.2944	94.53816175460815
dam	5060.1152	94.51724243164062
dam	5066.936	94.49630355834961
dam	5073.7568	94.47534561157227
dam	5080.5776000000005	94.4543685913086
dam	5087.3984	94.4333724975586
dam	5094.2192	94.41235685348511
dam	5101.04	94.3913221359253
dam	5107.8608	94.37026834487915
dam	5114.6816	94.34919500350952
dam	5121.502399999999	94.32810306549072
dam	5128.3232	94.30699157714844
dam	5135.144	94.28586053848267
dam	5141.9648	94.26471090316772
dam	5148.7856	94.2435417175293
dam	5155.606400000001	94.22235345840454
dam	5162.4272	94.20114612579346
dam	5169.248	94.17991924285889
dam	5176.0688	94.15867328643799
dam	5182.8896	94.13740825653076
dam	5189.7104	94.1161241531372
dam	5196.531199999999	94.09482049942017
dam	5203.352000000001	94.0734977722168
dam	5210.1728	94.0521559715271
dam	5216.9936	94.03079509735107
dam	5223.8144	94.00941467285156
dam	5230.6352	93.98801517486572
dam	5237.456	93.96659660339355
dam	5244.2768	93.9451584815979
dam	5251.097599999999	93.92370176315308
dam	5257.9184000000005	93.90222549438477
dam	5264.7392	93.88072967529297
dam	5271.5599999999995	93.859215259552
dam	5278.3808	93.83768129348755
dam	5285.2016	93.81612825393677
dam	5292.0224	93.79455614089966
dam	5298.843199999999	93.77296447753906
dam	5305.664	93.7513542175293
dam	5312.4848	93.72972393035889
dam	5319.3056	93.7080750465393
dam	5326.1264	93.6864070892334
dam	5332.9472000000005	93.664719581604
dam	5339.768	93.64301300048828
dam	5346.5887999999995	93.62128686904907
dam	5353.4096	93.5995421409607
dam	5360.2304	93.57777786254883
dam	5367.0512	93.55599451065063
dam	5373.871999999999	93.53419160842896
dam	5380.6928	93.5123701095581
dam	5387.5136	93.49052906036377
dam	5394.3344	93.46866846084595
dam	5401.155199999999	93.44678926467896
dam	5407.976	93.42489051818848
dam	5414.7968	93.40297269821167
dam	5421.6176	93.38103580474854
dam	5428.4384	93.35907983779907
dam	5435.2592	93.33710432052612
dam	5442.08	93.31510972976685
dam	5448.900799999999	93.29309558868408
dam	5455.7216	93.27106285095215
dam	5462.5424	93.24901056289673
dam	5469.3632	93.22693920135498
dam	5476.183999999999	93.2048487663269
dam	5483.004800000001	93.18273878097534
dam	5489.8256	93.16060972213745
dam	5496.6464	93.13846158981323
dam	5503.4672	93.11629438400269
dam	5510.288	93.09410762786865
dam	5517.1088	93.07190179824829
dam	5523.9295999999995	93.0496768951416
dam	5530.7504	93.02743291854858
dam	5537.5712	93.00516939163208
dam	5544.392	92.98288679122925
dam	5551.212799999999	92.96058511734009
dam	5558.0336	92.93826389312744
dam	5564.8544	92.91592407226562
dam	5571.6752	92.89356470108032
dam	5578.495999999999	92.87118625640869
dam	5585.3168000000005	92.84878826141357
dam	5592.1376	92.82637119293213
dam	5598.9583999999995	92.80393505096436
dam	5605.7792	92.78147983551025
dam	5612.6	92.75900506973267
dam	5619.4208	92.73651170730591
dam	5626.241599999999	92.71399879455566
dam	5633.062400000001	92.69146633148193
dam	5639.8832	92.66891527175903
dam	5646.704	92.64634466171265
dam	5653.5248	92.62375497817993
dam	5660.3456	92.60114574432373
dam	5667.1664	92.57851791381836
dam	5673.9872	92.5558705329895
dam	5680.807999999999	92.53320407867432
dam	5687.6288	92.51051807403564
dam	5694.4496	92.4878134727478
dam	5701.270399999999	92.46508932113647
dam	5708.0912	92.44234561920166
dam	5714.912	92.41958332061768
dam	5721.7328	92.3968014717102
dam	5728.553599999999	92.3740005493164
dam	5735.374400000001	92.35118055343628
dam	5742.1952	92.32834148406982
dam	5749.016	92.30548286437988
dam	5755.8368	92.28260517120361
dam	5762.6576000000005	92.25970840454102
dam	5769.4784	92.23679208755493
dam	5776.2991999999995	92.21385669708252
dam	5783.12	92.19090223312378
dam	5789.9408	92.16792869567871
dam	5796.7616	92.14493560791016
dam	5803.5824	92.12192344665527
dam	5810.4032	92.09889221191406
dam	5817.224	92.07584190368652
dam	5824.0448	92.0527720451355
dam	5830.865599999999	92.02968311309814
dam	5837.6864000000005	92.00657510757446
dam	5844.5072	91.98344802856445
dam	5851.3279999999995	91.96030139923096
dam	5858.1488	91.93713569641113
dam	5864.9696	91.91395092010498
dam	5871.7904	91.8907470703125
dam	5878.611199999999	91.86752319335938
dam	5885.432	91.84428119659424
dam	5892.2528	91.82101917266846
dam	5899.0736	91.79773902893066
dam	5905.8944	91.77443885803223
dam	5912.715200000001	91.75111961364746
dam	5919.536	91.72778129577637
dam	5926.3568	91.70442295074463
dam	5933.1776	91.68104648590088
dam	5939.9984	91.65764999389648
dam	5946.8192	91.63423538208008
dam	5953.639999999999	91.61080074310303
dam	5960.4608	91.58734703063965
dam	5967.2816	91.56387424468994
dam	5974.1024	91.5403823852539
dam	5980.923199999999	91.51687049865723
dam	5987.744	91.49334049224854
dam	5994.5648	91.4697904586792
dam	6001.3856	91.44622230529785
dam	6008.2064	91.42263412475586
dam	6015.0272	91.39902687072754
dam	6021.848	91.37540054321289
dam	6028.6687999999995	91.35175514221191
dam	6035.4896	91.3280897140503
dam	6042.3104	91.30440616607666
dam	6049.1312	91.28070259094238
dam	6055.951999999999	91.25697994232178
dam	6062.772800000001	91.23323822021484
dam	6069.5936	91.20947742462158
dam	6076.4144	91.18569755554199
dam	6083.2352	91.16189861297607
dam	6090.056	91.13808059692383
dam	6096.8768	91.11424255371094
dam	6103.6975999999995	91.09038543701172
dam	6110.518399999999	91.06651020050049
dam	6117.3392	91.04261493682861
dam	6124.16	91.01870059967041
dam	6130.980799999999	90.99476623535156
dam	6137.8016	90.9708137512207
dam	6144.6224	90.94684219360352
dam	6151.4432	90.92285060882568
dam	6158.263999999999	90.89883995056152
dam	6165.0848000000005	90.87481117248535
dam	6171.9056	90.85076236724854
dam	6178.7264	90.82669353485107
dam	6185.5472	0.0
dam	6192.368	0.0
dam	6199.1888	0.0
dam	6206.009599999999	0.0
dam	6212.8304	0.0
dam	6219.6512	0.0
dam	6226.472	0.0
dam	6233.2928	0.0
dam	6240.1136	0.0
dam	6246.9344	0.0
dam	6253.7552	0.0
dam	6260.575999999999	0.0
dam	6267.3968	0.0
dam	6274.2176	0.0
dam	6281.0383999999995	0.0
dam	6287.8592	0.0
dam	6294.68	0.0
dam	6301.5008	0.0
dam	6308.321599999999	0.0
dam	6315.1424	0.0
dam	6321.9632	0.0
dam	6328.784	0.0
dam	6335.6048	0.0
dam	6342.4256000000005	0.0
dam	6349.2464	0.0
dam	6356.0671999999995	0.0
dam	6362.888	0.0
dam	6369.7088	0.0
dam	6376.5296	0.0
dam	6383.350399999999	0.0
dam	6390.1712	0.0
dam	6396.992	0.0
dam	6403.8128	0.0
dam	6410.633599999999	0.0
dam	6417.4544	0.0
dam	6424.2752	0.0
dam	6431.096	0.0
dam	6437.9168	0.0
dam	6444.7376	0.0
dam	6451.5584	0.0
dam	6458.379199999999	0.0
dam	6465.2	0.0
