# Supplementary material for: Assessment of Habitat Suitability and Identification of Conservation Priority Areas for Endangered Marco Polo Sheep Throughout Khunjerab National Park (Pakistan) and Tashkurgan Natural Reserve (China)
Source: Animals (Basel). 2025 Jun 28;15(13):1907. doi: 10.3390/ani15131907 (PMC12248910; doi:10.3390/ani15131907)
Supplement: Supplementary file 1 [file animals-15-01907-s001.zip › plots/Marcopolo_Sheep_2_dam_only.dat]

variable	x	y
dam	3054.8	0.0
dam	3061.6208	0.0
dam	3068.4416	0.0
dam	3075.2624	0.0
dam	3082.0832	0.0
dam	3088.904	0.0
dam	3095.7248	0.0
dam	3102.5456000000004	0.0
dam	3109.3664000000003	0.0
dam	3116.1872000000003	0.0
dam	3123.0080000000003	0.0
dam	3129.8288000000002	0.0
dam	3136.6496	0.0
dam	3143.4704	0.0
dam	3150.2912	0.0
dam	3157.112	0.0
dam	3163.9328	0.0
dam	3170.7536	0.0
dam	3177.5744	0.0
dam	3184.3952	0.0
dam	3191.2160000000003	0.0
dam	3198.0368000000003	0.0
dam	3204.8576000000003	0.0
dam	3211.6784000000002	0.0
dam	3218.4992	0.0
dam	3225.32	0.0
dam	3232.1408	0.0
dam	3238.9616	0.0
dam	3245.7824	0.0
dam	3252.6032	0.0
dam	3259.424	0.0
dam	3266.2448000000004	0.0
dam	3273.0656000000004	0.0
dam	3279.8864000000003	0.0
dam	3286.7072000000003	0.0
dam	3293.5280000000002	0.0
dam	3300.3488	0.0
dam	3307.1696	0.0
dam	3313.9904	0.0
dam	3320.8112	0.0
dam	3327.632	0.0
dam	3334.4528	0.0
dam	3341.2736	100.00724536273628
dam	3348.0944	99.93920017778873
dam	3354.9152000000004	99.87114484608173
dam	3361.736	99.80307938158512
dam	3368.5568000000003	99.7467188835144
dam	3375.3776000000003	99.72995775938034
dam	3382.1984	99.71318647265434
dam	3389.0192	99.69640502333641
dam	3395.84	99.67961347103119
dam	3402.6608	99.66281175613403
dam	3409.4816	99.64599990844727
dam	3416.3024	99.62917789816856
dam	3423.1232	99.61234575510025
dam	3429.944	99.59550347924232
dam	3436.7648	99.88367236405611
dam	3443.5856000000003	99.86680980026722
dam	3450.4064000000003	99.84993709623814
dam	3457.2272000000003	99.83305424451828
dam	3464.0480000000002	99.81616126000881
dam	3470.8688	99.79925812780857
dam	3477.6896	99.78234486281872
dam	3484.5104	99.76542145013809
dam	3491.3312	99.7484878897667
dam	3498.152	99.73154419660568
dam	3504.9728	99.71459037065506
dam	3511.7936	99.6976263821125
dam	3518.6144000000004	99.68065226078033
dam	3525.4352	99.66366800665855
dam	3532.2560000000003	99.64667358994484
dam	3539.0768000000003	99.54233306646347
dam	3545.8976000000002	99.52531835436821
dam	3552.7184	99.50829353928566
dam	3559.5392	99.49125856161118
dam	3566.36	99.47421342134476
dam	3573.1808	99.45715820789337
dam	3580.0016	99.44009280204773
dam	3586.8224	99.42301726341248
dam	3593.6432	99.40593159198761
dam	3600.464	99.38883572816849
dam	3607.2848000000004	99.3717297911644
dam	3614.1056000000003	99.35461366176605
dam	3620.9264000000003	99.33748745918274
dam	3627.7472000000002	99.32035106420517
dam	3634.568	99.30320453643799
dam	3641.3888	99.2860478758812
dam	3648.2096	99.26888102293015
dam	3655.0304	99.25170409679413
dam	3661.8512	99.23451697826385
dam	3668.672	99.21731972694397
dam	3675.4928	99.20011234283447
dam	3682.3136000000004	99.18289482593536
dam	3689.1344	99.16566717624664
dam	3695.9552000000003	99.14842998981476
dam	3702.776	99.13118201494217
dam	3709.5968000000003	99.11392396688461
dam	3716.4176	99.0966557264328
dam	3723.2384	99.07937735319138
dam	3730.0592	99.06208884716034
dam	3736.88	99.04479014873505
dam	3743.7008	99.02748137712479
dam	3750.5216	99.01016241312027
dam	3757.3424	98.99283337593079
dam	3764.1632	98.97549414634705
dam	3770.984	98.9581447839737
dam	3777.8048	98.95736980438232
dam	3784.6256000000003	98.94000017642975
dam	3791.4464	98.93671369552612
dam	3798.2672000000002	98.91932380199432
dam	3805.088	98.90192377567291
dam	3811.9088	98.8845134973526
dam	3818.7296	98.86709320545197
dam	3825.5504	98.84966266155243
dam	3832.3712	98.83222198486328
dam	3839.192	98.81477129459381
dam	3846.0128	98.79731035232544
dam	3852.8336	98.77983927726746
dam	3859.6544000000004	98.76235806941986
dam	3866.4752	98.74486672878265
dam	3873.2960000000003	98.72736525535583
dam	3880.1168000000002	98.70985352993011
dam	3886.9376	98.69233179092407
dam	3893.7584	98.67479991912842
dam	3900.5792	98.65725779533386
dam	3907.4	98.63970565795898
dam	3914.2208	98.6221432685852
dam	3921.0416	98.60457074642181
dam	3927.8624	98.5869882106781
dam	3934.6832000000004	98.56939542293549
dam	3941.504	98.55179250240326
dam	3948.3248000000003	98.53417944908142
dam	3955.1456	98.51655626296997
dam	3961.9664000000002	98.49892294406891
dam	3968.7872	98.48127949237823
dam	3975.608	98.46362578868866
dam	3982.4288	98.44596207141876
dam	3989.2496	98.42828822135925
dam	3996.0704	98.41060411930084
dam	4002.8912	98.39291000366211
dam	4009.712	98.37520563602448
dam	4016.5328	98.35749113559723
dam	4023.3536	98.33976650238037
dam	4030.1744	98.24225735664368
dam	4036.9952000000003	98.22451257705688
dam	4043.816	98.20675754547119
dam	4050.6368	98.1889922618866
dam	4057.4576	98.17121696472168
dam	4064.2784	98.15343153476715
dam	4071.0992	98.13563597202301
dam	4077.92	98.11783015727997
dam	4084.7408	98.1000143289566
dam	4091.5616	98.08218824863434
dam	4098.3824	98.06435215473175
dam	4105.2032	98.04650580883026
dam	4112.024	98.02864933013916
dam	4118.8448	98.01078271865845
dam	4125.6656	97.99290609359741
dam	4132.4864	97.97501921653748
dam	4139.3072	97.95712208747864
dam	4146.128000000001	97.93921494483948
dam	4152.9488	97.92129755020142
dam	4159.7696	97.90337014198303
dam	4166.5904	97.88543272018433
dam	4173.4112000000005	97.86748480796814
dam	4180.232	97.84952712059021
dam	4187.0527999999995	97.8315589427948
dam	4193.8736	97.81358075141907
dam	4200.6944	97.79559254646301
dam	4207.5152	97.77759408950806
dam	4214.336	97.75958561897278
dam	4221.1568	97.7415668964386
dam	4227.9776	97.72353792190552
dam	4234.7984	97.70549893379211
dam	4241.6192	97.68744993209839
dam	4248.4400000000005	97.66602778434753
dam	4255.2608	97.647958278656
dam	4262.0815999999995	97.62987875938416
dam	4268.9024	97.6117889881134
dam	4275.7232	97.59368920326233
dam	4282.544	97.57557916641235
dam	4289.3648	97.55745911598206
dam	4296.1856	97.53932881355286
dam	4303.0064	97.52118825912476
dam	4309.8272	97.50303769111633
dam	4316.648	97.48487710952759
dam	4323.468800000001	97.46670627593994
dam	4330.2896	97.4485251903534
dam	4337.1104	97.43033409118652
dam	4343.9312	97.41213297843933
dam	4350.752	97.39392137527466
dam	4357.5728	97.37569999694824
dam	4364.3936	97.35746812820435
dam	4371.2144	97.3392264842987
dam	4378.0352	97.32097434997559
dam	4384.856	97.30271220207214
dam	4391.6768	97.28444004058838
dam	4398.497600000001	97.26615762710571
dam	4405.3184	97.24786496162415
dam	4412.1392	97.22956228256226
dam	4418.96	97.21124958992004
dam	4425.7808	97.19292664527893
dam	4432.6016	97.17459344863892
dam	4439.4224	97.15625023841858
dam	4446.2432	97.13789677619934
dam	4453.064	97.11953330039978
dam	4459.8848	97.10115957260132
dam	4466.7056	97.08277583122253
dam	4473.526400000001	97.06438183784485
dam	4480.3472	97.04597759246826
dam	4487.168	97.02756333351135
dam	4493.9888	97.00913906097412
dam	4500.8096000000005	96.99070453643799
dam	4507.6304	96.97225975990295
dam	4514.4512	96.9538049697876
dam	4521.272	96.93534016609192
dam	4528.0928	96.91686487197876
dam	4534.9136	96.89837980270386
dam	4541.7344	96.87988448143005
dam	4548.555200000001	96.86137890815735
dam	4555.376	96.84286308288574
dam	4562.1968	96.82433748245239
dam	4569.0176	96.80580139160156
dam	4575.838400000001	96.78725528717041
dam	4582.6592	96.76869916915894
dam	4589.48	96.75013279914856
dam	4596.3008	96.73155617713928
dam	4603.1216	96.71296954154968
dam	4609.9424	96.69437265396118
dam	4616.763199999999	96.67576575279236
dam	4623.584	96.65714883804321
dam	4630.4048	96.63852143287659
dam	4637.2256	96.61988425254822
dam	4644.0464	96.60123658180237
dam	4650.8672	96.5825788974762
dam	4657.688	96.5639111995697
dam	4664.5088	96.5452332496643
dam	4671.3296	96.52654528617859
dam	4678.1504	96.50784707069397
dam	4684.9712	96.48913860321045
dam	4691.7919999999995	96.4704201221466
dam	4698.6128	96.45169138908386
dam	4705.4336	96.4329526424408
dam	4712.2544	96.41420388221741
dam	4719.0752	96.39544463157654
dam	4725.896	96.37667560577393
dam	4732.7168	96.35789608955383
dam	4739.5376	96.33910655975342
dam	4746.3584	96.32030701637268
dam	4753.1792	96.30149722099304
dam	4760.0	96.28267741203308
dam	4766.8207999999995	96.26384735107422
dam	4773.6416	96.24500703811646
dam	4780.4624	96.22615671157837
dam	4787.2832	96.20729637145996
dam	4794.104	96.18842554092407
dam	4800.9248	96.16954493522644
dam	4807.7456	96.15065407752991
dam	4814.5664	96.13175296783447
dam	4821.3872	96.11284160614014
dam	4828.208	96.09392046928406
dam	4835.0288	96.0749888420105
dam	4841.8496	96.05604720115662
dam	4848.6704	96.03709554672241
dam	4855.4912	96.0181336402893
dam	4862.312	95.3555383682251
dam	4869.1328	95.33655643463135
dam	4875.9536	95.31756401062012
dam	4882.7744	95.29856157302856
dam	4889.5952	95.27954912185669
dam	4896.416	95.26052618026733
dam	4903.2368	95.24149322509766
dam	4910.0576	95.22245025634766
dam	4916.8784	95.20339727401733
dam	4923.6992	95.18433380126953
dam	4930.52	95.1652603149414
dam	4937.3408	95.14617681503296
dam	4944.1616	95.12708282470703
dam	4950.9824	95.10797929763794
dam	4957.8032	95.08886528015137
dam	4964.624	95.06974077224731
dam	4971.4448	95.0506067276001
dam	4978.2656	95.0314621925354
dam	4985.0864	95.01230764389038
dam	4991.9072	94.99314308166504
dam	4998.728	94.97396802902222
dam	5005.5488000000005	94.95478296279907
dam	5012.3696	94.9355878829956
dam	5019.1904	94.91638231277466
dam	5026.0112	94.89716720581055
dam	5032.832	94.87794160842896
dam	5039.6528	94.85870552062988
dam	5046.4736	94.83945989608765
dam	5053.2944	94.82020378112793
dam	5060.1152	94.80093765258789
dam	5066.936	94.78166151046753
dam	5073.7568	94.76237487792969
dam	5080.5776000000005	94.74307823181152
dam	5087.3984	94.72377157211304
dam	5094.2192	94.70445489883423
dam	5101.04	94.68512773513794
dam	5107.8608	94.66579055786133
dam	5114.6816	94.6464433670044
dam	5121.502399999999	94.62708616256714
dam	5128.3232	94.6077184677124
dam	5135.144	94.58834075927734
dam	5141.9648	94.56895303726196
dam	5148.7856	94.5495548248291
dam	5155.606400000001	94.53014659881592
dam	5162.4272	94.51072835922241
dam	5169.248	94.49130010604858
dam	5176.0688	94.47186136245728
dam	5182.8896	94.45241260528564
dam	5189.7104	94.43295383453369
dam	5196.531199999999	94.41348505020142
dam	5203.352000000001	94.39400577545166
dam	5210.1728	94.37451648712158
dam	5216.9936	94.35501718521118
dam	5223.8144	94.3355073928833
dam	5230.6352	94.31598806381226
dam	5237.456	94.29645824432373
dam	5244.2768	94.27691793441772
dam	5251.097599999999	94.25736808776855
dam	5257.9184000000005	94.2378077507019
dam	5264.7392	94.21823740005493
dam	5271.5599999999995	94.19865655899048
dam	5278.3808	94.17906618118286
dam	5285.2016	94.15946531295776
dam	5292.0224	94.13985443115234
dam	5298.843199999999	94.12023305892944
dam	5305.664	94.10060167312622
dam	5312.4848	94.08096027374268
dam	5319.3056	94.06130886077881
dam	5326.1264	94.04164743423462
dam	5332.9472000000005	94.02197551727295
dam	5339.768	94.00229358673096
dam	5346.5887999999995	93.98260116577148
dam	5353.4096	93.96289920806885
dam	5360.2304	93.94318675994873
dam	5367.0512	93.92346429824829
dam	5373.871999999999	93.90373134613037
dam	5380.6928	93.88398885726929
dam	5387.5136	93.86423587799072
dam	5394.3344	93.84447240829468
dam	5401.155199999999	93.82469940185547
dam	5407.976	93.80491590499878
dam	5414.7968	93.78512239456177
dam	5421.6176	93.76531887054443
dam	5428.4384	93.74550485610962
dam	5435.2592	93.72568082809448
dam	5442.08	93.70584678649902
dam	5448.900799999999	93.68600273132324
dam	5455.7216	93.66614818572998
dam	5462.5424	93.6462836265564
dam	5469.3632	93.62640905380249
dam	5476.183999999999	93.60652446746826
dam	5483.004800000001	93.58662939071655
dam	5489.8256	93.56672430038452
dam	5496.6464	93.54680919647217
dam	5503.4672	93.52688360214233
dam	5510.288	93.50694847106934
dam	5517.1088	93.48700284957886
dam	5523.9295999999995	93.4670467376709
dam	5530.7504	93.44708108901978
dam	5537.5712	93.42710494995117
dam	5544.392	93.40711879730225
dam	5551.212799999999	93.38712215423584
dam	5558.0336	93.36711597442627
dam	5564.8544	93.34709930419922
dam	5571.6752	93.32707214355469
dam	5578.495999999999	93.30703544616699
dam	5585.3168000000005	93.28698825836182
dam	5592.1376	93.26693105697632
dam	5598.9583999999995	93.2468638420105
dam	5605.7792	93.2267861366272
dam	5612.6	93.20669889450073
dam	5619.4208	93.18660068511963
dam	5626.241599999999	93.16649293899536
dam	5633.062400000001	93.14637470245361
dam	5639.8832	93.1262469291687
dam	5646.704	93.10610818862915
dam	5653.5248	93.08595991134644
dam	5660.3456	93.06580114364624
dam	5667.1664	93.04563236236572
dam	5673.9872	93.02545356750488
dam	5680.807999999999	93.00526475906372
dam	5687.6288	92.98506546020508
dam	5694.4496	92.96485614776611
dam	5701.270399999999	92.94463634490967
dam	5708.0912	92.92440700531006
dam	5714.912	92.90416717529297
dam	5721.7328	92.88391733169556
dam	5728.553599999999	92.86365699768066
dam	5735.374400000001	92.84338712692261
dam	5742.1952	92.82310676574707
dam	5749.016	92.80281639099121
dam	5755.8368	92.78251552581787
dam	5762.6576000000005	92.76220512390137
dam	5769.4784	92.74188423156738
dam	5776.2991999999995	92.72155284881592
dam	5783.12	92.70121192932129
dam	5789.9408	92.68086051940918
dam	5796.7616	92.66049909591675
dam	5803.5824	92.64012718200684
dam	5810.4032	92.61974573135376
dam	5817.224	92.5993537902832
dam	5824.0448	92.57895183563232
dam	5830.865599999999	92.55853939056396
dam	5837.6864000000005	92.53811740875244
dam	5844.5072	92.51768493652344
dam	5851.3279999999995	92.49724245071411
dam	5858.1488	92.4767894744873
dam	5864.9696	92.45632648468018
dam	5871.7904	92.43585348129272
dam	5878.611199999999	92.41537046432495
dam	5885.432	92.3948769569397
dam	5892.2528	92.37437391281128
dam	5899.0736	92.35385990142822
dam	5905.8944	92.333336353302
dam	5912.715200000001	92.3128023147583
dam	5919.536	92.29225873947144
dam	5926.3568	92.27170419692993
dam	5933.1776	92.25114011764526
dam	5939.9984	92.23056554794312
dam	5946.8192	92.20998096466064
dam	5953.639999999999	92.18938636779785
dam	5960.4608	92.16878128051758
dam	5967.2816	92.14816665649414
dam	5974.1024	92.12754154205322
dam	5980.923199999999	92.10690593719482
dam	5987.744	92.08626079559326
dam	5994.5648	92.06560516357422
dam	6001.3856	92.04493951797485
dam	6008.2064	92.02426338195801
dam	6015.0272	92.003577709198
dam	6021.848	91.98288154602051
dam	6028.6687999999995	91.9621753692627
dam	6035.4896	91.9414587020874
dam	6042.3104	91.92073249816895
dam	6049.1312	91.89999580383301
dam	6055.951999999999	91.87924861907959
dam	6062.772800000001	91.85849189758301
dam	6069.5936	91.83772468566895
dam	6076.4144	91.8169469833374
dam	6083.2352	91.7961597442627
dam	6090.056	91.77536201477051
dam	6096.8768	91.75455474853516
dam	6103.6975999999995	91.73373699188232
dam	6110.518399999999	91.71290874481201
dam	6117.3392	91.69207096099854
dam	6124.16	91.67122268676758
dam	6130.980799999999	91.65036392211914
dam	6137.8016	91.62949562072754
dam	6144.6224	91.60861682891846
dam	6151.4432	91.5877275466919
dam	6158.263999999999	91.56682872772217
dam	6165.0848000000005	91.54591941833496
dam	6171.9056	91.52500057220459
dam	6178.7264	91.50407123565674
dam	6185.5472	0.0
dam	6192.368	0.0
dam	6199.1888	0.0
dam	6206.009599999999	0.0
dam	6212.8304	0.0
dam	6219.6512	0.0
dam	6226.472	0.0
dam	6233.2928	0.0
dam	6240.1136	0.0
dam	6246.9344	0.0
dam	6253.7552	0.0
dam	6260.575999999999	0.0
dam	6267.3968	0.0
dam	6274.2176	0.0
dam	6281.0383999999995	0.0
dam	6287.8592	0.0
dam	6294.68	0.0
dam	6301.5008	0.0
dam	6308.321599999999	0.0
dam	6315.1424	0.0
dam	6321.9632	0.0
dam	6328.784	0.0
dam	6335.6048	0.0
dam	6342.4256000000005	0.0
dam	6349.2464	0.0
dam	6356.0671999999995	0.0
dam	6362.888	0.0
dam	6369.7088	0.0
dam	6376.5296	0.0
dam	6383.350399999999	0.0
dam	6390.1712	0.0
dam	6396.992	0.0
dam	6403.8128	0.0
dam	6410.633599999999	0.0
dam	6417.4544	0.0
dam	6424.2752	0.0
dam	6431.096	0.0
dam	6437.9168	0.0
dam	6444.7376	0.0
dam	6451.5584	0.0
dam	6458.379199999999	0.0
dam	6465.2	0.0
