# Supplementary material for: Assessment of Habitat Suitability and Identification of Conservation Priority Areas for Endangered Marco Polo Sheep Throughout Khunjerab National Park (Pakistan) and Tashkurgan Natural Reserve (China)
Source: Animals (Basel). 2025 Jun 28;15(13):1907. doi: 10.3390/ani15131907 (PMC12248910; doi:10.3390/ani15131907)
Supplement: Supplementary file 1 [file animals-15-01907-s001.zip › plots/Marcopolo_Sheep_2_hillshad.dat]

variable	x	y
hillshad	-24.3	0.0
hillshad	-23.692800000000002	0.0
hillshad	-23.0856	0.0
hillshad	-22.4784	0.0
hillshad	-21.8712	0.0
hillshad	-21.264	0.0
hillshad	-20.6568	0.0
hillshad	-20.049599999999998	0.0
hillshad	-19.4424	0.0
hillshad	-18.8352	0.0
hillshad	-18.228	0.0
hillshad	-17.6208	0.0
hillshad	-17.0136	0.0
hillshad	-16.4064	0.0
hillshad	-15.799199999999999	0.0
hillshad	-15.192	0.0
hillshad	-14.5848	0.0
hillshad	-13.977599999999999	0.0
hillshad	-13.3704	0.0
hillshad	-12.7632	0.0
hillshad	-12.156	0.0
hillshad	-11.5488	0.0
hillshad	-10.9416	0.0
hillshad	-10.3344	0.0
hillshad	-9.7272	0.0
hillshad	-9.12	0.0
hillshad	-8.5128	0.0
hillshad	-7.9056	0.0
hillshad	-7.298399999999997	0.0
hillshad	-6.6911999999999985	0.0
hillshad	-6.084	0.0
hillshad	-5.476800000000001	0.0
hillshad	-4.869599999999998	0.0
hillshad	-4.2623999999999995	0.0
hillshad	-3.655199999999997	0.0
hillshad	-3.048000000000002	0.0
hillshad	-2.4407999999999994	0.0
hillshad	-1.8336000000000006	0.0
hillshad	-1.2263999999999982	0.0
hillshad	-0.6191999999999993	0.0
hillshad	-0.012000000000000455	0.0
hillshad	0.5951999999999984	0.0
hillshad	1.2024000000000008	95.7808952331543
hillshad	1.8096000000000032	95.78680896759033
hillshad	2.416800000000002	95.79272317886353
hillshad	3.0240000000000045	95.79863739013672
hillshad	3.6311999999999998	95.80455112457275
hillshad	4.238400000000002	95.81046533584595
hillshad	4.845600000000001	95.81637954711914
hillshad	5.452800000000003	95.82229328155518
hillshad	6.060000000000002	95.82820749282837
hillshad	6.667200000000001	95.83412170410156
hillshad	7.2744	95.8400354385376
hillshad	7.881600000000002	95.84594964981079
hillshad	8.488800000000001	95.85186386108398
hillshad	9.096	95.85777759552002
hillshad	9.703200000000006	95.86369180679321
hillshad	10.310399999999998	95.8696060180664
hillshad	10.917600000000004	95.87551975250244
hillshad	11.524800000000003	95.88143396377563
hillshad	12.132000000000001	95.88734817504883
hillshad	12.7392	95.89326190948486
hillshad	13.3464	95.89917612075806
hillshad	13.953600000000005	95.90509033203125
hillshad	14.560800000000004	95.91100406646729
hillshad	15.168000000000003	95.91691827774048
hillshad	15.775200000000002	95.92283248901367
hillshad	16.3824	95.9287462234497
hillshad	16.989600000000006	95.9346604347229
hillshad	17.596800000000005	95.9405746459961
hillshad	18.203999999999997	95.94648838043213
hillshad	18.811200000000003	95.95240259170532
hillshad	19.418400000000002	95.95831680297852
hillshad	20.025600000000008	95.96423053741455
hillshad	20.6328	95.97014474868774
hillshad	21.24	95.97605895996094
hillshad	21.847200000000004	95.98197269439697
hillshad	22.454400000000003	95.98788690567017
hillshad	23.061600000000002	95.99380111694336
hillshad	23.6688	95.9997148513794
hillshad	24.276	96.00562906265259
hillshad	24.883200000000006	96.0115430355072
hillshad	25.490399999999998	96.0174572467804
hillshad	26.097600000000003	96.02337121963501
hillshad	26.704800000000002	96.02928519248962
hillshad	27.31200000000001	96.03519940376282
hillshad	27.919200000000007	96.04111337661743
hillshad	28.5264	96.04702758789062
hillshad	29.133600000000005	96.05294156074524
hillshad	29.740800000000004	96.05885553359985
hillshad	30.34800000000001	96.06476974487305
hillshad	30.9552	96.07068371772766
hillshad	31.5624	96.07659769058228
hillshad	32.1696	96.08251190185547
hillshad	32.77680000000001	96.08842587471008
hillshad	33.384	96.0943398475647
hillshad	33.991200000000006	96.10025405883789
hillshad	34.5984	96.1061680316925
hillshad	35.205600000000004	96.11208200454712
hillshad	35.812799999999996	96.11799621582031
hillshad	36.42	96.12391018867493
hillshad	37.02720000000001	96.12982416152954
hillshad	37.6344	96.13573837280273
hillshad	38.241600000000005	96.14165234565735
hillshad	38.8488	96.14756631851196
hillshad	39.456	96.15348052978516
hillshad	40.06320000000001	96.15939450263977
hillshad	40.6704	96.16530847549438
hillshad	41.27760000000001	96.17122268676758
hillshad	41.88480000000001	96.17713665962219
hillshad	42.492000000000004	96.1830506324768
hillshad	43.09920000000001	96.18896484375
hillshad	43.706400000000016	96.19487881660461
hillshad	44.31360000000001	96.20079278945923
hillshad	44.9208	96.20670700073242
hillshad	45.528000000000006	96.21262097358704
hillshad	46.13520000000001	96.21853494644165
hillshad	46.74240000000002	96.22444915771484
hillshad	47.34960000000001	96.23036313056946
hillshad	47.9568	96.23627710342407
hillshad	48.56400000000001	96.24219131469727
hillshad	49.17120000000001	96.24810528755188
hillshad	49.778400000000005	96.2540192604065
hillshad	50.38560000000001	96.25993347167969
hillshad	50.9928	96.2658474445343
hillshad	51.60000000000001	96.27176141738892
hillshad	52.207200000000014	96.27767562866211
hillshad	52.814400000000006	96.28358960151672
hillshad	53.42160000000001	96.28950357437134
hillshad	54.028800000000004	96.29541778564453
hillshad	54.63600000000001	96.30133175849915
hillshad	55.243200000000016	96.30724573135376
hillshad	55.85040000000001	96.31315994262695
hillshad	56.45760000000001	96.31907391548157
hillshad	57.064800000000005	96.32498788833618
hillshad	57.672	96.33090209960938
hillshad	58.27920000000002	96.33681607246399
hillshad	58.88640000000001	96.3427300453186
hillshad	59.493600000000015	96.3486442565918
hillshad	60.10080000000001	96.35455822944641
hillshad	60.708	96.36047220230103
hillshad	61.31520000000002	96.36638641357422
hillshad	61.92240000000001	96.02263307571411
hillshad	62.5296	96.02854704856873
hillshad	63.13680000000001	96.03446125984192
hillshad	63.744	96.04037523269653
hillshad	64.35120000000002	96.04628920555115
hillshad	64.95840000000001	96.05220341682434
hillshad	65.5656	96.05811738967896
hillshad	66.17280000000001	96.06403136253357
hillshad	66.78	96.06994557380676
hillshad	67.38720000000002	96.07585954666138
hillshad	67.99440000000001	96.08177375793457
hillshad	68.6016	96.08768773078918
hillshad	69.20880000000001	96.0936017036438
hillshad	69.816	96.09951591491699
hillshad	70.42320000000001	96.1054298877716
hillshad	71.03040000000001	96.11134386062622
hillshad	71.6376	96.11725807189941
hillshad	72.24480000000001	96.12317204475403
hillshad	72.852	96.12908601760864
hillshad	73.45920000000001	96.13500022888184
hillshad	74.06640000000002	96.14091420173645
hillshad	74.67360000000001	96.14682817459106
hillshad	75.2808	96.15274238586426
hillshad	75.88800000000002	96.15865635871887
hillshad	76.49520000000001	96.16457033157349
hillshad	77.10240000000002	96.17048454284668
hillshad	77.70960000000001	96.1763985157013
hillshad	78.3168	96.18231248855591
hillshad	78.92400000000002	96.1882266998291
hillshad	79.53120000000001	96.19414067268372
hillshad	80.13840000000002	96.20005464553833
hillshad	80.74560000000001	96.20596885681152
hillshad	81.3528	96.21188282966614
hillshad	81.96000000000002	96.21779680252075
hillshad	82.56720000000001	96.22371101379395
hillshad	83.1744	96.22962498664856
hillshad	83.78160000000001	96.23553895950317
hillshad	84.3888	96.24145317077637
hillshad	84.99600000000002	96.24736714363098
hillshad	85.60320000000002	96.2532811164856
hillshad	86.2104	96.25919532775879
hillshad	86.81760000000001	96.2651093006134
hillshad	87.4248	96.27102327346802
hillshad	88.03200000000001	96.27693748474121
hillshad	88.63920000000002	96.28285145759583
hillshad	89.24640000000001	96.28876543045044
hillshad	89.85360000000001	96.29467964172363
hillshad	90.4608	96.30059361457825
hillshad	91.06800000000001	96.30650758743286
hillshad	91.67520000000002	96.31242179870605
hillshad	92.28240000000001	96.31833577156067
hillshad	92.88960000000002	96.32424998283386
hillshad	93.49680000000001	96.33016395568848
hillshad	94.10400000000001	96.33607792854309
hillshad	94.71120000000002	96.3419919013977
hillshad	95.31840000000001	96.3479061126709
hillshad	95.9256	96.35382008552551
hillshad	96.53280000000001	96.35973405838013
hillshad	97.14000000000001	96.36564826965332
hillshad	97.74720000000002	96.37156224250793
hillshad	98.35440000000001	96.37747621536255
hillshad	98.9616	96.38339042663574
hillshad	99.56880000000001	96.38930439949036
hillshad	100.17600000000002	96.39521861076355
hillshad	100.78320000000001	96.40113258361816
hillshad	101.39040000000001	96.40704655647278
hillshad	101.9976	96.41296052932739
hillshad	102.60480000000001	96.41887474060059
hillshad	103.21200000000002	96.4247887134552
hillshad	103.81920000000001	96.43070268630981
hillshad	104.42640000000002	96.43661689758301
hillshad	105.03360000000002	96.44253087043762
hillshad	105.6408	96.44844508171082
hillshad	106.248	96.45435905456543
hillshad	106.85520000000001	96.46027302742004
hillshad	107.46240000000002	96.46618723869324
hillshad	108.06960000000002	96.47210121154785
hillshad	108.67680000000003	96.47801518440247
hillshad	109.284	96.48392915725708
hillshad	109.89120000000001	96.59997415542603
hillshad	110.49840000000002	96.60588836669922
hillshad	111.1056	96.61180233955383
hillshad	111.71280000000003	96.61771631240845
hillshad	112.32000000000001	96.62363052368164
hillshad	112.92720000000001	96.62954449653625
hillshad	113.53440000000002	96.63545870780945
hillshad	114.1416	96.64137268066406
hillshad	114.74880000000003	97.13307356834412
hillshad	115.35600000000001	97.13898754119873
hillshad	115.96320000000001	97.14490151405334
hillshad	116.57040000000002	97.15081548690796
hillshad	117.1776	97.15672969818115
hillshad	117.78480000000003	97.16264367103577
hillshad	118.39200000000001	97.16855788230896
hillshad	118.99920000000002	97.17447185516357
hillshad	119.60640000000002	97.18038582801819
hillshad	120.2136	97.18630003929138
hillshad	120.82080000000003	97.192214012146
hillshad	121.42800000000001	97.19812798500061
hillshad	122.03520000000002	97.2040421962738
hillshad	122.64240000000002	97.20995616912842
hillshad	123.2496	97.21587014198303
hillshad	123.8568	97.22178435325623
hillshad	124.46400000000001	97.22769832611084
hillshad	125.07120000000002	97.23361229896545
hillshad	125.67840000000002	97.23952651023865
hillshad	126.2856	97.24544048309326
hillshad	126.89280000000001	97.25135445594788
hillshad	127.50000000000001	97.25726866722107
hillshad	128.1072	97.26318264007568
hillshad	128.7144	97.2690966129303
hillshad	129.3216	97.27501058578491
hillshad	129.9288	97.2809247970581
hillshad	130.536	97.28683876991272
hillshad	131.1432	97.29275298118591
hillshad	131.7504	97.29866695404053
hillshad	132.3576	97.30458116531372
hillshad	132.9648	97.31049513816833
hillshad	133.572	97.31640911102295
hillshad	134.1792	97.32232308387756
hillshad	134.78640000000001	97.32823729515076
hillshad	135.3936	97.33415126800537
hillshad	136.0008	97.34006524085999
hillshad	136.60799999999998	97.34597945213318
hillshad	137.2152	97.3518934249878
hillshad	137.82240000000002	97.35780763626099
hillshad	138.4296	97.3637216091156
hillshad	139.0368	97.36963558197021
hillshad	139.64399999999998	97.37554955482483
hillshad	140.2512	97.38146376609802
hillshad	140.85840000000002	97.38737773895264
hillshad	141.4656	97.39329195022583
hillshad	142.0728	97.39920592308044
hillshad	142.67999999999998	97.40511989593506
hillshad	143.2872	97.41103386878967
hillshad	143.89440000000002	97.41694808006287
hillshad	144.5016	97.42286205291748
hillshad	145.1088	97.4287760257721
hillshad	145.71599999999998	97.43469023704529
hillshad	146.3232	97.4406042098999
hillshad	146.93040000000002	97.4465184211731
hillshad	147.5376	97.45243239402771
hillshad	148.1448	97.45834636688232
hillshad	148.75199999999998	97.46426033973694
hillshad	149.3592	97.47017455101013
hillshad	149.96640000000002	97.47608852386475
hillshad	150.5736	97.48200249671936
hillshad	151.1808	97.48791670799255
hillshad	151.78799999999998	97.49383068084717
hillshad	152.3952	97.49974489212036
hillshad	153.00240000000002	97.50565886497498
hillshad	153.6096	97.51157283782959
hillshad	154.2168	97.5174868106842
hillshad	154.82399999999998	97.5234010219574
hillshad	155.4312	97.52931499481201
hillshad	156.03840000000002	97.5352292060852
hillshad	156.6456	97.54114317893982
hillshad	157.2528	97.54705739021301
hillshad	157.85999999999999	97.55297136306763
hillshad	158.4672	97.55888533592224
hillshad	159.07440000000003	97.56479930877686
hillshad	159.6816	97.57071328163147
hillshad	160.2888	97.57662749290466
hillshad	160.896	97.58254146575928
hillshad	161.5032	97.58845567703247
hillshad	162.1104	97.59436964988708
hillshad	162.7176	97.6002836227417
hillshad	163.3248	97.60619783401489
hillshad	163.932	97.6121118068695
hillshad	164.5392	97.61802577972412
hillshad	165.1464	97.62393975257874
hillshad	165.7536	97.62985396385193
hillshad	166.3608	97.63576793670654
hillshad	166.968	97.64168214797974
hillshad	167.5752	97.64759612083435
hillshad	168.1824	97.65351009368896
hillshad	168.7896	97.65942406654358
hillshad	169.3968	97.66533827781677
hillshad	170.004	97.67125225067139
hillshad	170.6112	97.67716646194458
hillshad	171.2184	97.6830804347992
hillshad	171.8256	97.68899464607239
hillshad	172.43280000000001	97.694908618927
hillshad	173.04000000000002	97.70082259178162
hillshad	173.6472	97.70673656463623
hillshad	174.2544	97.71265053749084
hillshad	174.86159999999998	97.71856474876404
hillshad	175.46880000000002	97.72447872161865
hillshad	176.07600000000002	97.73039293289185
hillshad	176.6832	97.73630690574646
hillshad	177.2904	97.74222111701965
hillshad	177.89759999999998	97.74813508987427
hillshad	178.50480000000002	97.75404906272888
hillshad	179.11200000000002	97.7599630355835
hillshad	179.7192	97.76587700843811
hillshad	180.3264	97.7717912197113
hillshad	180.93359999999998	97.77770519256592
hillshad	181.54080000000002	97.78361940383911
hillshad	182.14800000000002	97.78953337669373
hillshad	182.7552	97.79544758796692
hillshad	183.3624	97.80136156082153
hillshad	183.96959999999999	97.80727553367615
hillshad	184.57680000000002	97.81318950653076
hillshad	185.18400000000003	97.81910371780396
hillshad	185.7912	97.82501769065857
hillshad	186.3984	97.83093190193176
hillshad	187.0056	97.83684587478638
hillshad	187.6128	97.84275984764099
hillshad	188.22000000000003	97.8486738204956
hillshad	188.8272	97.8545880317688
hillshad	189.4344	97.86050200462341
hillshad	190.0416	97.86641597747803
hillshad	190.6488	97.87233018875122
hillshad	191.25600000000003	97.87824416160583
hillshad	191.8632	97.88415837287903
hillshad	192.4704	97.89007234573364
hillshad	193.0776	97.89598631858826
hillshad	193.6848	97.89933109283447
hillshad	194.29200000000003	97.89680290222168
hillshad	194.8992	97.89273571968079
hillshad	195.5064	97.88786697387695
hillshad	196.1136	97.88299798965454
hillshad	196.7208	97.87812924385071
hillshad	197.32800000000003	97.8732602596283
hillshad	197.9352	97.86839127540588
hillshad	198.54240000000001	97.86334013938904
hillshad	199.1496	97.85585927963257
hillshad	199.7568	97.84626603126526
hillshad	200.364	97.83379077911377
hillshad	200.9712	97.82131505012512
hillshad	201.57840000000002	97.80883979797363
hillshad	202.1856	97.79636454582214
hillshad	202.7928	97.78388905525208
hillshad	203.4	97.771413564682
hillshad	204.0072	97.75893807411194
hillshad	204.61440000000002	97.74646282196045
hillshad	205.2216	97.7339870929718
hillshad	205.8288	97.72151184082031
hillshad	206.436	97.70903635025024
hillshad	207.0432	97.69656085968018
hillshad	207.65040000000002	97.68408536911011
hillshad	208.2576	97.67161011695862
hillshad	208.8648	97.65913438796997
hillshad	209.472	97.64665913581848
hillshad	210.07920000000001	97.59749555587769
hillshad	210.68640000000002	97.58502006530762
hillshad	211.2936	97.57254481315613
hillshad	211.9008	97.56006908416748
hillshad	212.508	97.54759383201599
hillshad	213.1152	97.53511834144592
hillshad	213.72240000000002	97.52264285087585
hillshad	214.3296	97.51016736030579
hillshad	214.9368	97.4976921081543
hillshad	215.544	97.48521637916565
hillshad	216.1512	97.47274112701416
hillshad	216.75840000000002	97.46026563644409
hillshad	217.3656	97.44779014587402
hillshad	217.9728	97.43531489372253
hillshad	218.58	97.42283940315247
hillshad	219.1872	97.41036415100098
hillshad	219.79440000000002	97.39788842201233
hillshad	220.4016	97.38541316986084
hillshad	221.0088	97.37293744087219
hillshad	221.616	97.3604621887207
hillshad	222.2232	97.34798669815063
hillshad	222.83040000000003	97.33551144599915
hillshad	223.4376	97.3230357170105
hillshad	224.0448	97.31056046485901
hillshad	224.65200000000002	97.29808521270752
hillshad	225.2592	97.28560948371887
hillshad	225.8664	97.27313423156738
hillshad	226.4736	97.26065874099731
hillshad	227.0808	97.24818325042725
hillshad	227.68800000000002	97.23570775985718
hillshad	228.2952	97.22323250770569
hillshad	228.9024	97.21075677871704
hillshad	229.5096	97.19828152656555
hillshad	230.1168	97.18580603599548
hillshad	230.72400000000002	97.17333054542542
hillshad	231.3312	97.16085505485535
hillshad	231.9384	97.14837980270386
hillshad	232.54559999999998	97.13590455055237
hillshad	233.1528	97.12342882156372
hillshad	233.76	97.11095356941223
hillshad	234.36720000000003	97.09847784042358
hillshad	234.9744	97.0860025882721
hillshad	235.58159999999998	97.07352709770203
hillshad	236.18880000000001	97.06105184555054
hillshad	236.796	97.04857611656189
hillshad	237.40320000000003	97.0361008644104
hillshad	238.0104	97.02362513542175
hillshad	238.61760000000004	97.01114988327026
hillshad	239.22480000000002	96.99867463111877
hillshad	239.832	96.9861991405487
hillshad	240.43920000000003	96.97372364997864
hillshad	241.0464	96.96124815940857
hillshad	241.65360000000004	96.94877290725708
hillshad	242.26080000000002	96.93629717826843
hillshad	242.868	96.92382192611694
hillshad	243.47519999999997	96.9113461971283
hillshad	244.0824	96.8988709449768
hillshad	244.68960000000004	96.88639545440674
hillshad	245.29680000000002	96.87392020225525
hillshad	245.904	96.8614444732666
hillshad	246.51119999999997	96.84896922111511
hillshad	247.1184	96.83649396896362
hillshad	247.72560000000004	96.82401823997498
hillshad	248.33280000000002	96.81154298782349
hillshad	248.94	96.79906749725342
hillshad	249.54719999999998	96.78659200668335
hillshad	250.1544	96.77411651611328
hillshad	250.76160000000004	96.76164126396179
hillshad	251.36880000000002	96.74916553497314
hillshad	251.976	96.73669028282166
hillshad	252.58319999999998	96.72421479225159
hillshad	253.1904	96.71173930168152
hillshad	253.79760000000005	96.69926381111145
hillshad	254.40480000000002	0.0
hillshad	255.012	0.0
hillshad	255.61919999999998	0.0
hillshad	256.2264	0.0
hillshad	256.83360000000005	0.0
hillshad	257.4408	0.0
hillshad	258.048	0.0
hillshad	258.6552	0.0
hillshad	259.2624	0.0
hillshad	259.86960000000005	0.0
hillshad	260.4768	0.0
hillshad	261.084	0.0
hillshad	261.6912	0.0
hillshad	262.2984	0.0
hillshad	262.90560000000005	0.0
hillshad	263.5128	0.0
hillshad	264.12	0.0
hillshad	264.7272	0.0
hillshad	265.3344	0.0
hillshad	265.94160000000005	0.0
hillshad	266.5488	0.0
hillshad	267.156	0.0
hillshad	267.7632	0.0
hillshad	268.3704	0.0
hillshad	268.9776	0.0
hillshad	269.58480000000003	0.0
hillshad	270.192	0.0
hillshad	270.7992	0.0
hillshad	271.4064	0.0
hillshad	272.0136	0.0
hillshad	272.62080000000003	0.0
hillshad	273.228	0.0
hillshad	273.8352	0.0
hillshad	274.4424	0.0
hillshad	275.0496	0.0
hillshad	275.65680000000003	0.0
hillshad	276.264	0.0
hillshad	276.8712	0.0
hillshad	277.4784	0.0
hillshad	278.0856	0.0
hillshad	278.69280000000003	0.0
hillshad	279.3	0.0
