# Supplementary material for: Assessment of Habitat Suitability and Identification of Conservation Priority Areas for Endangered Marco Polo Sheep Throughout Khunjerab National Park (Pakistan) and Tashkurgan Natural Reserve (China)
Source: Animals (Basel). 2025 Jun 28;15(13):1907. doi: 10.3390/ani15131907 (PMC12248910; doi:10.3390/ani15131907)
Supplement: Supplementary file 1 [file animals-15-01907-s001.zip › plots/Marcopolo_Sheep_2_hillshad_only.dat]

variable	x	y
hillshad	-24.3	0.0
hillshad	-23.692800000000002	0.0
hillshad	-23.0856	0.0
hillshad	-22.4784	0.0
hillshad	-21.8712	0.0
hillshad	-21.264	0.0
hillshad	-20.6568	0.0
hillshad	-20.049599999999998	0.0
hillshad	-19.4424	0.0
hillshad	-18.8352	0.0
hillshad	-18.228	0.0
hillshad	-17.6208	0.0
hillshad	-17.0136	0.0
hillshad	-16.4064	0.0
hillshad	-15.799199999999999	0.0
hillshad	-15.192	0.0
hillshad	-14.5848	0.0
hillshad	-13.977599999999999	0.0
hillshad	-13.3704	0.0
hillshad	-12.7632	0.0
hillshad	-12.156	0.0
hillshad	-11.5488	0.0
hillshad	-10.9416	0.0
hillshad	-10.3344	0.0
hillshad	-9.7272	0.0
hillshad	-9.12	0.0
hillshad	-8.5128	0.0
hillshad	-7.9056	0.0
hillshad	-7.298399999999997	0.0
hillshad	-6.6911999999999985	0.0
hillshad	-6.084	0.0
hillshad	-5.476800000000001	0.0
hillshad	-4.869599999999998	0.0
hillshad	-4.2623999999999995	0.0
hillshad	-3.655199999999997	0.0
hillshad	-3.048000000000002	0.0
hillshad	-2.4407999999999994	0.0
hillshad	-1.8336000000000006	0.0
hillshad	-1.2263999999999982	0.0
hillshad	-0.6191999999999993	0.0
hillshad	-0.012000000000000455	0.0
hillshad	0.5951999999999984	0.0
hillshad	1.2024000000000008	95.11605978012085
hillshad	1.8096000000000032	95.13074111938477
hillshad	2.416800000000002	95.14542198181152
hillshad	3.0240000000000045	95.16010332107544
hillshad	3.6311999999999998	95.1747841835022
hillshad	4.238400000000002	95.18946504592896
hillshad	4.845600000000001	95.20414638519287
hillshad	5.452800000000003	95.21882724761963
hillshad	6.060000000000002	95.23350858688354
hillshad	6.667200000000001	95.2481894493103
hillshad	7.2744	95.26287078857422
hillshad	7.881600000000002	95.27755165100098
hillshad	8.488800000000001	95.29223299026489
hillshad	9.096	95.30691385269165
hillshad	9.703200000000006	95.32159519195557
hillshad	10.310399999999998	95.33627605438232
hillshad	10.917600000000004	95.35095691680908
hillshad	11.524800000000003	95.365638256073
hillshad	12.132000000000001	95.38031911849976
hillshad	12.7392	95.39500045776367
hillshad	13.3464	95.40968132019043
hillshad	13.953600000000005	95.42436265945435
hillshad	14.560800000000004	95.4390435218811
hillshad	15.168000000000003	95.45372486114502
hillshad	15.775200000000002	95.46840572357178
hillshad	16.3824	95.4830870628357
hillshad	16.989600000000006	95.49776792526245
hillshad	17.596800000000005	95.51244878768921
hillshad	18.203999999999997	95.52713012695312
hillshad	18.811200000000003	95.54181098937988
hillshad	19.418400000000002	95.5564923286438
hillshad	20.025600000000008	95.57117319107056
hillshad	20.6328	95.58585453033447
hillshad	21.24	95.60053539276123
hillshad	21.847200000000004	95.61521673202515
hillshad	22.454400000000003	95.6298975944519
hillshad	23.061600000000002	95.64457845687866
hillshad	23.6688	95.65925979614258
hillshad	24.276	95.67394065856934
hillshad	24.883200000000006	95.68862199783325
hillshad	25.490399999999998	95.70330286026001
hillshad	26.097600000000003	95.71798419952393
hillshad	26.704800000000002	95.73266506195068
hillshad	27.31200000000001	95.7473464012146
hillshad	27.919200000000007	95.76202726364136
hillshad	28.5264	95.77670812606812
hillshad	29.133600000000005	95.79138946533203
hillshad	29.740800000000004	95.80607032775879
hillshad	30.34800000000001	95.8207516670227
hillshad	30.9552	95.83543252944946
hillshad	31.5624	95.85011386871338
hillshad	32.1696	95.86479473114014
hillshad	32.77680000000001	95.87947607040405
hillshad	33.384	95.89415693283081
hillshad	33.991200000000006	95.90883827209473
hillshad	34.5984	95.92351913452148
hillshad	35.205600000000004	95.9382004737854
hillshad	35.812799999999996	95.95288133621216
hillshad	36.42	95.96756219863892
hillshad	37.02720000000001	95.98224353790283
hillshad	37.6344	95.99692440032959
hillshad	38.241600000000005	96.01160550117493
hillshad	38.8488	96.02628660202026
hillshad	39.456	96.0409677028656
hillshad	40.06320000000001	96.05564880371094
hillshad	40.6704	96.07032990455627
hillshad	41.27760000000001	96.08501100540161
hillshad	41.88480000000001	96.09969210624695
hillshad	42.492000000000004	96.11437320709229
hillshad	43.09920000000001	96.12905430793762
hillshad	43.706400000000016	96.14373540878296
hillshad	44.31360000000001	96.15841627120972
hillshad	44.9208	96.17309737205505
hillshad	45.528000000000006	96.18777847290039
hillshad	46.13520000000001	96.20245957374573
hillshad	46.74240000000002	96.21714067459106
hillshad	47.34960000000001	96.2318217754364
hillshad	47.9568	96.24650287628174
hillshad	48.56400000000001	96.26118397712708
hillshad	49.17120000000001	96.27586507797241
hillshad	49.778400000000005	96.29054617881775
hillshad	50.38560000000001	96.30522727966309
hillshad	50.9928	96.31990838050842
hillshad	51.60000000000001	96.33458924293518
hillshad	52.207200000000014	96.34927034378052
hillshad	52.814400000000006	96.36395144462585
hillshad	53.42160000000001	96.37863254547119
hillshad	54.028800000000004	96.39331364631653
hillshad	54.63600000000001	96.40799474716187
hillshad	55.243200000000016	96.4226758480072
hillshad	55.85040000000001	96.43735694885254
hillshad	56.45760000000001	96.45203804969788
hillshad	57.064800000000005	96.46671915054321
hillshad	57.672	96.48140001296997
hillshad	58.27920000000002	96.49608111381531
hillshad	58.88640000000001	96.51076221466064
hillshad	59.493600000000015	96.52544331550598
hillshad	60.10080000000001	96.54012441635132
hillshad	60.708	96.55480551719666
hillshad	61.31520000000002	96.56948661804199
hillshad	61.92240000000001	96.58416771888733
hillshad	62.5296	96.59884858131409
hillshad	63.13680000000001	96.61352968215942
hillshad	63.744	96.62821078300476
hillshad	64.35120000000002	96.6428918838501
hillshad	64.95840000000001	96.65757298469543
hillshad	65.5656	96.67225408554077
hillshad	66.17280000000001	96.68693518638611
hillshad	66.78	96.70161628723145
hillshad	67.38720000000002	96.71629738807678
hillshad	67.99440000000001	96.73097848892212
hillshad	68.6016	96.74565958976746
hillshad	69.20880000000001	96.7603406906128
hillshad	69.816	96.77502179145813
hillshad	70.42320000000001	96.78970289230347
hillshad	71.03040000000001	96.8043839931488
hillshad	71.6376	96.81906509399414
hillshad	72.24480000000001	96.8337459564209
hillshad	72.852	96.84842705726624
hillshad	73.45920000000001	96.86310815811157
hillshad	74.06640000000002	96.87778925895691
hillshad	74.67360000000001	96.89247035980225
hillshad	75.2808	96.90715146064758
hillshad	75.88800000000002	96.92183256149292
hillshad	76.49520000000001	96.93651366233826
hillshad	77.10240000000002	96.95119452476501
hillshad	77.70960000000001	96.96587562561035
hillshad	78.3168	96.98055672645569
hillshad	78.92400000000002	96.99523782730103
hillshad	79.53120000000001	97.00991892814636
hillshad	80.13840000000002	97.0246000289917
hillshad	80.74560000000001	97.03928112983704
hillshad	81.3528	97.0539619922638
hillshad	81.96000000000002	97.06864309310913
hillshad	82.56720000000001	97.08332419395447
hillshad	83.1744	97.0980052947998
hillshad	83.78160000000001	97.11268639564514
hillshad	84.3888	97.12736749649048
hillshad	84.99600000000002	97.14204859733582
hillshad	85.60320000000002	97.15672969818115
hillshad	86.2104	97.17141079902649
hillshad	86.81760000000001	97.18609166145325
hillshad	87.4248	97.20077276229858
hillshad	88.03200000000001	97.21545386314392
hillshad	88.63920000000002	97.23013496398926
hillshad	89.24640000000001	97.2448160648346
hillshad	89.85360000000001	97.25949716567993
hillshad	90.4608	97.27417826652527
hillshad	91.06800000000001	97.2888593673706
hillshad	91.67520000000002	97.30354046821594
hillshad	92.28240000000001	97.31822156906128
hillshad	92.88960000000002	97.33290266990662
hillshad	93.49680000000001	97.34758377075195
hillshad	94.10400000000001	97.36226463317871
hillshad	94.71120000000002	97.37694573402405
hillshad	95.31840000000001	97.39162683486938
hillshad	95.9256	97.40630793571472
hillshad	96.53280000000001	97.42098903656006
hillshad	97.14000000000001	97.4356701374054
hillshad	97.74720000000002	97.45035123825073
hillshad	98.35440000000001	97.46503233909607
hillshad	98.9616	97.4797134399414
hillshad	99.56880000000001	97.49439454078674
hillshad	100.17600000000002	97.50907564163208
hillshad	100.78320000000001	97.52375674247742
hillshad	101.39040000000001	97.53843784332275
hillshad	101.9976	97.55311870574951
hillshad	102.60480000000001	97.56779980659485
hillshad	103.21200000000002	97.58248090744019
hillshad	103.81920000000001	97.59716200828552
hillshad	104.42640000000002	97.61184310913086
hillshad	105.03360000000002	97.6265242099762
hillshad	105.6408	97.64120531082153
hillshad	106.248	97.65588641166687
hillshad	106.85520000000001	97.6705675125122
hillshad	107.46240000000002	97.68524861335754
hillshad	108.06960000000002	97.69992971420288
hillshad	108.67680000000003	97.71461081504822
hillshad	109.284	97.72929167747498
hillshad	109.89120000000001	98.12030589580536
hillshad	110.49840000000002	98.1349869966507
hillshad	111.1056	98.14966809749603
hillshad	111.71280000000003	98.16434919834137
hillshad	112.32000000000001	98.17903017997742
hillshad	112.92720000000001	98.19371128082275
hillshad	113.53440000000002	98.20839238166809
hillshad	114.1416	98.22307348251343
hillshad	114.74880000000003	98.57441353797913
hillshad	115.35600000000001	98.58909463882446
hillshad	115.96320000000001	98.6037757396698
hillshad	116.57040000000002	98.61845672130585
hillshad	117.1776	98.63313782215118
hillshad	117.78480000000003	98.64781892299652
hillshad	118.39200000000001	98.66249990463257
hillshad	118.99920000000002	98.6771810054779
hillshad	119.60640000000002	98.69186210632324
hillshad	120.2136	98.70654320716858
hillshad	120.82080000000003	98.72122430801392
hillshad	121.42800000000001	98.73590540885925
hillshad	122.03520000000002	98.75058650970459
hillshad	122.64240000000002	98.76526761054993
hillshad	123.2496	98.77994871139526
hillshad	123.8568	98.79462957382202
hillshad	124.46400000000001	98.80931067466736
hillshad	125.07120000000002	98.8239917755127
hillshad	125.67840000000002	98.83867287635803
hillshad	126.2856	98.85335397720337
hillshad	126.89280000000001	98.8680350780487
hillshad	127.50000000000001	98.88271617889404
hillshad	128.1072	98.8973970413208
hillshad	128.7144	98.91207838058472
hillshad	129.3216	98.92675924301147
hillshad	129.9288	98.94144058227539
hillshad	130.536	98.95612144470215
hillshad	131.1432	98.97080278396606
hillshad	131.7504	98.98548364639282
hillshad	132.3576	99.0001649260521
hillshad	132.9648	99.0148458480835
hillshad	133.572	99.02952712774277
hillshad	134.1792	99.04420799016953
hillshad	134.78640000000001	99.0588892698288
hillshad	135.3936	99.0735701918602
hillshad	136.0008	99.0882511138916
hillshad	136.60799999999998	99.10293239355087
hillshad	137.2152	99.11761331558228
hillshad	137.82240000000002	99.1322945356369
hillshad	138.4296	99.1469754576683
hillshad	139.0368	99.16165673732758
hillshad	139.64399999999998	99.17633765935898
hillshad	140.2512	99.19101893901825
hillshad	140.85840000000002	99.20569986104965
hillshad	141.4656	99.22038114070892
hillshad	142.0728	99.23506200313568
hillshad	142.67999999999998	99.24974292516708
hillshad	143.2872	99.26442420482635
hillshad	143.89440000000002	99.27910512685776
hillshad	144.5016	99.29378640651703
hillshad	145.1088	99.30846732854843
hillshad	145.71599999999998	99.3231486082077
hillshad	146.3232	99.33782947063446
hillshad	146.93040000000002	99.35251075029373
hillshad	147.5376	99.36719167232513
hillshad	148.1448	99.3818729519844
hillshad	148.75199999999998	99.39655387401581
hillshad	149.3592	99.41123515367508
hillshad	149.96640000000002	99.42591607570648
hillshad	150.5736	99.44059693813324
hillshad	151.1808	99.45527821779251
hillshad	151.78799999999998	99.46995913982391
hillshad	152.3952	99.48464041948318
hillshad	153.00240000000002	99.49932134151459
hillshad	153.6096	99.51400262117386
hillshad	154.2168	99.52868351340294
hillshad	154.82399999999998	99.54336479306221
hillshad	155.4312	99.55804571509361
hillshad	156.03840000000002	99.57272699475288
hillshad	156.6456	99.58740788698196
hillshad	157.2528	99.60208916664124
hillshad	157.85999999999999	99.61677008867264
hillshad	158.4672	99.63145098090172
hillshad	159.07440000000003	99.64613226056099
hillshad	159.6816	99.66081318259239
hillshad	160.2888	99.67549446225166
hillshad	160.896	99.69017535448074
hillshad	161.5032	99.70485663414001
hillshad	162.1104	99.71953755617142
hillshad	162.7176	99.73421880602837
hillshad	163.3248	99.74889972805977
hillshad	163.932	99.76358100771904
hillshad	164.5392	99.77826191484928
hillshad	165.1464	99.79294282197952
hillshad	165.7536	99.8076241016388
hillshad	166.3608	99.82230500876904
hillshad	166.968	99.8369862884283
hillshad	167.5752	99.85166719555855
hillshad	168.1824	99.86634847521782
hillshad	168.7896	99.88102938234806
hillshad	169.3968	99.89571065455675
hillshad	170.004	99.90977971255779
hillshad	170.6112	99.92164978384972
hillshad	171.2184	99.92426907271147
hillshad	171.8256	99.92654260247946
hillshad	172.43280000000001	99.9285169839859
hillshad	173.04000000000002	99.93049136549234
hillshad	173.6472	99.93246579170227
hillshad	174.2544	99.93444017320871
hillshad	174.86159999999998	99.93641460686922
hillshad	175.46880000000002	99.93838898837566
hillshad	176.07600000000002	99.94036341831088
hillshad	176.6832	99.94233779981732
hillshad	177.2904	99.94431223347783
hillshad	177.89759999999998	99.94628661498427
hillshad	178.50480000000002	99.94826104491949
hillshad	179.11200000000002	99.95023542642593
hillshad	179.7192	99.95220980793238
hillshad	180.3264	99.9541842378676
hillshad	180.93359999999998	99.95615861937404
hillshad	181.54080000000002	99.95813304930925
hillshad	182.14800000000002	99.9601074308157
hillshad	182.7552	99.9620818644762
hillshad	183.3624	99.96405624598265
hillshad	183.96959999999999	99.96603067591786
hillshad	184.57680000000002	99.9680050574243
hillshad	185.18400000000003	99.96997948735952
hillshad	185.7912	99.97195386886597
hillshad	186.3984	99.97392830066383
hillshad	187.0056	99.97590268217027
hillshad	187.6128	99.97787706367671
hillshad	188.22000000000003	99.97985149361193
hillshad	188.8272	99.98182587511837
hillshad	189.4344	99.98380030691624
hillshad	190.0416	99.98577468749136
hillshad	190.6488	99.98774911928922
hillshad	191.25600000000003	99.98972349986434
hillshad	191.8632	99.9916979316622
hillshad	192.4704	99.99367231270298
hillshad	193.0776	99.99564674356952
hillshad	193.6848	99.99714259104803
hillshad	194.29200000000003	99.99754466791637
hillshad	194.8992	99.997946734773
hillshad	195.5064	99.99834880139679
hillshad	196.1136	99.99875087826513
hillshad	196.7208	99.99915294494713
hillshad	197.32800000000003	99.99955502178636
hillshad	197.9352	99.99995708849747
hillshad	198.54240000000001	99.99938718933845
hillshad	199.1496	99.98587135691196
hillshad	199.7568	99.96471113339067
hillshad	200.364	99.9331216365099
hillshad	200.9712	99.90153134614229
hillshad	201.57840000000002	99.86994184553623
hillshad	202.1856	99.83835235238075
hillshad	202.7928	99.80676205456257
hillshad	203.4	99.77517256140709
hillshad	204.0072	99.74358227849007
hillshad	204.61440000000002	99.71199277043343
hillshad	205.2216	99.6804024875164
hillshad	205.8288	99.64881297945976
hillshad	206.436	99.61722269654274
hillshad	207.0432	99.5856331884861
hillshad	207.65040000000002	99.55404290556908
hillshad	208.2576	99.52245342731476
hillshad	208.8648	99.49086314439774
hillshad	209.472	99.4592736363411
hillshad	210.07920000000001	99.42768412828445
hillshad	210.68640000000002	99.39609384536743
hillshad	211.2936	99.36450433731079
hillshad	211.9008	99.33291405439377
hillshad	212.508	99.30132454633713
hillshad	213.1152	99.2697342634201
hillshad	213.72240000000002	99.23814475536346
hillshad	214.3296	99.20655447244644
hillshad	214.9368	99.1749649643898
hillshad	215.544	99.14337468147278
hillshad	216.1512	99.11178517341614
hillshad	216.75840000000002	99.08019489049911
hillshad	217.3656	99.04860538244247
hillshad	217.9728	99.01701593399048
hillshad	218.58	98.98542559146881
hillshad	219.1872	98.95383608341217
hillshad	219.79440000000002	98.92224586009979
hillshad	220.4016	98.89065635204315
hillshad	221.0088	98.85906600952148
hillshad	221.616	98.82747650146484
hillshad	222.2232	98.79588627815247
hillshad	222.83040000000003	98.76429677009583
hillshad	223.4376	98.73270642757416
hillshad	224.0448	98.70111691951752
hillshad	224.65200000000002	98.66952753067017
hillshad	225.2592	98.6379371881485
hillshad	225.8664	98.60634768009186
hillshad	226.4736	98.57475733757019
hillshad	227.0808	98.54316794872284
hillshad	227.68800000000002	98.51157760620117
hillshad	228.2952	98.47998809814453
hillshad	228.9024	98.44839787483215
hillshad	229.5096	98.41680836677551
hillshad	230.1168	98.38521802425385
hillshad	230.72400000000002	98.3536285161972
hillshad	231.3312	98.32203829288483
hillshad	231.9384	98.29044878482819
hillshad	232.54559999999998	98.25885927677155
hillshad	233.1528	98.22726893424988
hillshad	233.76	98.19567942619324
hillshad	234.36720000000003	98.16408920288086
hillshad	234.9744	98.13249969482422
hillshad	235.58159999999998	98.10090935230255
hillshad	236.18880000000001	98.06931984424591
hillshad	236.796	98.03772962093353
hillshad	237.40320000000003	98.00614011287689
hillshad	238.0104	97.94395399093628
hillshad	238.61760000000004	97.87596678733826
hillshad	239.22480000000002	97.80797982215881
hillshad	239.832	97.73999094963074
hillshad	240.43920000000003	97.67200374603271
hillshad	241.0464	97.60401511192322
hillshad	241.65360000000004	97.5360279083252
hillshad	242.26080000000002	97.46803903579712
hillshad	242.868	97.40005207061768
hillshad	243.47519999999997	97.3320631980896
hillshad	244.0824	97.26407599449158
hillshad	244.68960000000004	97.1960871219635
hillshad	245.29680000000002	97.12810015678406
hillshad	245.904	97.06011128425598
hillshad	246.51119999999997	96.99212408065796
hillshad	247.1184	96.92413711547852
hillshad	247.72560000000004	96.85614824295044
hillshad	248.33280000000002	96.78816103935242
hillshad	248.94	96.72017240524292
hillshad	249.54719999999998	96.6521852016449
hillshad	250.1544	96.58419632911682
hillshad	250.76160000000004	96.51620936393738
hillshad	251.36880000000002	96.4482204914093
hillshad	251.976	96.38023328781128
hillshad	252.58319999999998	96.31224465370178
hillshad	253.1904	96.24425745010376
hillshad	253.79760000000005	96.17626857757568
hillshad	254.40480000000002	0.0
hillshad	255.012	0.0
hillshad	255.61919999999998	0.0
hillshad	256.2264	0.0
hillshad	256.83360000000005	0.0
hillshad	257.4408	0.0
hillshad	258.048	0.0
hillshad	258.6552	0.0
hillshad	259.2624	0.0
hillshad	259.86960000000005	0.0
hillshad	260.4768	0.0
hillshad	261.084	0.0
hillshad	261.6912	0.0
hillshad	262.2984	0.0
hillshad	262.90560000000005	0.0
hillshad	263.5128	0.0
hillshad	264.12	0.0
hillshad	264.7272	0.0
hillshad	265.3344	0.0
hillshad	265.94160000000005	0.0
hillshad	266.5488	0.0
hillshad	267.156	0.0
hillshad	267.7632	0.0
hillshad	268.3704	0.0
hillshad	268.9776	0.0
hillshad	269.58480000000003	0.0
hillshad	270.192	0.0
hillshad	270.7992	0.0
hillshad	271.4064	0.0
hillshad	272.0136	0.0
hillshad	272.62080000000003	0.0
hillshad	273.228	0.0
hillshad	273.8352	0.0
hillshad	274.4424	0.0
hillshad	275.0496	0.0
hillshad	275.65680000000003	0.0
hillshad	276.264	0.0
hillshad	276.8712	0.0
hillshad	277.4784	0.0
hillshad	278.0856	0.0
hillshad	278.69280000000003	0.0
hillshad	279.3	0.0
