# Supplementary material for: Assessment of Habitat Suitability and Identification of Conservation Priority Areas for Endangered Marco Polo Sheep Throughout Khunjerab National Park (Pakistan) and Tashkurgan Natural Reserve (China)
Source: Animals (Basel). 2025 Jun 28;15(13):1907. doi: 10.3390/ani15131907 (PMC12248910; doi:10.3390/ani15131907)
Supplement: Supplementary file 1 [file animals-15-01907-s001.zip › plots/Marcopolo_Sheep_2_land.dat]

variable	x	y
land	0.0	0.0
land	0.024	0.0
land	0.048	0.0
land	0.072	0.0
land	0.096	0.0
land	0.12	0.0
land	0.144	0.0
land	0.168	0.0
land	0.192	0.0
land	0.216	0.0
land	0.24	0.0
land	0.264	0.0
land	0.288	0.0
land	0.312	0.0
land	0.336	0.0
land	0.36	0.0
land	0.384	0.0
land	0.408	0.0
land	0.432	0.0
land	0.456	0.0
land	0.48	0.0
land	0.504	0.0
land	0.528	0.0
land	0.552	0.0
land	0.576	0.0
land	0.6	0.0
land	0.624	0.0
land	0.648	0.0
land	0.672	0.0
land	0.696	0.0
land	0.72	0.0
land	0.744	0.0
land	0.768	0.0
land	0.792	0.0
land	0.816	0.0
land	0.84	0.0
land	0.864	0.0
land	0.888	0.0
land	0.912	0.0
land	0.936	0.0
land	0.96	0.0
land	0.984	0.0
land	1.008	96.80137538909912
land	1.032	96.80597615242004
land	1.056	96.81057476997375
land	1.08	96.81517100334167
land	1.104	96.8197648525238
land	1.128	96.82435631752014
land	1.152	96.82894563674927
land	1.176	96.83353281021118
land	1.2	96.8381175994873
land	1.224	96.84270000457764
land	1.248	96.84728002548218
land	1.272	96.8518579006195
land	1.296	96.85643339157104
land	1.32	96.86100673675537
land	1.344	96.8655776977539
land	1.368	96.87014627456665
land	1.392	96.87471270561218
land	1.416	96.87927675247192
land	1.44	96.88383841514587
land	1.464	96.88839793205261
land	1.488	96.89295506477356
land	1.512	96.8975100517273
land	1.536	96.90206241607666
land	1.56	96.90661287307739
land	1.584	96.91116070747375
land	1.608	96.9157063961029
land	1.632	96.92024993896484
land	1.656	96.92479085922241
land	1.68	96.92932963371277
land	1.704	96.93386626243591
land	1.728	96.93840050697327
land	1.752	96.94293236732483
land	1.776	96.94746208190918
land	1.8	96.95198917388916
land	1.824	96.95651435852051
land	1.848	96.96103715896606
land	1.872	96.96555757522583
land	1.896	96.9700756072998
land	1.92	96.97459149360657
land	1.944	96.97910499572754
land	1.968	96.98361611366272
land	1.992	96.98812508583069
land	2.016	96.99263191223145
land	2.04	96.99713611602783
land	2.064	97.001638174057
land	2.088	97.00613808631897
land	2.112	97.01063537597656
land	2.136	97.01513051986694
land	2.16	97.01962351799011
land	2.184	97.02411413192749
land	2.208	97.02860236167908
land	2.232	97.03308844566345
land	2.256	97.03757214546204
land	2.28	97.04205346107483
land	2.304	97.04653239250183
land	2.328	97.0510094165802
land	2.352	97.0554838180542
land	2.376	97.05995607376099
land	2.4	97.06442594528198
land	2.424	97.06889343261719
land	2.448	97.07335877418518
land	2.472	97.07782173156738
land	2.496	97.08228254318237
land	2.52	97.08674097061157
land	2.544	97.09119725227356
land	2.568	97.09565091133118
land	2.592	97.10010242462158
land	2.616	97.10455179214478
land	2.64	97.10899877548218
land	2.664	97.11344337463379
land	2.688	97.11788582801819
land	2.712	97.12232565879822
land	2.736	97.12676358222961
land	2.76	97.13119888305664
land	2.784	97.13563203811646
land	2.808	97.14006304740906
land	2.832	97.14449167251587
land	2.856	97.14891791343689
land	2.88	97.1533420085907
land	2.904	97.15776348114014
land	2.928	97.16218304634094
land	2.952	97.16659998893738
land	2.976	97.1710147857666
land	3.0	97.17542743682861
land	3.024	97.17983746528625
land	3.048	97.18424558639526
land	3.072	97.1886510848999
land	3.096	97.19305443763733
land	3.12	97.19745540618896
land	3.144	97.20185422897339
land	3.168	97.20625066757202
land	3.192	97.21064472198486
land	3.216	97.2150366306305
land	3.24	97.21942615509033
land	3.264	97.22381329536438
land	3.288	97.22819828987122
land	3.312	97.23258090019226
land	3.336	97.23696112632751
land	3.36	97.24133920669556
land	3.384	97.24571514129639
land	3.408	97.25008845329285
land	3.432	97.2544596195221
land	3.456	97.25882863998413
land	3.48	97.2631950378418
land	3.504	97.26755928993225
land	3.528	97.2719213962555
land	3.552	97.27628111839294
land	3.576	97.2806384563446
land	3.6	97.28499364852905
land	3.624	97.28934645652771
land	3.648	97.29369688034058
land	3.672	97.29804515838623
land	3.696	97.3023910522461
land	3.72	97.30673456192017
land	3.744	97.31107592582703
land	3.768	97.3154149055481
land	3.792	97.31975173950195
land	3.816	97.32408618927002
land	3.84	97.3284182548523
land	3.864	97.33274793624878
land	3.888	97.33707547187805
land	3.912	97.34140086174011
land	3.936	97.34572386741638
land	3.96	97.35004448890686
land	3.984	97.35436272621155
land	4.008	97.35867881774902
land	4.032	97.36299252510071
land	4.056	97.36730408668518
land	4.08	97.37161326408386
land	4.104	97.37592005729675
land	4.128	97.38022470474243
land	4.152	97.38452696800232
land	4.176	97.38882684707642
land	4.2	97.3931245803833
land	4.224	97.3974199295044
land	4.248	97.40171313285828
land	4.272	97.40600395202637
land	4.296	97.41029238700867
land	4.32	97.41457867622375
land	4.344	97.41886258125305
land	4.368	97.42314410209656
land	4.392	97.42742347717285
land	4.416	97.43170046806335
land	4.44	97.43597507476807
land	4.464	97.44024753570557
land	4.488	97.44451761245728
land	4.512	97.44878554344177
land	4.536	97.45305109024048
land	4.56	97.4573142528534
land	4.584	97.4615752696991
land	4.608	97.46583390235901
land	4.632	97.47009015083313
land	4.656	97.47434425354004
land	4.68	97.47859597206116
land	4.704	97.48284554481506
land	4.728	97.48709273338318
land	4.752	97.4913375377655
land	4.776	97.49558019638062
land	4.8	97.49982047080994
land	4.824	97.50405836105347
land	4.848	97.50829410552979
land	4.872	97.51252746582031
land	4.896	97.51675844192505
land	4.92	97.52098727226257
land	4.944	97.5252137184143
land	4.968	97.52943801879883
land	4.992	97.53365993499756
land	5.016	97.5378794670105
land	5.04	97.54209685325623
land	5.064	97.54631185531616
land	5.088	97.55052471160889
land	5.112	97.55473518371582
land	5.136	97.55894327163696
land	5.16	97.56314897537231
land	5.184	97.56735253334045
land	5.208	97.57155394554138
land	5.232	97.57575273513794
land	5.256	97.57994937896729
land	5.28	97.58414387702942
land	5.304	97.58833575248718
land	5.328	97.59252548217773
land	5.352	97.59671306610107
land	5.376	97.60089826583862
land	5.4	97.60508108139038
land	5.424	97.60926151275635
land	5.448	97.6134397983551
land	5.472	97.61761593818665
land	5.496	97.62178945541382
land	5.52	97.62596106529236
land	5.544	97.63013005256653
land	5.568	97.63429689407349
land	5.592	97.63846135139465
land	5.616	97.64262366294861
land	5.64	97.6467833518982
land	5.664	97.65094113349915
land	5.688	97.6550965309143
land	5.712	97.6592493057251
land	5.736	97.66340017318726
land	5.76	97.66754865646362
land	5.784	97.6716947555542
land	5.808	97.67583847045898
land	5.832	97.67998003959656
land	5.856	97.68411922454834
land	5.88	97.68825626373291
land	5.904	97.69239091873169
land	5.928	97.69652318954468
land	5.952	97.70065331459045
land	5.976	97.70478105545044
land	6.0	97.70890641212463
land	6.024	97.71302962303162
land	6.048	97.71715044975281
land	6.072	97.72126913070679
land	6.096	97.72538542747498
land	6.12	97.72949934005737
land	6.144	97.73361110687256
land	6.168	97.73772048950195
land	6.192	97.74182748794556
land	6.216	97.74593234062195
land	6.24	97.75003480911255
land	6.264	97.75413513183594
land	6.288	97.75823283195496
land	6.312	97.76232862472534
land	6.336	97.76642179489136
land	6.36	97.77051281929016
land	6.384	97.77460145950317
land	6.408	97.77868795394897
land	6.432	97.78277206420898
land	6.456	97.78685402870178
land	6.48	97.79093360900879
land	6.504	97.79425573348999
land	6.528	97.79380083084106
land	6.552	97.79334378242493
land	6.576	97.792884349823
land	6.6	97.79242253303528
land	6.624	97.79195857048035
land	6.648	97.79149222373962
land	6.672	97.79102349281311
land	6.696	97.79055261611938
land	6.72	97.79007935523987
land	6.744	97.78960371017456
land	6.768	97.78912591934204
land	6.792	97.78864574432373
land	6.816	97.78816342353821
land	6.84	97.7876787185669
land	6.864	97.78719162940979
land	6.888	97.78670239448547
land	6.912	97.78621077537537
land	6.936	97.78571677207947
land	6.96	97.78522062301636
land	6.984	97.78472208976746
land	7.008	97.78422117233276
land	7.032	97.78371810913086
land	7.056	97.78321290016174
land	7.08	97.78270506858826
land	7.104	97.78219509124756
land	7.128	97.78168296813965
land	7.152	97.78116822242737
land	7.176	97.78065133094788
land	7.2	97.78013229370117
land	7.224	97.77961087226868
land	7.248	97.77908706665039
land	7.272	97.77856087684631
land	7.296	97.77803254127502
land	7.32	97.77750205993652
land	7.344	97.77696895599365
land	7.368	97.77643370628357
land	7.392	97.77589631080627
land	7.416	97.77535629272461
land	7.44	97.77481436729431
land	7.464	97.77426981925964
land	7.488	97.77372312545776
land	7.512	97.77317404747009
land	7.536	97.77262282371521
land	7.56	97.77206921577454
land	7.584	97.77151322364807
land	7.608	97.7709550857544
land	7.632	97.77039456367493
land	7.656	97.76983165740967
land	7.68	97.7692666053772
land	7.704	97.76869916915894
land	7.728	97.76812958717346
land	7.752	97.7675576210022
land	7.776	97.76698327064514
land	7.8	97.76640677452087
land	7.824	97.76582789421082
land	7.848	97.76524662971497
land	7.872	97.7646632194519
land	7.896	97.76407742500305
land	7.92	97.76348948478699
land	7.944	97.76289916038513
land	7.968	97.76230645179749
land	7.992	97.76171159744263
land	8.016	97.76111435890198
land	8.04	97.76051473617554
land	8.064	97.75991296768188
land	8.088	97.75930881500244
land	8.112	97.7587022781372
land	8.136	97.75809359550476
land	8.16	97.75748252868652
land	8.184	97.75686931610107
land	8.208	97.75625371932983
land	8.232	97.7556357383728
land	8.256	97.75501561164856
land	8.28	97.75439310073853
land	8.304	97.7537682056427
land	8.328	97.75314116477966
land	8.352	97.75251173973083
land	8.376	97.7518801689148
land	8.4	97.75124597549438
land	8.424	97.75060987472534
land	8.448	97.74997115135193
land	8.472	97.7493302822113
land	8.496	97.74868726730347
land	8.52	97.74804162979126
land	8.544	97.74739408493042
land	8.568	97.74674391746521
land	8.592	97.74609160423279
land	8.616	97.74543690681458
land	8.64	97.74477982521057
land	8.664	97.74412083625793
land	8.688	97.74345922470093
land	8.712	97.74279522895813
land	8.736	97.74212908744812
land	8.76	97.7414608001709
land	8.784	97.74079012870789
land	8.808	97.74011707305908
land	8.832	97.73944163322449
land	8.856	97.73876404762268
land	8.88	97.73808407783508
land	8.904	97.73740196228027
land	8.928	97.73671746253967
land	8.952	97.73603057861328
land	8.976	97.73534154891968
land	9.0	97.73465013504028
land	9.024	97.73395657539368
land	9.048	97.73326063156128
land	9.072	97.73256230354309
land	9.096	97.73186159133911
land	9.12	97.73115873336792
land	9.144	97.73045372962952
land	9.168	97.72974610328674
land	9.192	97.72903633117676
land	9.216	97.72832441329956
land	9.24	97.72761011123657
land	9.264	97.7268934249878
land	9.288	97.72617435455322
land	9.312	97.72545313835144
land	9.336	97.72472953796387
land	9.36	97.72400379180908
land	9.384	97.7232756614685
land	9.408	97.72254514694214
land	9.432	97.72181248664856
land	9.456	97.72107744216919
land	9.48	97.72034025192261
land	9.504	97.71960043907166
land	9.528	97.71885871887207
land	9.552	97.71811437606812
land	9.576	97.71736788749695
land	9.6	97.71661901473999
land	9.624	97.71586799621582
land	9.648	97.71511459350586
land	9.672	97.71435904502869
land	9.696	97.71360087394714
land	9.72	97.71284079551697
land	9.744	97.71207809448242
land	9.768	97.71131324768066
land	9.792	97.71054601669312
land	9.816	97.70977663993835
land	9.84	97.7090048789978
land	9.864	97.70823073387146
land	9.888	97.7074544429779
land	9.912	97.70667576789856
land	9.936	97.705894947052
land	9.96	97.70511150360107
land	9.984	97.70432615280151
land	10.008	97.70353817939758
land	10.032	97.70274806022644
land	10.056	97.7019555568695
land	10.08	97.70116090774536
land	10.104	97.70036387443542
land	10.128	97.69956469535828
land	10.152	97.69876289367676
land	10.176	97.6979591846466
land	10.2	97.69715285301208
land	10.224	97.69634437561035
land	10.248	97.69553351402283
land	10.272	97.69472050666809
land	10.296	97.69390511512756
land	10.32	97.69308733940125
land	10.344	97.69226741790771
land	10.368	97.6914451122284
land	10.392	97.69062042236328
land	10.416	97.68979358673096
land	10.44	97.68896460533142
land	10.464	97.68813300132751
land	10.488	97.6872992515564
land	10.512	97.68646311759949
land	10.536	97.68562483787537
land	10.56	97.68478417396545
land	10.584	97.68394136428833
land	10.608	97.68309593200684
land	10.632	97.68224835395813
land	10.656	97.68139863014221
land	10.68	97.6805465221405
land	10.704	97.679692029953
land	10.728	97.67883539199829
land	10.752	97.67797636985779
land	10.776	97.6771149635315
land	10.8	97.67625141143799
land	10.824	97.67538547515869
land	10.848	97.67451739311218
land	10.872	97.6736466884613
land	10.896	97.67277407646179
land	10.92	97.67189884185791
land	10.944	97.67102146148682
land	10.968	97.67014169692993
land	10.992	97.66925978660583
land	11.016	0.0
land	11.04	0.0
land	11.064	0.0
land	11.088	0.0
land	11.112	0.0
land	11.136	0.0
land	11.16	0.0
land	11.184	0.0
land	11.208	0.0
land	11.232	0.0
land	11.256	0.0
land	11.28	0.0
land	11.304	0.0
land	11.328	0.0
land	11.352	0.0
land	11.376	0.0
land	11.4	0.0
land	11.424	0.0
land	11.448	0.0
land	11.472	0.0
land	11.496	0.0
land	11.52	0.0
land	11.544	0.0
land	11.568	0.0
land	11.592	0.0
land	11.616	0.0
land	11.64	0.0
land	11.664	0.0
land	11.688	0.0
land	11.712	0.0
land	11.736	0.0
land	11.76	0.0
land	11.784	0.0
land	11.808	0.0
land	11.832	0.0
land	11.856	0.0
land	11.88	0.0
land	11.904	0.0
land	11.928	0.0
land	11.952	0.0
land	11.976	0.0
land	12.0	0.0
